# Supplementary material for: Unveiling Forkhead-mediated regulation of yeast cell cycle and metabolic networks
Source: Comput Struct Biotechnol J. 2022 Apr 7;20:1743–51. doi: 10.1016/j.csbj.2022.03.033 (PMC9024378; doi:10.1016/j.csbj.2022.03.033)
Supplement: Supplementary data 2 [file mmc2.xlsx]

## Sheet: Full table
	standard_name	desc	expression_peak_phase	expression_peak_time	is_enzyme	KEGG_pathway	Fkh1 MacIsaac	Fkh1 Venters	Fkh1 Ostrow	Fkh1 Mondeel	Fkh1 Rossi	Fkh1 Lupo z-score	Fkh1 Lupo	Fkh2 MacIsaac	Fkh2 Venters	Fkh2 Ostrow	Fkh2 Mondeel	Fkh2 Rossi	Fkh2 Lupo z-score	Fkh2 Lupo	Fkh1_times_target	Fkh2_times_target	Fkh1_OE_0	Fkh1_OE_5	Fkh1_OE_8	Fkh1_OE_15	Fkh1_OE_30	Fkh1_OE_45	Fkh1_OE_60	Fkh1_OE_90	Fkh1_OE	Fkh2_OE_0	Fkh2_OE_5	Fkh2_OE_8	Fkh2_OE_15	Fkh2_OE_30	Fkh2_OE_45	Fkh2_OE_60	Fkh2_OE_90	Fkh2_OE	dFkh1_M	dFkh1_p-value	dFkh1	dFkh2_M	dFkh2_p-value	dFkh2	Fkh1_validated	Fkh2_validated
YMR056C	AAC1	Mitochondrial inner membrane ADP/ATP translocator; exchanges cytosolic ADP for mitochondrially synthesized ATP; phosphorylated; Aac1p is a minor isoform while Pet9p is the major ADP/ATP translocator; relocalizes from mitochondrion to cytoplasm upon DNA replication stress			1		FALSE	FALSE	FALSE	FALSE	FALSE	-0.232984	FALSE	FALSE	FALSE	TRUE	FALSE	FALSE	-0.018773	FALSE	0	1	0	0	0	0	0	0	0	0	Invariant	0	0	-0.48959	-0.068239	-0.697018	-1.00874	-1.01649	-1.17283	Strongly down	-0.0573631	0.61819	Weakly down	0.0635306	0.41666	Weakly up	Neither	Overexpression only
YBR085W	AAC3	Mitochondrial inner membrane ADP/ATP translocator; exchanges cytosolic ADP for mitochondrially synthesized ATP; expressed under anaerobic conditions; similar to Aac1p; has roles in maintenance of viability and in respiration; AAC3 has a paralog, PET9, that arose from the whole genome duplication			1		FALSE	TRUE	TRUE	FALSE	FALSE	0.0140819	TRUE	FALSE	FALSE	TRUE	FALSE	FALSE	0.0989407	TRUE	3	2	0	0	-0.0753659	-0.204319	0.2465	0.240296	0.650371	0.817079	Down then up	0	0	0	0	0.361753	0.691453	0.746069	0.998906	Up	0.00629084	0.968017	Weakly up	-0.0752525	0.376212	Weakly down	Overexpression only	Overexpression only
YJR155W	AAD10	Putative aryl-alcohol dehydrogenase; similar to P. chrysosporium aryl-alcohol dehydrogenase; mutational analysis has not yet revealed a physiological role; members of the AAD gene family comprise three pairs (AAD3 + AAD15, AAD6/AAD16 + AAD4, AAD10 + AAD14) whose two genes are more related to one another than to other members of the family	G1(P)	20	1		FALSE	FALSE	FALSE	FALSE	FALSE	-0.255308	FALSE	FALSE	FALSE	FALSE	TRUE	FALSE	-0.234447	FALSE	0	1	0	0	0	0	0	0	0	0	Invariant	0	0	0	0.126556	0.275344	0.490056	0.463847	0.828421	Up	-0.902875	5.87452e-22	Significant and strongly down	-0.286112	0.00192415	Significant and down	Deletion only	Both
YNL331C	AAD14	Putative aryl-alcohol dehydrogenase; similar to P. chrysosporium aryl-alcohol dehydrogenase; mutational analysis has not yet revealed a physiological role; members of the AAD gene family comprise three pairs (AAD3 + AAD15, AAD6/AAD16 + AAD4, AAD10 + AAD14) whose two genes are more related to one another than to other members of the family			1		FALSE	FALSE	FALSE	FALSE	FALSE	-0.412719	FALSE	FALSE	FALSE	FALSE	FALSE	FALSE	-0.277448	FALSE	0	0	0	0	0	0	0	0	0	0	Invariant	0	0	0	0	0	0	0	0	Invariant	-0.159125	0.0199767	Significant and down	0.00753998	0.937164	Weakly up	Deletion only	Neither
YOL165C	AAD15	Putative aryl-alcohol dehydrogenase; similar to P. chrysosporium aryl-alcohol dehydrogenase; mutational analysis has not yet revealed a physiological role; AAD15 has a paralog, AAD3, that arose from a segmental duplication; members of the AAD gene family comprise three pairs (AAD3 + AAD15, AAD6/AAD16 + AAD4, AAD10 + AAD14) whose two genes are more related to one another than to other members of t…			1		FALSE	FALSE	FALSE	FALSE	FALSE		FALSE	FALSE	FALSE	FALSE	FALSE	FALSE		FALSE	0	0	0	0	0	0	0	0	0	0	Invariant	0	0	0	0	0	0	0	0	Invariant	-0.0169221	0.947826	Weakly down	-0.101895	0.434307	Weakly down	Neither	Neither
YFL057C	AAD16	Putative aryl alcohol dehydrogenase; similar to Phanerochaete chrysosporium aryl alcohol dehydrogenase; ORFs AAD6/YFL056C and AAD16/YFL057C are displaced from one another by -1 frameshift; members of the AAD gene family comprise three pairs (AAD3 + AAD15, AAD6/AAD16 + AAD4, AAD10 + AAD14) whose two genes are more related to one another than to other members of the family			0		FALSE	FALSE	FALSE	FALSE	FALSE	-0.280034	FALSE	FALSE	FALSE	FALSE	FALSE	FALSE	-0.233298	FALSE	0	0	0	0	0	0	0	0	0	0	Invariant	0	0	0	0	0	0	0	0	Invariant							Neither	Neither
YCR107W	AAD3	Putative aryl-alcohol dehydrogenase; similar to P. chrysosporium aryl-alcohol dehydrogenase; mutational analysis has not yet revealed a physiological role; AAD3 has a paralog, AAD15, that arose from a segmental duplication; members of the AAD gene family comprise three pairs (AAD3 + AAD15, AAD6/AAD16 + AAD4, AAD10 + AAD14) whose two genes are more related to one another than to other members of t…			1		FALSE	FALSE	FALSE	FALSE	FALSE	0.0717824	TRUE	FALSE	FALSE	FALSE	FALSE	FALSE	-0.149594	FALSE	1	0	0	0	0	0	0	0	0	0	Invariant	0	0	0	0	0	0	0	0	Invariant	0.0461837	0.868164	Weakly up	-0.247685	0.0552672	Down	Neither	Deletion only
YDL243C	AAD4	Putative aryl-alcohol dehydrogenase; involved in oxidative stress response; similar to P. chrysosporium aryl-alcohol dehydrogenase; expression induced in cells treated with the mycotoxin patulin; members of the AAD gene family comprise three pairs (AAD3 + AAD15, AAD6/AAD16 + AAD4, AAD10 + AAD14) whose two genes are more related to one another than to other members of the family			1		FALSE	FALSE	FALSE	FALSE	FALSE	-0.264305	FALSE	FALSE	FALSE	FALSE	FALSE	FALSE	-0.225644	FALSE	0	0	0	0	0	0.168703	0.422833	0.23663	0.413077	0.892618	Up	0	0	0	0.481153	0.737046	0.963798	1.04946	1.34323	Strongly up	-0.209186	0.000615365	Significant and down	-0.107216	0.108211	Weakly down	Both	Overexpression only
YNL141W	AAH1	Adenine deaminase (adenine aminohydrolase); converts adenine to hypoxanthine; involved in purine salvage; transcriptionally regulated by nutrient levels and growth phase; Aah1p degraded upon entry into quiescence via SCF and the proteasome			1	Purine metabolism, Metabolic pathways	FALSE	FALSE	FALSE	FALSE	TRUE	0.245047	TRUE	FALSE	FALSE	FALSE	FALSE	FALSE	-0.103428	FALSE	2	0	0	0	0	0.182954	0.78991	1.08293	0.973774	1.66646	Strongly up	0	0	0	0	0	0	0	0	Invariant	-0.352102	7.44425	Down	-0.0974972	0.377725	Weakly down	Both	Neither
YHR047C	AAP1	Arginine/alanine amino peptidase; overproduction stimulates glycogen accumulation; AAP1 has a paralog, APE2, that arose from the whole genome duplication			0		FALSE	TRUE	FALSE	FALSE	FALSE	-0.311499	FALSE	FALSE	FALSE	FALSE	FALSE	FALSE	-0.185855	FALSE	1	0	0	0	0	0	0	0	0	0	Invariant	0	0	0	0	0	0	0	0	Invariant	-0.19521	0.00332909	Significant and down	-0.0569894	0.487524	Weakly down	Deletion only	Neither
YBL074C	AAR2	Component of the U5 snRNP complex; required for splicing of U3 precursors; originally described as a splicing factor specifically required for splicing pre-mRNA of the MATa1 cistron			0		FALSE	TRUE	TRUE	FALSE	TRUE	0.0899117	TRUE	FALSE	FALSE	TRUE	FALSE	FALSE	0.00318777	TRUE	4	2	0	0	0	0	0	0	0	0	Invariant	0	0	0	0	0	0	0	0	Invariant	0.0121252	0.921223	Weakly up	-0.032644	0.637567	Weakly down	Neither	Neither
YKL106W	AAT1	Mitochondrial aspartate aminotransferase; catalyzes the conversion of oxaloacetate to aspartate in aspartate and asparagine biosynthesis			1	Biosynthesis of secondary metabolites, Metabolic pathways, Tyrosine metabolism, Cysteine and methionine metabolism, Phenylalanine, tyrosine and tryptophan biosynthesis, Arginine and proline metabolism, Phenylalanine metabolism, Arginine biosynthesis, Alanine, aspartate and glutamate metabolism, Biosynthesis of amino acids, Biosynthesis of antibiotics, Carbon metabolism, 2-Oxocarboxylic acid metab…	FALSE	FALSE	FALSE	FALSE	FALSE	-0.362685	FALSE	FALSE	FALSE	FALSE	FALSE	FALSE	-0.234627	FALSE	0	0	0	0	0	0	0	0	0	0	Invariant	0	0	0	0	0	0	0	0	Invariant	0.017138	0.901851	Weakly up	0.0528193	0.483713	Weakly up	Neither	Neither
YLR027C	AAT2	Cytosolic aspartate aminotransferase involved in nitrogen metabolism; localizes to peroxisomes in oleate-grown cells			1	Biosynthesis of secondary metabolites, Metabolic pathways, Tyrosine metabolism, Cysteine and methionine metabolism, Phenylalanine, tyrosine and tryptophan biosynthesis, Arginine and proline metabolism, Phenylalanine metabolism, Arginine biosynthesis, Alanine, aspartate and glutamate metabolism, Biosynthesis of amino acids, Biosynthesis of antibiotics, Carbon metabolism, 2-Oxocarboxylic acid metab…	FALSE	FALSE	TRUE	FALSE	FALSE	-0.0426791	FALSE	FALSE	FALSE	TRUE	FALSE	FALSE	-0.0226577	FALSE	1	1	0	0	0	0	0	0	0	0	Invariant	0	0	0	0	0	0	0	0	Invariant	-0.138597	0.0955679	Down	-0.0211601	0.831127	Weakly down	Deletion only	Neither
YBR236C	ABD1	Methyltransferase; catalyzes the transfer of a methyl group from S-adenosylmethionine to the GpppN terminus of capped mRNA; nuclear protein that relocalizes to the cytosol in response to hypoxia			1	mRNA surveillance pathway	FALSE	TRUE	FALSE	FALSE	FALSE	-0.343111	FALSE	FALSE	FALSE	FALSE	FALSE	FALSE	-0.220367	FALSE	1	0	0	0	0	0	0	0	0	0	Invariant	0	0	0	0	0	0	0	0	Invariant	-0.00309646	0.980536	Weakly down	-0.00351725	0.97181	Weakly down	Neither	Neither
YKL112W	ABF1	DNA binding protein with possible chromatin-reorganizing activity; involved in transcriptional activation, gene silencing, and DNA replication and repair	M	166	0		FALSE	TRUE	TRUE	FALSE	FALSE	0.748292	TRUE	FALSE	TRUE	FALSE	FALSE	FALSE	0.0104631	TRUE	3	2	0	0	0	0	-0.567015	-0.517589	-0.733789	-0.593637	Down	0	0	0	0	0	0	0	0	Invariant	0.0175371	0.912654	Weakly up	-0.103996	0.182296	Weakly down	Overexpression only	Neither
YMR072W	ABF2	Mitochondrial DNA-binding protein; involved in mitochondrial DNA replication and recombination, member of HMG1 DNA-binding protein family; activity may be regulated by protein kinase A phosphorylation; ABF2 has a paralog, IXR1, that arose from the whole genome duplication; human homolog TFAM can complement yeast abf2 mutant, rescuing the loss-of-mitochondrial DNA phenotype			0		FALSE	TRUE	TRUE	TRUE	TRUE	0.129758	TRUE	FALSE	FALSE	FALSE	FALSE	FALSE	0.17877	TRUE	5	1	0	0	0	-0.0663825	-0.802605	-1.13555	-1.60593	-2.27722	Strongly down	0	-0.0240863	-0.338839	-0.594898	-1.25983	-1.94072	-2.29084	-2.78364	Strongly down	0.0439324	0.794985	Weakly up	0.0690284	0.493861	Weakly up	Overexpression only	Overexpression only
YJR108W	ABM1	Protein of unknown function; required for normal microtubule organization			0		FALSE	FALSE	FALSE	FALSE	FALSE	-0.382239	FALSE	FALSE	FALSE	FALSE	FALSE	FALSE	-0.216416	FALSE	0	0	0	0	0	0	0	0	0	0	Invariant	0	0	0	0	0	0	0	0	Invariant	0.0477478	0.716931	Weakly up	0.138421	0.0604884	Up	Neither	Deletion only
YCR088W	ABP1	Actin-binding protein of the cortical actin cytoskeleton; important for activation of actin nucleation mediated by the Arp2/Arp3 complex; inhibits actin filament elongation at the barbed-end; phosphorylation within its proline-rich region, mediated by Cdc28p and Pho85p, protects Abp1p from PEST sequence-mediated proteolysis; mammalian homolog of HIP-55 (hematopoietic progenitor kinase 1 [HPK1]-in…			0		FALSE	TRUE	TRUE	FALSE	FALSE	-0.0508177	FALSE	FALSE	FALSE	TRUE	FALSE	FALSE	-0.127689	FALSE	2	1	0	0	0	0	-0.36965	-0.171747	-0.618979	-0.993141	Down	0	0	0	0	0	0	0	0	Invariant	-0.0909381	0.473378	Weakly down	0.0581918	0.569214	Weakly up	Overexpression only	Neither
YOR239W	ABP140	AdoMet-dependent tRNA methyltransferase and actin binding protein; C-terminal domain is responsible for 3-methylcytidine modification of residue 32 of the tRNA anticodon loop of tRNA-Thr and tRNA-Ser and contains an S-adenosylmethionine (AdoMet) binding motif; N-terminal actin binding sequence interacts with actin filaments and localizes to actin patches and cables; N- and C-terminal domains are …			1		FALSE	TRUE	TRUE	TRUE	TRUE	-0.00971931	FALSE	FALSE	FALSE	FALSE	FALSE	FALSE	-0.097315	FALSE	4	0	0	0	0	0	0	0	0	0	Invariant	0	0	0.550279	0	-0.0914871	-0.513677	-0.596329	-0.516012	Up then down	0.0289086	0.852373	Weakly up	0.0815442	0.31433	Weakly up	Neither	Overexpression only
YNR033W	ABZ1	Para-aminobenzoate (PABA) synthase; has similarity to Escherichia coli PABA synthase components PabA and PabB; required for the synthesis of para-aminobenzoic acid, an important intermediate for folate and ubiquinone Q biosynthesis; protein abundance increases in response to DNA replication stress	S	60	1	Folate biosynthesis	FALSE	FALSE	FALSE	FALSE	FALSE	-0.383505	FALSE	FALSE	FALSE	FALSE	FALSE	FALSE	-0.252095	FALSE	0	0	0	0	0	0	0	0	0	0	Invariant	0	0	0	0	0	0	0	0	Invariant	0.00237849	0.98897	Weakly up	0.0206409	0.851357	Weakly up	Neither	Neither
YMR289W	ABZ2	Aminodeoxychorismate lyase (4-amino-4-deoxychorismate lyase); catalyzes the third step in para-aminobenzoic acid biosynthesis; involved in folic acid biosynthesis			1	Folate biosynthesis	FALSE	FALSE	TRUE	FALSE	FALSE	0.439682	TRUE	FALSE	FALSE	FALSE	FALSE	FALSE	-0.229627	FALSE	2	0	0	0	0	0	0.248366	0.558553	0.633483	0.776143	Up	0	0	0	-0.0284812	0	0.146896	0.342619	0.589904	Up	-0.0172068	0.900329	Weakly down	0.0707328	0.303028	Weakly up	Overexpression only	Overexpression only
YER045C	ACA1	ATF/CREB family basic leucine zipper (bZIP) transcription factor; binds as a homodimer to the ATF/CREB consensus sequence TGACGTCA; important for carbon source utilization; target genes include GRE2 and COS8; ACA1 has a paralog, CST6, that arose from the whole genome duplication			0		FALSE	FALSE	FALSE	TRUE	FALSE	0.11632	TRUE	FALSE	FALSE	FALSE	FALSE	FALSE	0.39898	TRUE	2	1	0	0	0	0	0	0	0	0	Invariant	0	0	0	0	0	0	0	0	Invariant	0.0502997	0.575691	Weakly up	0.107956	0.052479	Weakly up	Neither	Neither
YGR037C	ACB1	Acyl-CoA-binding protein; transports newly synthesized acyl-CoA esters from fatty acid synthetase (Fas1p-Fas2p) to acyl-CoA-consuming processes; subject to starvation-induced, Grh1p-mediated unconventional secretion; protein abundance increases in response to DNA replication stress			0		FALSE	FALSE	FALSE	FALSE	FALSE	0.0818596	TRUE	FALSE	FALSE	FALSE	FALSE	FALSE	0.079408	TRUE	1	1	0	0	0	-0.0086587	0.0362457	0.482007	0.467422	0.0665146	Up	0	-0.231653	-0.38179	-0.672628	-0.475528	-0.258639	-0.229121	-0.069501	Down	-0.102578	0.222844	Weakly down	0.0137267	0.884721	Weakly up	Overexpression only	Overexpression only
YNR016C	ACC1	Acetyl-CoA carboxylase, biotin containing enzyme; catalyzes carboxylation of cytosolic acetyl-CoA to form malonyl-CoA and regulates histone acetylation by regulating the availability of acetyl-CoA; rate-limiting step for de novo biosynthesis of long-chain fatty acids; translational regulation in response to nutrients and cell cycle stage depends on its upstream ORF; ACC1 has a paralog, HFA1, that…	G1	204	1	Propanoate metabolism, Biosynthesis of secondary metabolites, Pyruvate metabolism, Metabolic pathways, Biosynthesis of antibiotics, Fatty acid metabolism, Fatty acid biosynthesis	FALSE	TRUE	TRUE	FALSE	FALSE	-0.295859	FALSE	FALSE	FALSE	TRUE	FALSE	FALSE	-0.167507	FALSE	2	1	0	0	0	0	0	0	0	0	Invariant	0	0	0	0.00712075	0.133938	0	-0.3695	-0.641926	Down	0.0614583	0.776783	Weakly up	-0.234693	0.0307318	Significant and down	Neither	Both
YLR131C	ACE2	Transcription factor required for septum destruction after cytokinesis; part of the RAM network that regulates polarity and morphogenesis; NES phosphorylation by RAM network kinase Cbk1p blocks nuclear exit in mother cells during the M/G1 transition, causing asymmetric localization to daughter cell nuclei, and increased Ace2p activity; phosphorylation by Cdc28p and Pho85p prevents nuclear import …	G2/M	144	0		FALSE	TRUE	TRUE	TRUE	TRUE		FALSE	FALSE	TRUE	TRUE	TRUE	TRUE		FALSE	4	4	0	0	0	0	0	0	0	0	Invariant	0	0	0	-0.815214	-0.598905	-0.948907	-0.950125	-1.07904	Strongly down	0.00788439	0.958245	Weakly up	0.0997261	0.184831	Weakly up	Neither	Overexpression only
YLR144C	ACF2	Intracellular beta-1,3-endoglucanase; expression is induced during sporulation; may have a role in cortical actin cytoskeleton assembly; protein abundance increases in response to DNA replication stress			1		FALSE	FALSE	FALSE	FALSE	FALSE	-0.312621	FALSE	FALSE	FALSE	FALSE	FALSE	FALSE	-0.244527	FALSE	0	0	0	0	0	0.0139102	-0.403449	-0.727683	-0.792895	-1.07325	Strongly down	0	0	0	0	0	0	0	0	Invariant	0.0861859	0.322321	Weakly up	-0.0104177	0.909778	Weakly down	Overexpression only	Neither
YJR083C	ACF4	Protein of unknown function; computational analysis of large-scale protein-protein interaction data suggests a possible role in actin cytoskeleton organization; potential Cdc28p substrate			0		FALSE	FALSE	FALSE	FALSE	FALSE	-0.282741	FALSE	FALSE	FALSE	FALSE	FALSE	FALSE	-0.231598	FALSE	0	0	0	0	0	0	0	0	0	0	Invariant	0	0	0	0	0	0	0	0	Invariant	0.0217782	0.900309	Weakly up	0.121201	0.142276	Weakly up	Neither	Neither
YBL015W	ACH1	Protein with CoA transferase activity; particularly for CoASH transfer from succinyl-CoA to acetate; has minor acetyl-CoA-hydrolase activity; phosphorylated; required for acetate utilization and for diploid pseudohyphal growth			1	Pyruvate metabolism	FALSE	TRUE	FALSE	FALSE	FALSE	-0.195879	FALSE	FALSE	FALSE	TRUE	FALSE	FALSE	0.0341813	TRUE	1	2	0	0	0	0	0	0	0	0	Invariant	0	0	0	0	0	0	0	0	Invariant	-0.143545	0.0386872	Significant and down	0.0846494	0.230276	Weakly up	Deletion only	Neither
YDL203C	ACK1	Protein that functions in the cell wall integrity pathway; functions upstream of Pkc1p; GFP-fusion protein expression is induced in response to the DNA-damaging agent MMS; non-tagged Ack1p is detected in purified mitochondria			0		FALSE	TRUE	TRUE	FALSE	FALSE	-0.226746	FALSE	FALSE	FALSE	TRUE	FALSE	FALSE	-0.188925	FALSE	2	1	0	0	0	0	0	0	0	0	Invariant	0	0	0	0	0	0	0	0	Invariant	0.0198869	0.833134	Weakly up	-0.0779894	0.0875748	Weakly down	Neither	Neither
YDR161W	ACL4	Specific assembly chaperone for ribosomal protein Rpl4a/Rpl4b; associates co-translationally with a evolutionarily conserved internal loop of nascent Rpl4a/b, and is released only after an the eukaryotic-specific extension of nascent Rpl4a/b mediates nuclear import, incorporation into the pre-ribosome and complex disassembly; role in biogenesis of the 60S ribosomal subunit; transcriptionally co-r…			0		FALSE	FALSE	FALSE	FALSE	FALSE	0.0221871	TRUE	FALSE	FALSE	FALSE	FALSE	FALSE	-0.0553215	FALSE	1	0	0	0	0	0.228079	0.388712	0.433209	0.184698	0.812243	Up	0	0	0	0.264016	0.134169	-0.331347	-0.862942	-0.721339	Up then down	0.0193461	0.900309	Weakly up	-0.232045	0.00027426	Significant and down	Overexpression only	Both
YPL267W	ACM1	Pseudosubstrate inhibitor of the APC/C; suppresses APC/C [Cdh1]-mediated proteolysis of mitotic cyclins; associates with Cdh1p, Bmh1p and Bmh2p; cell cycle regulated protein; the anaphase-promoting complex/cyclosome is also known as APC/C	G1/S	44	0		FALSE	FALSE	FALSE	FALSE	FALSE	0.0899741	TRUE	FALSE	FALSE	FALSE	FALSE	FALSE	-0.120446	FALSE	1	0	0	0	0	0	0	0	0	0	Invariant	0	0	0	-0.559148	-1.05863	-1.05363	-0.755955	-0.603699	Strongly down	-0.0332993	0.811757	Weakly down	0.0399245	0.640408	Weakly up	Neither	Overexpression only
YLR304C	ACO1	Aconitase; required for the tricarboxylic acid (TCA) cycle and also independently required for mitochondrial genome maintenance; component of the mitochondrial nucleoid; mutation leads to glutamate auxotrophy; mutation in human homolog ACO2 is associated with dominant optic nerve atrophy; human homolog ACO2 can complement yeast null mutant	G2/M	134	1	Biosynthesis of secondary metabolites, Metabolic pathways, Glyoxylate and dicarboxylate metabolism, Citrate cycle (TCA cycle), Biosynthesis of amino acids, Biosynthesis of antibiotics, Carbon metabolism, 2-Oxocarboxylic acid metabolism	FALSE	TRUE	FALSE	FALSE	TRUE	-0.165549	FALSE	FALSE	FALSE	FALSE	FALSE	FALSE	-0.0454439	FALSE	2	0	0	0	0	0	0	0	0	0	Invariant	0	0	0	0	0	0	0	0	Invariant	-0.468895	1.43391	Down	-0.174494	0.169486	Down	Deletion only	Deletion only
YJL200C	ACO2	Putative mitochondrial aconitase isozyme; similarity to Aco1p, an aconitase required for the TCA cycle; expression induced during growth on glucose, by amino acid starvation via Gcn4p, and repressed on ethanol			1	Metabolic pathways, Lysine biosynthesis, Biosynthesis of antibiotics, Biosynthesis of amino acids, 2-Oxocarboxylic acid metabolism	FALSE	TRUE	TRUE	FALSE	FALSE	-0.0720492	FALSE	FALSE	FALSE	TRUE	TRUE	FALSE	-0.115769	FALSE	2	2	0	0	0	0	0	0	0	0	Invariant	0	0	0.0822867	-0.026847	0	-0.277195	-0.709196	-0.854619	Down	0.0171808	0.923213	Weakly up	-0.0897509	0.308289	Weakly down	Neither	Overexpression only
YKL192C	ACP1	Mitochondrial matrix acyl carrier protein; involved in biosynthesis of octanoate, which is a precursor to lipoic acid; coordinates mitochondrial fatty acid and iron sulfur cluster metabolism; activated by phosphopantetheinylation catalyzed by Ppt2p			1	Oxidative phosphorylation, Metabolic pathways	FALSE	TRUE	FALSE	FALSE	FALSE	-0.254776	FALSE	FALSE	FALSE	FALSE	FALSE	FALSE	-0.12096	FALSE	1	0	0	0	0	0	0	0	0	0	Invariant	0	-0.54375	-1.19308	-1.516	-1.42468	-1.70837	-1.42843	-1.5416	Strongly down	-0.0115734	0.949262	Weakly down	0.271736	0.000279056	Significant and up	Neither	Both
YAL054C	ACS1	Acetyl-coA synthetase isoform; along with Acs2p, acetyl-coA synthetase isoform is the nuclear source of acetyl-coA for histone acetylation; expressed during growth on nonfermentable carbon sources and under aerobic conditions			1	Propanoate metabolism, Biosynthesis of secondary metabolites, Metabolic pathways, Pyruvate metabolism, Glycolysis / Gluconeogenesis, Methane metabolism, Biosynthesis of antibiotics, Carbon metabolism	FALSE	TRUE	TRUE	TRUE	TRUE	-0.0916259	FALSE	FALSE	FALSE	TRUE	FALSE	FALSE	0.28777	TRUE	4	2	0	0	0	0	0	0	0	0	Invariant	0	0	0	0	0	0	0	0	Invariant	-0.00934133	0.937529	Weakly down	0.137425	0.00654071	Significant and weakly up	Neither	Deletion only
YLR153C	ACS2	Acetyl-coA synthetase isoform; along with Acs1p, acetyl-coA synthetase isoform is the nuclear source of acetyl-coA for histone acetylation; mutants affect global transcription; required for growth on glucose; expressed under anaerobic conditions			1	Propanoate metabolism, Biosynthesis of secondary metabolites, Metabolic pathways, Pyruvate metabolism, Glycolysis / Gluconeogenesis, Methane metabolism, Biosynthesis of antibiotics, Carbon metabolism	FALSE	TRUE	TRUE	TRUE	FALSE	0.0380527	TRUE	FALSE	FALSE	TRUE	FALSE	FALSE	0.022017	TRUE	4	2	0	0	0	0	-0.080457	-0.612412	-0.495677	-0.30212	Down	0	0	0	0	0	0	0	0	Invariant	-0.0765328	0.42527	Weakly down	0.0188905	0.832467	Weakly up	Overexpression only	Neither
YFL039C	ACT1	Actin, structural protein in cytoskeleton; involved in cell polarization, endocytosis, and other cytoskeletal functions; monomeric actin in the nucleus plays a role in INO80 chromatin remodeling			0	Phagosome	FALSE	TRUE	FALSE	FALSE	FALSE	0.364387	TRUE	FALSE	FALSE	FALSE	TRUE	FALSE	0.153659	TRUE	2	2	0	0	0	0	0	0	0	0	Invariant	0	0	0	0	0	0	0	0	Invariant	-0.139725	0.0697489	Down	-0.0984808	0.177779	Weakly down	Deletion only	Neither
YDR448W	ADA2	Transcription coactivator; component of the ADA and SAGA transcriptional adaptor/HAT (histone acetyltransferase) complexes			0		FALSE	FALSE	TRUE	FALSE	FALSE	-0.0562283	FALSE	FALSE	FALSE	FALSE	FALSE	FALSE	0.00464886	TRUE	1	1	0	0	0	0	0	0	0	0	Invariant	0	0	0	0	0	0	0	0	Invariant	0.133419	0.188826	Weakly up	0.0839009	0.372367	Weakly up	Neither	Neither
YMR184W	ADD37	Protein of unknown function; involved in ER-associated protein degradation; green fluorescent protein (GFP)-fusion protein localizes to the cytoplasm and is induced in response to the DNA-damaging agent MMS; YMR184W is not an essential gene; protein abundance increases in response to DNA replication stress			0		TRUE	TRUE	TRUE	TRUE	TRUE	0.742048	TRUE	TRUE	FALSE	TRUE	FALSE	FALSE	0.552112	TRUE	6	3	0	0	0	-0.308538	-0.884556	-1.49425	-1.89339	-2.27566	Strongly down	0	-0.0218699	-0.376392	-0.807287	-1.90585	-2.39903	-2.70428	-3.39745	Strongly down	0.0810669	0.366297	Weakly up	0.287827	0.0606388	Up	Overexpression only	Both
YKL206C	ADD66	Protein involved in 20S proteasome assembly; forms a heterodimer with Pba1p that binds to proteasome precursors; interaction with Pba1p-Add66p may affect function of the mature proteasome and its role in maintaining respiratory metabolism; similar to human PAC2 constituent of the PAC1-PAC2 complex involved in proteasome assembly			0		FALSE	TRUE	FALSE	FALSE	FALSE	-0.42623	FALSE	FALSE	FALSE	FALSE	FALSE	FALSE	-0.255561	FALSE	1	0	0	0	0	0	0	0	0	0	Invariant	0	0	0	0	0	0	0	0	Invariant	0.199349	0.000578104	Significant and up	0.0113239	0.896127	Weakly up	Deletion only	Neither
YAR015W	ADE1	N-succinyl-5-aminoimidazole-4-carboxamide ribotide synthetase; required for 'de novo' purine nucleotide biosynthesis; red pigment accumulates in mutant cells deprived of adenine; protein abundance increases in response to DNA replication stress			1	Biosynthesis of antibiotics, Biosynthesis of secondary metabolites, Purine metabolism, Metabolic pathways	FALSE	TRUE	TRUE	FALSE	FALSE	0.112939	TRUE	FALSE	FALSE	FALSE	FALSE	FALSE	0.132288	TRUE	3	1	0	0	0	0	0	0	0	0	Invariant	0	0	0	0	0	0	0	0	Invariant	-0.110136	0.401859	Weakly down	0.100036	0.336614	Weakly up	Neither	Neither
YNL220W	ADE12	Adenylosuccinate synthase; catalyzes the first step in synthesis of adenosine monophosphate from inosine 5'monophosphate during purine nucleotide biosynthesis; exhibits binding to single-stranded autonomously replicating (ARS) core sequence			1	Alanine, aspartate and glutamate metabolism, Purine metabolism, Metabolic pathways	FALSE	FALSE	FALSE	FALSE	FALSE	0.790498	TRUE	FALSE	FALSE	FALSE	FALSE	FALSE	1.03467	TRUE	1	1	0	0	0	0	0	0	0	0	Invariant	0	0.127312	0.167758	0.216609	-0.0954694	-0.435772	-0.734085	-0.765847	Up then down	0.0310987	0.853784	Weakly up	0.0593553	0.525264	Weakly up	Neither	Overexpression only
YLR359W	ADE13	Adenylosuccinate lyase; catalyzes two steps in the 'de novo' purine nucleotide biosynthetic pathway; expression is repressed by adenine and activated by Bas1p and Pho2p; mutations in human ortholog ADSL cause adenylosuccinase deficiency; human ADSL can complement yeast ADE13 null mutant			1	Alanine, aspartate and glutamate metabolism, Biosynthesis of antibiotics, Biosynthesis of secondary metabolites, Purine metabolism, Metabolic pathways	FALSE	FALSE	FALSE	FALSE	TRUE	-0.199727	FALSE	FALSE	FALSE	FALSE	FALSE	FALSE	-0.0865372	FALSE	1	0	0	0	0	0	0	0	0	0	Invariant	0	0.0528777	0.308247	0.386136	0.614637	0.671248	0.446438	0.634145	Up	-0.123447	0.252155	Weakly down	-0.165358	0.0487046	Significant and down	Neither	Both
YLR028C	ADE16	Enzyme of 'de novo' purine biosynthesis; contains both 5-aminoimidazole-4-carboxamide ribonucleotide transformylase and inosine monophosphate cyclohydrolase activities; ADE16 has a paralog, ADE17, that arose from the whole genome duplication; ade16 ade17 mutants require adenine and histidine			1	Biosynthesis of antibiotics, Biosynthesis of secondary metabolites, Purine metabolism, One carbon pool by folate, Metabolic pathways	FALSE	FALSE	TRUE	FALSE	FALSE	-0.209338	FALSE	FALSE	FALSE	TRUE	FALSE	FALSE	-0.135882	FALSE	1	1	0	0	0	0	0	0	0	0	Invariant	0	0.00896295	0.54091	0.245576	0.606488	0.379408	0.190338	0.00205736	Up	-0.078029	0.345158	Weakly down	-0.170927	0.00331606	Significant and down	Neither	Both
YMR120C	ADE17	Enzyme of 'de novo' purine biosynthesis; contains both 5-aminoimidazole-4-carboxamide ribonucleotide transformylase and inosine monophosphate cyclohydrolase activities; ADE17 has a paralog, ADE16, that arose from the whole genome duplication; ade16 ade17 mutants require adenine and histidine			1	Biosynthesis of antibiotics, Biosynthesis of secondary metabolites, Purine metabolism, One carbon pool by folate, Metabolic pathways	FALSE	FALSE	FALSE	FALSE	FALSE	-0.195148	FALSE	FALSE	FALSE	FALSE	FALSE	FALSE	0.15807	TRUE	0	1	0	0	0	0	0.464227	0.566592	0.519066	0.59296	Up	0	0	0	0	0.588184	0.630582	0.434477	0.69777	Up	-0.419606	0.000231274	Significant and down	-0.166334	0.208944	Down	Both	Both
YOR128C	ADE2	Phosphoribosylaminoimidazole carboxylase; catalyzes a step in the 'de novo' purine nucleotide biosynthetic pathway; red pigment accumulates in mutant cells deprived of adenine			1	Biosynthesis of secondary metabolites, Purine metabolism, Metabolic pathways	FALSE	FALSE	TRUE	FALSE	FALSE	-0.191095	FALSE	FALSE	FALSE	FALSE	FALSE	FALSE	-0.119044	FALSE	1	0	0	0	0	0	0	0	0	0	Invariant	0	0	0	0	0	0	0	0	Invariant	-0.0893809	0.368414	Weakly down	0.124937	0.0847159	Weakly up	Neither	Neither
YGR204W	ADE3	Cytoplasmic trifunctional enzyme; catalyzes sequential reactions 10-formyl-THF synthetase (EC 6.3.4.3), 5,10-methenyl-THF cyclohydrolase (EC 3.5.4.9), and 5,10-methylene-THF dehydrogenase (EC 1.5.1.5), to supply forms of activated one-carbon units required for biosynthesis of purines, histidine, methionine, pantothenic acid, the formyl group of mitochondrial fMet-tRNAfMet, and the methyl group of…	G1(P)	22	1	One carbon pool by folate, Metabolic pathways	FALSE	TRUE	FALSE	FALSE	FALSE	-0.18828	FALSE	FALSE	FALSE	FALSE	FALSE	FALSE	-0.0535518	FALSE	1	0	0	0	0	0	0	0	0	0	Invariant	0	0	0	0	0	0	0	0	Invariant	-0.0420468	0.783676	Weakly down	0.0249437	0.814549	Weakly up	Neither	Neither
YMR300C	ADE4	Phosphoribosylpyrophosphate amidotransferase (PRPPAT); catalyzes first step of the 'de novo' purine nucleotide biosynthetic pathway; also known as amidophosphoribosyltransferase			1	Alanine, aspartate and glutamate metabolism, Biosynthesis of antibiotics, Biosynthesis of secondary metabolites, Purine metabolism, Metabolic pathways	FALSE	FALSE	FALSE	FALSE	TRUE	-0.0713253	FALSE	FALSE	FALSE	FALSE	FALSE	FALSE	0.137849	TRUE	1	1	0	0	0	0	0	0	0	0	Invariant	0	0	0	0	0	0	0	0	Invariant	-0.0954581	0.2891	Weakly down	-0.264001	2.05974	Down	Neither	Deletion only
YGL234W	ADE57	Bifunctional enzyme of 'de novo' purine nucleotide pathway; contains both phosphoribosylglycinamidine synthetase/glycinamide ribotide synthetase (EC 6.3.4.13) ["Ade5"] and phosphoribosylaminoimidazole synthetase/aminoimidazole ribotide synthetase (EC 6.3.3.1) ["Ade7"] activities			1	Biosynthesis of antibiotics, Biosynthesis of secondary metabolites, Purine metabolism, Metabolic pathways	FALSE	FALSE	FALSE	FALSE	FALSE	-0.208596	FALSE	FALSE	FALSE	FALSE	FALSE	FALSE	-0.109227	FALSE	0	0																			-0.0311852	0.859638	Weakly down	-0.289362	8.17316	Down	Neither	Deletion only
YGR061C	ADE6	Formylglycinamidine-ribonucleotide (FGAM)-synthetase; catalyzes a step in the 'de novo' purine nucleotide biosynthetic pathway			1	Biosynthesis of antibiotics, Biosynthesis of secondary metabolites, Purine metabolism, Metabolic pathways	FALSE	FALSE	FALSE	FALSE	FALSE	0.429964	TRUE	FALSE	FALSE	FALSE	FALSE	FALSE	0.31046	TRUE	1	1	0	0	0	0	0	0	0	0	Invariant	0	0	0	0	0	0	0	0	Invariant	-0.142748	0.123598	Down	-0.148167	0.0606036	Down	Deletion only	Deletion only
YDR408C	ADE8	Phosphoribosyl-glycinamide transformylase; catalyzes a step in the 'de novo' purine nucleotide biosynthetic pathway			1	Biosynthesis of antibiotics, Biosynthesis of secondary metabolites, Purine metabolism, One carbon pool by folate, Metabolic pathways	FALSE	FALSE	TRUE	FALSE	FALSE	-0.210524	FALSE	FALSE	FALSE	TRUE	FALSE	FALSE	-0.101221	FALSE	1	1	0	0	0	0	0	0	0	0	Invariant	0	0	0	0	0	0	0	0	Invariant	-0.0435418	0.805492	Weakly down	-0.0107781	0.931408	Weakly down	Neither	Neither
YCL058W-A	ADF1	Transcriptional repressor encoded by the FYV5 antisense strand; negatively regulates transcription of FYV5 by binding to the promoter on the sense strand			0		FALSE	FALSE	FALSE	FALSE	FALSE	-0.252593	FALSE	FALSE	FALSE	FALSE	FALSE	FALSE	-0.207311	FALSE	0	0																									Neither	Neither
YOL086C	ADH1	Alcohol dehydrogenase; fermentative isozyme active as homo- or heterotetramers; required for the reduction of acetaldehyde to ethanol, the last step in the glycolytic pathway; ADH1 has a paralog, ADH5, that arose from the whole genome duplication			1	Biosynthesis of secondary metabolites, Glycolysis / Gluconeogenesis, Metabolic pathways, Tyrosine metabolism, Biosynthesis of antibiotics, Fatty acid degradation	FALSE	TRUE	TRUE	FALSE	TRUE	0.183935	TRUE	FALSE	FALSE	TRUE	FALSE	TRUE	0.0541115	TRUE	4	3	0	0	0	0	0	0	0	0	Invariant	0	0	0	0	0	0	0	0	Invariant	-0.392355	0.00947227	Significant and down	-0.015103	0.946294	Weakly down	Deletion only	Neither
YMR303C	ADH2	Glucose-repressible alcohol dehydrogenase II; catalyzes the conversion of ethanol to acetaldehyde; involved in the production of certain carboxylate esters; regulated by ADR1			1	Biosynthesis of secondary metabolites, Glycolysis / Gluconeogenesis, Metabolic pathways, Tyrosine metabolism, Biosynthesis of antibiotics, Fatty acid degradation	FALSE	FALSE	FALSE	FALSE	FALSE	-0.238874	FALSE	FALSE	FALSE	FALSE	FALSE	FALSE	-0.183327	FALSE	0	0	0	0	0	0	0	0	0	0	Invariant	0	0	0	0	0	0	0	0	Invariant	-0.174522	0.0159662	Significant and down	-0.135626	0.0533976	Weakly down	Deletion only	Neither
YMR083W	ADH3	Mitochondrial alcohol dehydrogenase isozyme III; involved in the shuttling of mitochondrial NADH to the cytosol under anaerobic conditions and ethanol production			1	Biosynthesis of secondary metabolites, Glycolysis / Gluconeogenesis, Metabolic pathways, Tyrosine metabolism, Biosynthesis of antibiotics, Fatty acid degradation	FALSE	TRUE	FALSE	FALSE	FALSE	0.243548	TRUE	FALSE	FALSE	FALSE	FALSE	FALSE	0.262806	TRUE	2	1	0	0	0	0	0	0	0	0	Invariant	0	0	0	0	0	0	0	0	Invariant	-0.175011	0.036047	Significant and down	-0.0119472	0.915024	Weakly down	Deletion only	Neither
YGL256W	ADH4	Alcohol dehydrogenase isoenzyme type IV; dimeric enzyme demonstrated to be zinc-dependent despite sequence similarity to iron-activated alcohol dehydrogenases; transcription is induced in response to zinc deficiency			1	Biosynthesis of secondary metabolites, Glycolysis / Gluconeogenesis, Metabolic pathways, Tyrosine metabolism, Biosynthesis of antibiotics, Fatty acid degradation	FALSE	FALSE	TRUE	TRUE	TRUE	0.926095	TRUE	FALSE	FALSE	TRUE	FALSE	FALSE	0.0858462	TRUE	4	2	0	0	0	0	0	0	0	0	Invariant	0	0	0	0	0	0	0	0	Invariant	1789579	0	Significant and suspicious value	0.158078	0.0179446	Significant and up	Deletion only	Deletion only
YBR145W	ADH5	Alcohol dehydrogenase isoenzyme V; involved in ethanol production; ADH5 has a paralog, ADH1, that arose from the whole genome duplication			1	Biosynthesis of secondary metabolites, Glycolysis / Gluconeogenesis, Metabolic pathways, Tyrosine metabolism, Biosynthesis of antibiotics, Fatty acid degradation	FALSE	FALSE	FALSE	FALSE	FALSE	-0.18834	FALSE	FALSE	FALSE	FALSE	FALSE	FALSE	-0.0849803	FALSE	0	0	0	0	0	0	0	0	0	0	Invariant	0	0	0	0	0	0	0	0	Invariant	0.110176	0.410551	Weakly up	-0.111742	0.269138	Weakly down	Neither	Neither
YMR318C	ADH6	NADPH-dependent medium chain alcohol dehydrogenase; has broad substrate specificity; member of the cinnamyl family of alcohol dehydrogenases; may be involved in fusel alcohol synthesis or in aldehyde tolerance; protein abundance increases in response to DNA replication stress			1	Biosynthesis of secondary metabolites, Pentose and glucuronate interconversions, Glycolysis / Gluconeogenesis, Metabolic pathways, Biosynthesis of antibiotics, Glycerolipid metabolism	FALSE	FALSE	FALSE	FALSE	FALSE	-0.316714	FALSE	FALSE	FALSE	FALSE	FALSE	FALSE	-0.198717	FALSE	0	0	0	0	0	0	0	0	0	0	Invariant	0	0	0	0	0	0	0	0	Invariant	0.0256525	0.866248	Weakly up	-0.179459	0.00875981	Significant and down	Neither	Deletion only
YCR105W	ADH7	NADPH-dependent medium chain alcohol dehydrogenase; has broad substrate specificity; member of the cinnamyl family of alcohol dehydrogenases; may be involved in fusel alcohol synthesis or in aldehyde tolerance			1	Biosynthesis of secondary metabolites, Pentose and glucuronate interconversions, Glycolysis / Gluconeogenesis, Metabolic pathways, Biosynthesis of antibiotics, Glycerolipid metabolism	FALSE	TRUE	TRUE	FALSE	FALSE		FALSE	FALSE	FALSE	FALSE	FALSE	FALSE		FALSE	2	0	0	0	0	0	0	0	0	0	Invariant	0	0	0	0	0	0	0	0	Invariant	0.0400788	0.753115	Weakly up	-0.113637	0.100098	Weakly down	Neither	Neither
YMR009W	ADI1	Acireductone dioxygenease involved in methionine salvage pathway; transcribed as polycistronic mRNA with YMR010W and regulated post-transcriptionally by RNase III (Rnt1p) cleavage; ADI1 mRNA is induced in heat shock conditions; human ortholog ADI1 can complement yeast adi1 mutant			1	Cysteine and methionine metabolism, Metabolic pathways	FALSE	FALSE	FALSE	FALSE	FALSE	-0.27318	FALSE	FALSE	FALSE	FALSE	FALSE	FALSE	-0.108883	FALSE	0	0	0	0	0	0	0	0	0	0	Invariant	0	0	0	0	0	0	0	0	Invariant	0.0964778	0.20823	Weakly up	0.0968286	0.127085	Weakly up	Neither	Neither
YDR226W	ADK1	Adenylate kinase, required for purine metabolism; localized to the cytoplasm and the mitochondria; lacks cleavable signal sequence; protein abundance increases in response to DNA replication stress; mutations affecting Adk1p catalytic activity deregulate expression of phosphate utilization genes PHO5 and PHO84; human homolog AK1 can complement yeast adk1 mutant			1	Biosynthesis of antibiotics, Thiamine metabolism, Biosynthesis of secondary metabolites, Purine metabolism, Metabolic pathways	FALSE	TRUE	TRUE	FALSE	FALSE	0.0013171	TRUE	FALSE	FALSE	TRUE	FALSE	FALSE	0.000825881	TRUE	3	2	0	0	0	0	-0.272359	-0.123346	-0.427058	-0.580239	Down	0	0	0.0600718	0.0319072	0	-0.359436	-0.442881	-0.802724	Down	0.0275787	0.839137	Weakly up	0.192939	0.00115875	Significant and up	Overexpression only	Both
YER170W	ADK2	Mitochondrial adenylate kinase; catalyzes the reversible synthesis of GTP and AMP from GDP and ADP; may serve as a back-up for synthesizing GTP or ADP depending on metabolic conditions; 3' sequence of ADK2 varies with strain background	G1/S	49	1	Biosynthesis of antibiotics, Thiamine metabolism, Biosynthesis of secondary metabolites, Purine metabolism, Metabolic pathways	FALSE	FALSE	FALSE	FALSE	FALSE	-0.282833	FALSE	FALSE	FALSE	FALSE	FALSE	FALSE	-0.240516	FALSE	0	0	0	0	0	0	0	0	0	0	Invariant	0	0	0	0	0	0	0	0	Invariant	0.0471894	0.6384	Weakly up	-0.081829	0.187153	Weakly down	Neither	Neither
YJR105W	ADO1	Adenosine kinase; required for the utilization of S-adenosylmethionine (AdoMet); may be involved in recycling adenosine produced through the methyl cycle			1	Purine metabolism, Metabolic pathways	FALSE	FALSE	FALSE	FALSE	FALSE	-0.201136	FALSE	FALSE	FALSE	TRUE	FALSE	FALSE	-0.091841	FALSE	0	1	0	0	0	0	0	0	0	0	Invariant	0	0	0	0	0	0	0	0	Invariant	0.0518732	0.681679	Weakly up	0.0521237	0.548018	Weakly up	Neither	Neither
YCR011C	ADP1	Putative ATP-dependent permease of the ABC transporter family	M/G1	193	1		FALSE	FALSE	TRUE	FALSE	FALSE	0.286182	TRUE	FALSE	FALSE	TRUE	FALSE	FALSE	0.272552	TRUE	2	2	0	0	0	0	0	0	0	0	Invariant	0	0.12422	0.0765889	0.569853	0.66541	0.817765	0.678533	0.915289	Up	-0.0566787	0.7132	Weakly down	-0.06152	0.553066	Weakly down	Neither	Overexpression only
YDR216W	ADR1	Carbon source-responsive zinc-finger transcription factor; required for transcription of the glucose-repressed gene ADH2, of peroxisomal protein genes, and of genes required for ethanol, glycerol, and fatty acid utilization			0		FALSE	FALSE	FALSE	FALSE	FALSE	0.502176	TRUE	FALSE	FALSE	FALSE	FALSE	FALSE	0.519291	TRUE	1	1	0	0	0	0	-0.103979	-0.743889	-0.772237	-1.12096	Strongly down	0	0	-0.105671	0	-0.483478	-0.910846	-0.94241	-1.75195	Strongly down	0.289421	0.0008863	Significant and up	-0.171778	0.0625276	Down	Both	Both
YCR010C	ADY2	Acetate transporter required for normal sporulation; phosphorylated in mitochondria; ADY2 has a paralog, ATO2, that arose from the whole genome duplication			1		FALSE	TRUE	FALSE	FALSE	TRUE	-0.258709	FALSE	FALSE	FALSE	FALSE	FALSE	FALSE	-0.211613	FALSE	2	0	0	0	0	0	0	0	0	0	Invariant	0	0	0	0	0	0	0	0	Invariant	-0.0801016	0.444285	Weakly down	0.070087	0.386628	Weakly up	Neither	Neither
YDL239C	ADY3	Protein required for spore wall formation; subunit of leading edge protein (LEP) complex (Ssp1-Ady3-Don1-Irc10) that forms ring-like structure at leading edge of prospore membrane during meiosis II; mediates assembly of LEP complex, formation of ring-like structure via interaction with spindle pole body components, and prospore membrane maturation; potentially phosphorylated by Cdc28p; ADY3 has a…			0		FALSE	FALSE	FALSE	FALSE	FALSE	-0.446826	FALSE	FALSE	FALSE	FALSE	FALSE	FALSE	-0.276498	FALSE	0	0	0	0	0	0	0	0	0	0	Invariant	0	0	0	0.109275	0.264525	0.618581	0.60119	0.390986	Up	0.0219629	0.866618	Weakly up	-0.103127	0.101775	Weakly down	Neither	Overexpression only
YLR227C	ADY4	Structural component of the meiotic outer plaque; outer plaque is a membrane-organizing center that assembles on the cytoplasmic face of the spindle pole body during meiosis II and triggers the formation of the prospore membrane			0		FALSE	FALSE	FALSE	FALSE	FALSE	-0.176447	FALSE	FALSE	FALSE	FALSE	FALSE	FALSE	-0.180147	FALSE	0	0	0	0	0	0	0	0	0	0	Invariant	0	0	0	0.478587	0.506457	0.756898	0.66104	0.555742	Up	0.0270549	0.814588	Weakly up	-0.0103015	0.896127	Weakly down	Neither	Overexpression only
YMR064W	AEP1	Protein required for expression of the mitochondrial OLI1 gene; mitochondrial OLI1 gene encodes subunit 9 of F1-F0 ATP synthase			0		FALSE	FALSE	FALSE	FALSE	FALSE	-0.211561	FALSE	FALSE	FALSE	FALSE	FALSE	FALSE	-0.157942	FALSE	0	0	0	0	0	0	0	0	0	0	Invariant	0	0	0	0	0	0	0	0	Invariant	-0.0707529	0.482529	Weakly down	-0.0801016	0.270244	Weakly down	Neither	Neither
YMR282C	AEP2	Mitochondrial protein; likely involved in translation of the mitochondrial OLI1 mRNA; exhibits genetic interaction with the OLI1 mRNA 5'-untranslated leader			0		FALSE	FALSE	FALSE	FALSE	FALSE	-0.337316	FALSE	FALSE	FALSE	FALSE	FALSE	FALSE	-0.226825	FALSE	0	0	0	0	0	0	0	0	0	0	Invariant	0	0	0	0.362514	0.56401	0.678732	0.735758	0.841174	Up	-0.0336419	0.751909	Weakly down	-0.0266532	0.71327	Weakly down	Neither	Overexpression only
YPL005W	AEP3	Peripheral mitochondrial inner membrane protein; may facilitate use of unformylated tRNA-Met in mitochondrial translation initiation; stabilizes the bicistronic AAP1-ATP6 mRNA			0		FALSE	FALSE	FALSE	FALSE	FALSE	-0.361481	FALSE	FALSE	FALSE	FALSE	FALSE	FALSE	-0.256638	FALSE	0	0	0	0	0	0	0	0	0	0	Invariant	0	0	0	0	0	0	0	0	Invariant	-0.0710772	0.351543	Weakly down	-0.105529	0.0605427	Weakly down	Neither	Neither
YLR040C	AFB1	MATalpha-specific a-factor blocker; contributes to mating efficiency under certain conditions; localizes to the cell wall; predicted to be a GPI-attached protein; upregulated by Mcm1p-Alpha1p transcription factor; partially overlaps the dubious ORF YLR041W			0		FALSE	FALSE	FALSE	FALSE	FALSE	-0.284077	FALSE	FALSE	FALSE	FALSE	FALSE	FALSE	-0.250285	FALSE	0	0	0	0	0	0	0	0	0	0	Invariant	0	0	-0.50331	-0.149379	-0.461043	-0.605754	-0.779962	-1.19826	Strongly down	-0.0440861	0.790417	Weakly down	-0.00838474	0.946294	Weakly down	Neither	Overexpression only
YEL052W	AFG1	Protein that may act as a chaperone for cytochrome c oxidase subunits; conserved protein; may act as a chaperone in the degradation of misfolded or unassembled cytochrome c oxidase subunits; localized to matrix face of the mitochondrial inner membrane; member of the AAA family but lacks a protease domain			1		FALSE	FALSE	FALSE	FALSE	FALSE	-0.139884	FALSE	FALSE	FALSE	FALSE	FALSE	FALSE	-0.184074	FALSE	0	0	0	0	0	0	0	0	0	0	Invariant	0	0	0	0	0	0	0	0	Invariant	0.0441703	0.681679	Weakly up	-0.0941762	0.146532	Weakly down	Neither	Neither
YLR397C	AFG2	ATPase of the CDC48/PAS1/SEC18 (AAA) family, forms a hexameric complex; is essential for pre-60S maturation and release of several preribosome maturation factors; releases Rlp24p from purified pre-60S particles in vitro; target of the ribosomal biosynthesis inhibitor diazaborine; may be involved in degradation of aberrant mRNAs			0	Ribosome biogenesis in eukaryotes	FALSE	FALSE	TRUE	FALSE	FALSE	-0.325809	FALSE	FALSE	FALSE	FALSE	FALSE	FALSE	-0.224921	FALSE	1	0	0	0	0	0	0	0	0	0	Invariant	0	0	0.28322	0.218649	0.593054	0.443772	0.334459	0.667248	Up	-0.113948	0.181371	Weakly down	-0.10529	0.147458	Weakly down	Neither	Overexpression only
YER017C	AFG3	Mitochondrial inner membrane m-AAA protease component; mediates degradation of misfolded or unassembled proteins; also required for correct assembly of mitochondrial enzyme complexes; involved in cytoplasmic mRNA translation and aging; expression of human homolog AFG3L2 can complement yeast yta12 afg3 double mutant			1		FALSE	FALSE	FALSE	FALSE	FALSE	-0.00359106	FALSE	FALSE	FALSE	FALSE	FALSE	FALSE	-0.16437	FALSE	0	0	0	0	0.0490409	0.0502231	0.21075	0.579999	0.735654	0.73255	Up	0	0.101979	0.468461	0.249255	0.80399	0.692774	0.667882	0.846843	Up	-0.0843215	0.498554	Weakly down	-0.0649311	0.497847	Weakly down	Overexpression only	Overexpression only
YOR129C	AFI1	Arf3p polarization-specific docking factor; required for the polarized distribution of the ADP-ribosylation factor, Arf3p; participates in polarity development and maintenance of a normal haploid budding pattern; interacts with Cnm7p	S	58	0		FALSE	FALSE	FALSE	FALSE	FALSE	0.527774	TRUE	FALSE	FALSE	FALSE	FALSE	FALSE	-0.0468365	FALSE	1	0	0	0	0	-0.517938	-1.07465	-1.24569	-1.20132	-0.969497	Strongly down	0	0	-0.0615716	-0.751372	-1.30517	-1.39588	-1.30244	-1.41108	Strongly down	0.162971	0.00295697	Significant and up	0.0860092	0.152695	Weakly up	Both	Overexpression only
YDR085C	AFR1	Protein required for pheromone-induced projection (shmoo) formation; regulates septin architecture during mating; has an RVXF motif that mediates targeting of Glc7p to mating projections; interacts with Cdc12p; AFR1 has a paralog, YER158C, that arose from the whole genome duplication	M	170	0		FALSE	FALSE	TRUE	FALSE	TRUE	-0.291167	FALSE	FALSE	FALSE	TRUE	FALSE	FALSE	-0.0455145	FALSE	2	1	0	0	0	0	0	0	0	0	Invariant	0	0	0	0	0	0	0	0	Invariant	-0.172965	0.0386872	Significant and down	-0.168003	0.0310059	Significant and down	Deletion only	Deletion only
YGL071W	AFT1	Transcription factor involved in iron utilization and homeostasis; binds consensus site PyPuCACCCPu and activates transcription in response to changes in iron availability; in iron-replete conditions localization is regulated by Grx3p, Grx4p, and Fra2p, and promoter binding is negatively regulated via Grx3p-Grx4p binding; AFT1 has a paralog, AFT2, that arose from the whole genome duplication; rel…			0		FALSE	FALSE	TRUE	FALSE	FALSE	-0.196669	FALSE	FALSE	FALSE	FALSE	FALSE	FALSE	0.0204646	TRUE	1	1	0	0	0	0	0	0	0	0	Invariant	0	0	0	0	0	0	0	0	Invariant	-0.103612	0.285975	Weakly down	-0.130233	0.0801865	Weakly down	Neither	Neither
YPL202C	AFT2	Iron-regulated transcriptional activator; activates genes involved in intracellular iron use and required for iron homeostasis and resistance to oxidative stress; AFT2 has a paralog, AFT1, that arose from the whole genome duplication			0		FALSE	FALSE	FALSE	FALSE	FALSE	-0.24784	FALSE	FALSE	FALSE	FALSE	FALSE	FALSE	-0.182612	FALSE	0	0	0	0	0	0	0	0	0	0	Invariant	0	0	0.0486128	0.0837529	0.392019	0.567434	0.507844	0.431443	Up	-0.112671	0.201577	Weakly down	0.0172235	0.860949	Weakly up	Neither	Overexpression only
YNR044W	AGA1	Anchorage subunit of a-agglutinin of a-cells; highly O-glycosylated protein with N-terminal secretion signal and C-terminal signal for addition of GPI anchor to cell wall, linked to adhesion subunit Aga2p via two disulfide bonds; AGA1 has a paralog, FIG2, that arose from the whole genome duplication	M	155	0		FALSE	FALSE	FALSE	FALSE	FALSE	-0.36567	FALSE	FALSE	FALSE	FALSE	FALSE	FALSE	-0.24931	FALSE	0	0	0	0	0	0	0	0	0	0	Invariant	0	0	0	0	0	0	0	0	Invariant	-0.501192	1.82634e-05	Significant and down	-0.28152	0.000968544	Significant and down	Deletion only	Deletion only
YGL032C	AGA2	Adhesion subunit of a-agglutinin of a-cells; C-terminal sequence acts as a ligand for alpha-agglutinin (Sag1p) during agglutination, modified with O-linked oligomannosyl chains, linked to anchorage subunit Aga1p via two disulfide bonds	G1	250	0		FALSE	TRUE	FALSE	FALSE	FALSE	-0.266521	FALSE	FALSE	FALSE	FALSE	FALSE	FALSE	-0.140235	FALSE	1	0	0	0	0	0	0	0	0	0	Invariant	0	0	0	0	0	0	0	0	Invariant	-0.00215122	0.98687	Weakly down	0.0167958	0.838026	Weakly up	Neither	Neither
YPR021C	AGC1	Mitochondrial amino acid transporter; acts both as a glutamate uniporter and as an aspartate-glutamate exchanger; involved in nitrogen metabolism and nitrogen compound biosynthesis; human homolog SLC25A13 complements yeast null mutant			1		FALSE	TRUE	FALSE	FALSE	FALSE	-0.323814	FALSE	FALSE	FALSE	FALSE	FALSE	FALSE	-0.248941	FALSE	1	0	0	0	0	0	0	0	0	0	Invariant	0	0	0	0	0	0	0	0	Invariant	0.0136695	0.916293	Weakly up	-0.00191428	0.983725	Weakly down	Neither	Neither
YDR524C	AGE1	ADP-ribosylation factor (ARF) GTPase activating protein (GAP) effector; involved in the secretory and endocytic pathways; contains C2C2H2 cysteine/histidine motif			0	Endocytosis	FALSE	TRUE	TRUE	TRUE	TRUE	0.626108	TRUE	FALSE	FALSE	TRUE	FALSE	FALSE	0.572834	TRUE	5	2	0	0	0	0	0	0	0	0	Invariant	0	0	0	0	0	0	0	0	Invariant	-0.040445	0.773158	Weakly down	-0.0522441	0.554077	Weakly down	Neither	Neither
YIL044C	AGE2	ADP-ribosylation factor (ARF) GTPase activating protein (GAP) effector; involved in Trans-Golgi-Network (TGN) transport; contains C2C2H2 cysteine/histidine motif			0	Endocytosis	FALSE	FALSE	FALSE	FALSE	FALSE	-0.326428	FALSE	FALSE	FALSE	FALSE	FALSE	FALSE	-0.198357	FALSE	0	0	0	0	0	0	0	0	0	0	Invariant	0	0	0	0	0	0	0	0	Invariant	0.0597429	0.533311	Weakly up	0.103867	0.0922898	Weakly up	Neither	Neither
YCL025C	AGP1	Broad-specificity, low-affinity amino acid permease; minor serine permease with major contributions from paralog Gnp1p; involved in uptake of asparagine, glutamine, and other amino acids; expression induced by amino acids and regulated by SPS plasma membrane amino acid sensor system (Ssy1p-Ptr3p-Ssy5p)			1		FALSE	FALSE	TRUE	FALSE	FALSE	1.84111	TRUE	FALSE	FALSE	TRUE	TRUE	FALSE	0.57238	TRUE	2	3	0	0	0	0	0	0	0	0	Invariant	0	-0.0691688	-0.802572	-0.552302	-0.487328	-0.474623	-0.192274	-0.389237	Down	0.0711174	0.609057	Weakly up	0.00361663	0.978565	Weakly up	Neither	Overexpression only
YBR132C	AGP2	Plasma membrane regulator of polyamine and carnitine transport; has similarity to transporters but lacks transport activity; may act as a sensor that transduces environmental signals; has a positive or negative regulatory effect on transcription of many transporter genes			1		FALSE	FALSE	FALSE	FALSE	FALSE	-0.0634886	FALSE	FALSE	FALSE	FALSE	FALSE	FALSE	-0.0314542	FALSE	0	0	0	0	0	0	0	0	0	0	Invariant	0	0	0	0.0380594	0.496057	0.597093	0.892296	0.84812	Up	-0.0797265	0.579491	Weakly down	-0.126692	0.171702	Weakly down	Neither	Overexpression only
YFL055W	AGP3	Low-affinity amino acid permease; may act to supply the cell with amino acids as nitrogen source in nitrogen-poor conditions; transcription is induced under conditions of sulfur limitation; plays a role in regulating Ty1 transposition			1		FALSE	FALSE	FALSE	FALSE	FALSE	-0.296665	FALSE	FALSE	FALSE	FALSE	FALSE	FALSE	-0.23792	FALSE	0	0	0	0	0	0	0	0	0	0	Invariant	0	0	0	0	0	0	0	0	Invariant	-0.00365175	0.974353	Weakly down	-0.0399866	0.540398	Weakly down	Neither	Neither
YFL030W	AGX1	Alanine:glyoxylate aminotransferase (AGT); catalyzes the synthesis of glycine from glyoxylate, which is one of three pathways for glycine biosynthesis in yeast; similar to mammalian and plant alanine:glyoxylate aminotransferases; human homolog AGXT complements yeast null mutant			1	Biosynthesis of secondary metabolites, Metabolic pathways, Glycine, serine and threonine metabolism, Glyoxylate and dicarboxylate metabolism, Alanine, aspartate and glutamate metabolism, Peroxisome, Methane metabolism, Biosynthesis of antibiotics, Carbon metabolism	FALSE	FALSE	TRUE	FALSE	FALSE	-0.407277	FALSE	FALSE	FALSE	TRUE	FALSE	FALSE	-0.24136	FALSE	1	1	0	0	0	0	0	0	0	0	Invariant	0	0	-0.00127323	0	0.126413	0.273476	0.813482	0.863464	Up	-0.0451724	0.676153	Weakly down	0.166446	0.00445176	Significant and up	Neither	Both
YDR214W	AHA1	Co-chaperone that binds Hsp82p and activates its ATPase activity; plays a role in determining prion variants; similar to Hch1p; expression is regulated by stresses such as heat shock; protein abundance increases in response to DNA replication stress			0		FALSE	TRUE	TRUE	FALSE	FALSE	0.122502	TRUE	FALSE	TRUE	FALSE	FALSE	FALSE	0.106778	TRUE	3	2	0	0	0	0	0	0	0	0	Invariant	0	0	0	0	0	0	0	0	Invariant	0.236119	0.0473287	Significant and up	0.401084	5.85485	Up	Deletion only	Deletion only
YOR023C	AHC1	Subunit of the Ada histone acetyltransferase complex; required for structural integrity of the complex; Ahc2p and Ahc1p are unique to the ADA complex and not shared with the related SAGA and SLIK complexes; Ahc2p may tether Ahc1p to the complex	G1	260	0		FALSE	TRUE	FALSE	FALSE	FALSE	0.70168	TRUE	FALSE	FALSE	TRUE	FALSE	TRUE	6.05407	TRUE	2	3	0	0	0	0	0	0	0	0	Invariant	0	0	0	0	0	0	0	0	Invariant	-0.0220651	0.841883	Weakly down	0.105396	0.0384336	Significant and weakly up	Neither	Deletion only
YCR082W	AHC2	Component of the ADA histone acetyltransferase complex; Ahc2p and Ahc1p are unique to the ADA complex and not shared with the related SAGA and SLIK complexes; may tether Ahc1p to the complex			0		FALSE	TRUE	FALSE	FALSE	FALSE	-0.234071	FALSE	FALSE	FALSE	FALSE	FALSE	FALSE	-0.206752	FALSE	1	0	0	0	0	0	0	0	0	0	Invariant	0	0	0	0	0	0	0	0	Invariant	0.0321432	0.844857	Weakly up	0.0995511	0.227343	Weakly up	Neither	Neither
YDL073W	AHK1	Scaffold protein in the HKR1 sub-branch of the Hog1p-signaling pathway; physically interacts with the cytoplasmic domain of Hkr1p, and with Sho1p, Pbs2p, and Ste11p; prevents cross-talk signaling from Hkr1p of the osmotic stress MAPK cascade to the Kss1p MAPK cascade; non-essential gene			0		FALSE	FALSE	FALSE	FALSE	TRUE	-0.217295	FALSE	FALSE	FALSE	FALSE	FALSE	FALSE	-0.181552	FALSE	1	0	0	0	0	0	0	0	0	0	Invariant	0	0	0	0.357757	0.265272	0.574909	0.338138	0.269685	Up	-0.00499314	0.968303	Weakly down	-0.0261625	0.739515	Weakly down	Neither	Overexpression only
YLR109W	AHP1	Thiol-specific peroxiredoxin; reduces hydroperoxides to protect against oxidative damage; function in vivo requires covalent conjugation to Urm1p			1	Sulfur relay system	FALSE	TRUE	TRUE	FALSE	TRUE	0.196896	TRUE	FALSE	FALSE	TRUE	FALSE	FALSE	0.116349	TRUE	4	2	0	0	0	0	0	0	0	0	Invariant	0	0	0	0	0	0	0	0	Invariant	0.0148409	0.939368	Weakly up	-0.0277294	0.814283	Weakly down	Neither	Neither
YHR093W	AHT1	Putative protein of unknown function; conserved across S. cerevisiae strains; not conserved in closely related Saccharomyces species; multicopy suppressor of glucose transport defects, likely due to the presence of an HXT4 regulatory element in the region			0		FALSE	FALSE	TRUE	FALSE	FALSE		FALSE	FALSE	FALSE	FALSE	FALSE	FALSE		FALSE	1	0	0	0	0	0	0	0	0	0	Invariant	0	0	0	0	0	0	0	0	Invariant	-0.00135388	0.998306	Weakly down	0.119874	0.588268	Weakly up	Neither	Neither
Q0050	AI1	Reverse transcriptase required for splicing of the COX1 pre-mRNA; encoded by a mobile group II intron within the mitochondrial COX1 gene			0		FALSE	FALSE	FALSE	FALSE	FALSE		FALSE	FALSE	FALSE	FALSE	FALSE	FALSE		FALSE	0	0	0	0	0	0	0	0	0	0	Invariant	0	0	0	0	0	0	0	0	Invariant	-0.206737	0.592286	Down	-0.0295984	0.930525	Weakly down	Deletion only	Neither
Q0055	AI2	Reverse transcriptase required for splicing of the COX1 pre-mRNA; encoded by a mobile group II intron within the mitochondrial COX1 gene			0		FALSE	FALSE	FALSE	FALSE	FALSE		FALSE	FALSE	FALSE	FALSE	FALSE	FALSE		FALSE	0	0	0	0	0	0	0	0	0	0	Invariant	0	0	0	0	0	0	0	0	Invariant	-0.150066	0.673469	Down	-0.351468	0.0885016	Down	Deletion only	Deletion only
Q0060	AI3	Endonuclease I-SceIII; encoded by a mobile group I intron within the mitochondrial COX1 gene			0		FALSE	FALSE	FALSE	FALSE	FALSE		FALSE	FALSE	FALSE	FALSE	FALSE	FALSE		FALSE	0	0	0	0	0	0	0	0	0	0	Invariant	0	0	0	0	0	0	0	0	Invariant	-0.0770091	0.836414	Weakly down	-0.370738	0.0314904	Significant and down	Neither	Deletion only
Q0065	AI4	Endonuclease I-SceII; encoded by a mobile group I intron within the mitochondrial COX1 gene; intron is normally spliced by the BI4p maturase but AI4p can mutate to acquire the same maturase activity			0		FALSE	FALSE	FALSE	FALSE	FALSE		FALSE	FALSE	FALSE	FALSE	FALSE	FALSE		FALSE	0	0	0	0	0	0	0	0	0	0	Invariant	0	0	0	0	0	0	0	0	Invariant	-0.0463101	0.911828	Weakly down	-0.246418	0.218741	Down	Neither	Deletion only
Q0070	AI5_ALPHA	Endonuclease I-SceIV; involved in intron mobility; encoded by a mobile group I intron within the mitochondrial COX1 gene			0		FALSE	FALSE	FALSE	FALSE	FALSE		FALSE	FALSE	FALSE	FALSE	FALSE	FALSE		FALSE	0	0	0	0	0	0.615174	0	0.280896	0.280865	0.688407	Up	0	0.19263	0.504051	0.76709	0.873108	0.764705	0.542381	0.263893	Up	-0.0559137	0.884086	Weakly down	-0.272271	0.137252	Down	Overexpression only	Both
Q0075	AI5_BETA	Protein of unknown function; encoded within an intron of the mitochondrial COX1 gene; translational initiation codon is predicted to be ATA rather than ATG			0		FALSE	FALSE	FALSE	FALSE	FALSE		FALSE	FALSE	FALSE	FALSE	FALSE	FALSE		FALSE	0	0	0	0	0	0	0	0	0	0	Invariant	0	0	0	0	0	0	0	0	Invariant	-0.0927986	0.665851	Weakly down	-0.0594288	0.704488	Weakly down	Neither	Neither
YNR074C	AIF1	Mitochondrial cell death effector; translocates to the nucleus in response to apoptotic stimuli; triggers apoptosis in cells lacking HXK2; homolog of mammalian Apoptosis-Inducing Factor, putative reductase			0		FALSE	FALSE	FALSE	FALSE	FALSE	0.00691831	TRUE	FALSE	FALSE	FALSE	FALSE	FALSE	-0.128018	FALSE	1	0	0	0	0	0	0	0	0	0	Invariant	0	0	0	0	0	0	0	0	Invariant	0.112727	0.185215	Weakly up	-0.149458	0.0257231	Significant and down	Neither	Deletion only
YER087W	AIM10	Protein with similarity to tRNA synthetases; non-tagged protein is detected in purified mitochondria; null mutant is viable and displays elevated frequency of mitochondrial genome loss			1	Aminoacyl-tRNA biosynthesis	FALSE	FALSE	TRUE	TRUE	TRUE	-0.334573	FALSE	FALSE	FALSE	FALSE	TRUE	FALSE	-0.213774	FALSE	3	1	0	0	0	0	0	0	0	0	Invariant	0	0	0	0	0	0	0	0	Invariant	0.00647756	0.958245	Weakly up	-0.0575883	0.386301	Weakly down	Neither	Neither
YER093C-A	AIM11	Protein of unknown function; null mutant is viable but shows increased loss of mitochondrial genome and synthetic interaction with prohibitin (phb1); contains an intron; SWAT-GFP and mCherry fusion proteins localize to the mitochondria; YER093C-A has a paralog, YBL059W, that arose from the whole genome duplication			0		FALSE	FALSE	TRUE	FALSE	FALSE	-0.406407	FALSE	FALSE	FALSE	TRUE	FALSE	FALSE	-0.255954	FALSE	1	1	0	0	0	0	0	0	0	0	Invariant	0	-0.32569	-0.562186	-0.664013	-0.291503	-0.302707	0	0.0660808	Down	0.0924104	0.433644	Weakly up	0.0629092	0.506599	Weakly up	Neither	Overexpression only
YGL160W	AIM14	NADPH oxidase localized to the perinuclear ER; produces superoxide from NADPH; overexpression causes MCA1 dependent apoptosis; likely involved in superoxide-mediated regulation of the actin cytoskeleton; member of a conserved superfamily of NADPH oxidases (NOX enzymes); has similarity to iron/copper reductases (FRE1-8), particularly Fre8p			0		FALSE	TRUE	TRUE	FALSE	FALSE	-0.338537	FALSE	FALSE	FALSE	FALSE	FALSE	FALSE	-0.187101	FALSE	2	0	0	0	0	0	0	0	0	0	Invariant	0	0	0	0	0	0	0	0	Invariant	0.00818567	0.956829	Weakly up	-0.140978	0.0417	Significant and down	Neither	Deletion only
YHL021C	AIM17	Protein of unknown function; the authentic, non-tagged protein is detected in highly purified mitochondria in high-throughput studies; null mutant displays reduced frequency of mitochondrial genome loss	G2/M	138	0		FALSE	FALSE	FALSE	FALSE	FALSE	-0.25251	FALSE	FALSE	FALSE	FALSE	FALSE	FALSE	-0.0773535	FALSE	0	0	0	0	0	0	0	0	0	0	Invariant	0	0	0	0.165482	0.687551	0.73878	0.852385	0.55769	Up	-0.0100966	0.933426	Weakly down	0.00554371	0.943951	Weakly up	Neither	Overexpression only
YHR198C	AIM18	Protein of unknown function; the authentic, non-tagged protein is detected in highly purified mitochondria in high-throughput studies; null mutant displays elevated frequency of mitochondrial genome loss			0		FALSE	FALSE	FALSE	FALSE	FALSE	-0.164175	FALSE	FALSE	FALSE	FALSE	FALSE	FALSE	-0.226304	FALSE	0	0	0	0	0	0	0	0	0	0	Invariant	0	0	0	0	0	0	0	0	Invariant	0.0234683	0.876935	Weakly up	-0.0303437	0.73939	Weakly down	Neither	Neither
YIL087C	AIM19	Protein of unknown function; mitochondrial protein that physically interacts with Tim23p; null mutant displays reduced respiratory growth			0		FALSE	FALSE	FALSE	FALSE	FALSE	-0.197335	FALSE	FALSE	FALSE	FALSE	FALSE	FALSE	-0.251038	FALSE	0	0	0	0	0	-0.256921	-0.201203	-0.688578	-0.657056	-1.13944	Strongly down	0	-0.472931	-1.11715	-1.36997	-1.26252	-1.3528	-0.839988	-1.03175	Strongly down	-0.0400355	0.717154	Weakly down	0.055515	0.428828	Weakly up	Overexpression only	Overexpression only
YAL049C	AIM2	Cytoplasmic protein involved in mitochondrial function or organization; null mutant displays reduced frequency of mitochondrial genome loss; potential Hsp82p interactor	M	169	0		FALSE	FALSE	FALSE	FALSE	FALSE	-0.37264	FALSE	FALSE	FALSE	FALSE	FALSE	FALSE	-0.248154	FALSE	0	0	0	0	0	0	0	0	0	0	Invariant	0	0	0	0	0	0	0	0	Invariant	-0.155034	0.0810469	Down	-0.075558	0.401003	Weakly down	Deletion only	Neither
YIL158W	AIM20	Protein of unknown function; overexpression causes cell cycle delay or arrest; green fluorescent protein (GFP)-fusion protein localizes to vacuole; null mutant displays elevated frequency of mitochondrial genome loss; relocalizes from nucleus to cytoplasm upon DNA replication stress; AIM20 has a paralog, SKG1, that arose from the whole genome duplication	G2/M	131	0		FALSE	TRUE	TRUE	FALSE	FALSE	0.25088	TRUE	FALSE	TRUE	TRUE	TRUE	TRUE	3.74684	TRUE	3	5	0	0	0	-0.175374	-0.599238	-0.979446	-1.25324	-1.46645	Strongly down	0	0	0	-0.267354	-0.993936	-1.21456	-1.49556	-1.74122	Strongly down	0.0148123	0.905858	Weakly up	0.0163537	0.831127	Weakly up	Overexpression only	Overexpression only
YIR003W	AIM21	Subunit of a complex that associates with actin filaments; forms a complex with Tda2p that inhibits barbed end F-actin assembly; elevates actin monomer pools to increase endocytotic efficiency and to regulate the distribution of actin between cables and patches; Aim21p/Tda2p forms a larger complex with actin capping proteins Cap1p and Cap2p; involved in mitochondrial migration along actin filamen…			0		FALSE	FALSE	FALSE	FALSE	FALSE	-0.304169	FALSE	FALSE	FALSE	FALSE	FALSE	FALSE	-0.221822	FALSE	0	0	0	0	0	0	0	0	0	0	Invariant	0	0	0	0	0	0	0	0	Invariant	0.0139696	0.920367	Weakly up	-0.0222556	0.793329	Weakly down	Neither	Neither
YJL046W	AIM22	Lipoate-protein ligase; octanoyl-CoA: protein transferase required along with Lip2 and Lip5 for lipoylation of Lat1p and Kgd2p; similar to E. coli LplA; null mutant displays reduced frequency of mitochondrial genome loss			1	Lipoic acid metabolism, Metabolic pathways	FALSE	FALSE	TRUE	FALSE	FALSE	-0.370203	FALSE	FALSE	FALSE	FALSE	FALSE	FALSE	-0.235257	FALSE	1	0	0	0	0	0	0	0	0	0	Invariant	0	0	0	0	0	0	0	0	Invariant	-0.00595184	0.965061	Weakly down	-0.0593762	0.439064	Weakly down	Neither	Neither
YJL131C	AIM23	Mitochondrial translation initiation factor 3 (IF3, mIF3); evolutionarily conserved; interacts with mitochondrial ribosomal small subunit; binds to E. coli ribosomes in vitro; null mutant displays severe respiratory growth defect and elevated frequency of mitochondrial genome loss			0		FALSE	TRUE	FALSE	FALSE	FALSE	-0.232669	FALSE	FALSE	FALSE	FALSE	FALSE	FALSE	-0.246759	FALSE	1	0	0	0	0	0	0	0	0	0	Invariant	0	0	0	0	0	0	0	0	Invariant	-0.0445711	0.758818	Weakly down	-0.0680175	0.439257	Weakly down	Neither	Neither
YJR080C	AIM24	Protein with a role in determining mitochondrial architecture; inner membrane protein that interacts physically and genetically with the MICOS complex and is required for its integrity			0		FALSE	FALSE	FALSE	FALSE	FALSE	-0.331054	FALSE	FALSE	FALSE	FALSE	FALSE	FALSE	-0.226575	FALSE	0	0	0	0	0	0	0	0	0	0	Invariant	0	0	0	0	0	0	0	0	Invariant	0.0336098	0.763265	Weakly up	0.104135	0.0800484	Weakly up	Neither	Neither
YJR100C	AIM25	Mitochondria protein of unknown function; interacts genetically with TOR1 to regulate chronological lifespan, and the response to both heat shock and oxidative stress; involved in maintaining the integrity of the mitochondrial network; negative regulator of mitophagy flux; non-tagged protein is detected in purified mitochondria in high-throughput studies; null mutant is viable and displays an ele…			0		FALSE	FALSE	TRUE	FALSE	FALSE	-0.23611	FALSE	FALSE	FALSE	TRUE	FALSE	FALSE	-0.196191	FALSE	1	1	0	0	0	0	0	0	0	0	Invariant	0	0	0	0	0	0	0	0	Invariant	0.0521376	0.651516	Weakly up	-0.0842604	0.258377	Weakly down	Neither	Neither
YKL037W	AIM26	Protein of unknown function; null mutant is viable and displays elevated frequency of mitochondrial genome loss; null mutation confers sensitivity to tunicamycin and DTT			0		FALSE	FALSE	TRUE	FALSE	FALSE		FALSE	FALSE	FALSE	TRUE	FALSE	FALSE		FALSE	1	1	0	0	0	0	0	0	0	0	Invariant	0	0	0	0	0	0	0	0	Invariant	-0.0425638	0.722279	Weakly down	-0.0108959	0.907168	Weakly down	Neither	Neither
YKR074W	AIM29	Protein of unknown function; epitope-tagged protein localizes to the cytoplasm; YKR074W is not an essential gene; null mutant displays elevated frequency of mitochondrial genome loss			0		FALSE	TRUE	FALSE	FALSE	FALSE	-0.359762	FALSE	FALSE	FALSE	TRUE	FALSE	FALSE	-0.187442	FALSE	1	1	0	0	0	0	0	0	0	0	Invariant	0	-0.41017	-0.637366	-1.08803	-0.880066	-1.04946	-0.605364	-0.689305	Strongly down	-0.00714023	0.961732	Weakly down	-0.0541466	0.523303	Weakly down	Neither	Overexpression only
YBR108W	AIM3	Protein that inhibits barbed-end actin filament elongation; interacts with Rvs167p; null mutant is viable and displays elevated frequency of mitochondrial genome loss			0		FALSE	FALSE	TRUE	FALSE	FALSE	-0.255733	FALSE	FALSE	FALSE	TRUE	FALSE	FALSE	-0.191636	FALSE	1	1	0	0	0	0	0	0	0	0	Invariant	0	0	0	0	0	0	0	0	Invariant	-0.0512108	0.692252	Weakly down	0.00997772	0.925759	Weakly up	Neither	Neither
YML050W	AIM32	2Fe-2S mitochondrial protein involved in redox quality control; may maintain protein redox status by targeting oxidation sensitive cysteine residues; bishistidinyl coordinated, non-Rieske [2Fe-2S] cluster containing thiredoxin-like ferredoxin; forms a functional complex with Osm1p and Erv1p in the IMS; required for assembly of numerous mitochondrial import complexes; essential for anaerobiosis; l…			0		FALSE	FALSE	FALSE	FALSE	FALSE	-0.316348	FALSE	FALSE	FALSE	FALSE	FALSE	FALSE	-0.210518	FALSE	0	0	0	0.0110088	0	-0.300668	0.262039	0.428086	0.655047	0.0707516	Down then up	0	0	0	0	0	0	0	0	Invariant	0.00867333	0.949228	Weakly up	0.00429284	0.965306	Weakly up	Overexpression only	Neither
YML087C	AIM33	Protein of unknown function, highly conserved across species; homolog of human CYB5R4; null mutant displays reduced frequency of mitochondrial genome loss; AIM33 has a paralog, PGA3, that arose from the whole genome duplication			0		FALSE	FALSE	FALSE	FALSE	FALSE	-0.246775	FALSE	FALSE	FALSE	FALSE	FALSE	FALSE	-0.18164	FALSE	0	0	0	0	0	0	0	0	0	0	Invariant	0	0	0	0	0	0	0	0	Invariant	-0.179841	0.579764	Down	-0.335805	0.0948678	Down	Deletion only	Deletion only
YMR003W	AIM34	Protein of unknown function; GFP-fusion protein localizes to the mitochondria; null mutant is viable and displays reduced frequency of mitochondrial genome loss	S	75	0		FALSE	TRUE	TRUE	FALSE	TRUE	1.08499	TRUE	FALSE	FALSE	TRUE	FALSE	FALSE	1.32276	TRUE	4	2	0	0	0	-0.851187	-2.78871	-3.59926	-3.87817	-4.20844	Strongly down	0	0	0	-0.829654	-2.34065	-3.38132	-3.71104	-4.18036	Strongly down	0.332989	0.00276966	Significant and up	0.194932	0.00271811	Significant and up	Both	Both
YMR157C	AIM36	Protein of unknown function; null mutant displays reduced respiratory growth and elevated frequency of mitochondrial genome loss; the authentic, non-tagged protein is detected in purified mitochondria in high-throughput studies			0		FALSE	FALSE	TRUE	FALSE	FALSE	-0.373005	FALSE	FALSE	FALSE	TRUE	FALSE	FALSE	-0.243796	FALSE	1	1	0	0	0	0	0	0	0	0	Invariant	0	0	0	0.115494	0.328819	0.555356	0.740267	0.676338	Up	0.0242487	0.883873	Weakly up	0.146329	0.0546579	Up	Neither	Both
YOL053W	AIM39	Protein of unknown function; null mutant displays elevated frequency of mitochondrial genome loss	G2	130	0		FALSE	FALSE	TRUE	FALSE	FALSE	-0.384871	FALSE	FALSE	FALSE	FALSE	FALSE	FALSE	-0.254315	FALSE	1	0	0	0	0	0	0	0	0	0	Invariant	0	0	0	0	0	0	0	0	Invariant	0.028951	0.817524	Weakly up	-0.0292936	0.707181	Weakly down	Neither	Neither
YBR194W	AIM4	Protein proposed to be associated with the nuclear pore complex; null mutant is viable, displays elevated frequency of mitochondrial genome loss and is sensitive to freeze-thaw stress			0		FALSE	FALSE	FALSE	FALSE	FALSE	-0.345549	FALSE	FALSE	FALSE	FALSE	FALSE	FALSE	-0.251637	FALSE	0	0	0	0	0	0	0	0	0	0	Invariant	0	0	0	0	0	0	0	0	Invariant	0.108759	0.145746	Weakly up	0.0781589	0.248573	Weakly up	Neither	Neither
YOR215C	AIM41	Protein of unknown function; the authentic protein is detected in highly purified mitochondria in high-throughput studies; null mutant displays reduced frequency of mitochondrial genome loss			0		FALSE	FALSE	FALSE	FALSE	FALSE	-0.419161	FALSE	FALSE	FALSE	FALSE	FALSE	FALSE	-0.253239	FALSE	0	0	0	0	0	0	0	0	0	0	Invariant	0	0	0	0	0.247904	0.418843	0.559731	0.652856	Up	-0.070053	0.609352	Weakly down	-880.071	0.99951	Suspicious value	Neither	Overexpression only
YPL158C	AIM44	Regulator of Cdc42p and Rho1p; regulates AMR closure through Hof1p; inhibits Cdc42-dependent Cla4 activation at the division site, to prevent budding in the old bud neck; recruits Nis1p and Nba1p to the division site with Nap1 and the Rax1p-Rax2p dependent inheritance of Nis1p and Nba1p to bud scars to prevent division site repolarization; keeps Rho1p at the division site after AMR contraction to…	M	165	0		FALSE	TRUE	FALSE	FALSE	FALSE	-0.133255	FALSE	FALSE	FALSE	FALSE	FALSE	FALSE	-0.0557006	FALSE	1	0	0	0	0	0	-0.0936071	-0.0244874	-0.465595	-0.88241	Down	0	0	0	-0.0178788	-0.308891	-0.620919	-1.04696	-1.62387	Strongly down	-0.124816	0.170017	Weakly down	0.188566	0.0071161	Significant and up	Overexpression only	Both
YPR004C	AIM45	Putative ortholog of mammalian ETF-alpha; interacts with frataxin, Yfh1p; null mutant displays elevated frequency of mitochondrial genome loss; may have a role in oxidative stress response; ETF-alpha is an electron transfer flavoprotein complex subunit	G1(P)	28	0		FALSE	FALSE	TRUE	FALSE	FALSE	0.777456	TRUE	FALSE	FALSE	FALSE	FALSE	FALSE	0.49875	TRUE	2	1	0	0	0	-0.124353	-1.02244	-2.04497	-2.48179	-3.49898	Strongly down	0	0	-0.173705	-0.634892	-1.43824	-2.16731	-2.58527	-3.30684	Strongly down	0.00950484	0.950148	Weakly up	0.0708701	0.371772	Weakly up	Overexpression only	Overexpression only
YHR199C	AIM46	Protein of unknown function; the authentic, non-tagged protein is detected in highly purified mitochondria in high-throughput studies; null mutant displays elevated frequency of mitochondrial genome loss			0		FALSE	FALSE	TRUE	TRUE	TRUE	0.383988	TRUE	FALSE	FALSE	FALSE	FALSE	FALSE	-0.0481157	FALSE	4	0	0	0	0	0	0	0	0	0	Invariant	0	0	0	0	0	0	0	0	Invariant	0.0597014	0.558136	Weakly up	-0.0282604	0.729972	Weakly down	Neither	Neither
YDL237W	AIM6	Protein of unknown function; required for respiratory growth; YDL237W is not an essential gene			0		FALSE	FALSE	FALSE	FALSE	FALSE	-0.354521	FALSE	FALSE	FALSE	FALSE	FALSE	FALSE	-0.256337	FALSE	0	0	0	0	0	0	0	0	0	0	Invariant	0	0	0	0	0	0	0	0	Invariant	-0.0365777	0.771486	Weakly down	-0.0501947	0.515314	Weakly down	Neither	Neither
YDR063W	AIM7	Protein that interacts with Arp2/3 complex; interacts with Arp2/3 complex to stimulate actin filament debranching and inhibit actin nucleation; has similarity to Cof1p and also to human glia maturation factor (GMF); null mutant displays elevated mitochondrial genome loss			0		FALSE	FALSE	FALSE	FALSE	FALSE	-0.31379	FALSE	FALSE	FALSE	FALSE	TRUE	FALSE	-0.201197	FALSE	0	1	0	0	0	0	0	0	0	0	Invariant	0	0	0	0	0	0	0	0	Invariant	-0.0448301	0.709702	Weakly down	-0.0282516	0.742567	Weakly down	Neither	Neither
YER080W	AIM9	Protein of unknown function; the authentic, non-tagged protein is detected in highly purified mitochondria in high-throughput studies; null mutant displays elevated frequency of mitochondrial genome loss			0		FALSE	FALSE	FALSE	FALSE	FALSE	-0.318589	FALSE	FALSE	FALSE	FALSE	FALSE	FALSE	-0.240333	FALSE	0	0	0	0	0	0	0	0	0	0	Invariant	0	0	0	0	0	0	0	0	Invariant	-0.10785	0.179161	Weakly down	-0.0485554	0.533743	Weakly down	Neither	Neither
YMR092C	AIP1	Actin cortical patch component; interacts with the actin depolymerizing factor cofilin; inhibits elongation of aged ADP-actin filaments decorated with cofilin to maintain a high level of assembly-competent actin species; required to restrict cofilin localization to cortical patches; putative regulator of cytokinesis; contains WD repeats; mutations in human homolog WDR1 are associated with cardiac…			0		FALSE	FALSE	FALSE	FALSE	FALSE	-0.123713	FALSE	FALSE	FALSE	FALSE	FALSE	FALSE	-0.113535	FALSE	0	0	0	0	0	0	0	0	0	0	Invariant	0	0	0.336127	0.0433506	0.56077	0.52356	0.454636	0.48523	Up	-0.00426224	0.974545	Weakly down	0.000721167	0.993592	Weakly up	Neither	Overexpression only
YFR016C	AIP5	Protein that positively regulates actin assembly; forms a homodimer and interacts with G-actin; localization to the bud neck and bud tip requires Spa2p; YFR016C is not an essential gene	G1/S	50	0		FALSE	FALSE	TRUE	TRUE	FALSE	-0.166708	FALSE	FALSE	FALSE	TRUE	FALSE	FALSE	-0.143502	FALSE	2	1	0	0	0	0	0	0	0	0	Invariant	0	0	0	0	0	0	0	0	Invariant	-0.0986878	0.329001	Weakly down	0.00636266	0.95626	Weakly up	Neither	Neither
YIL079C	AIR1	Zinc knuckle protein; involved in nuclear RNA processing and degradation as a component of the TRAMP complex; stimulates the poly(A) polymerase activity of Pap2p in vitro; AIR1 has a paralog, AIR2, that arose from the whole genome duplication; although Air1p and Air2p are homologous TRAMP subunits, they have nonredundant roles in regulation of substrate specificity of the exosome			0	RNA degradation	FALSE	FALSE	FALSE	FALSE	FALSE	-0.0693093	FALSE	FALSE	FALSE	FALSE	FALSE	FALSE	-0.14572	FALSE	0	0	0	0	0	0.0288765	0.453245	0.495103	0.74178	1.05496	Strongly up	0	0	0	0.196297	0.364985	0.773209	0.776414	1.02112	Strongly up	-0.100978	0.374554	Weakly down	0.148778	0.0693403	Up	Overexpression only	Both
YDL175C	AIR2	RNA-binding subunit of the TRAMP nuclear RNA surveillance complex; involved in nuclear RNA processing and degradation; involved in TRAMP complex assembly as a bridge between Mtr4p and Trf4p; stimulates the poly(A) polymerase activity of Pap2p in vitro; has 5 zinc knuckle motifs; AIR2 has a paralog, AIR1, that arose from the whole genome duplication; Air2p and Air1p have nonredundant roles in regu…			0	RNA degradation	FALSE	FALSE	TRUE	FALSE	FALSE	-0.310358	FALSE	FALSE	FALSE	TRUE	FALSE	FALSE	-0.210263	FALSE	1	1	0	0	0	0	0	0	0	0	Invariant	0	0	0	0	0	0	0	0	Invariant	0.00768349	0.950148	Weakly up	-0.0319712	0.649234	Weakly down	Neither	Neither
YBR059C	AKL1	Ser/Thr protein kinase; phosphorylates Pan1p, Sla1p and Ent1p to negatively regulate endocytosis in response to membrane stress; regulates actin cytoskeleton organization and clathrin-dependent endocytosis; phosphorylated and inhibited by upstream kinase, Fpk1p; member, along with Ark1p and Prk1p, of the Ark kinase family	M	174	1		FALSE	FALSE	FALSE	FALSE	FALSE	-0.127707	FALSE	FALSE	FALSE	FALSE	FALSE	FALSE	-0.0161838	FALSE	0	0	0	0	0	0	0	0	0	0	Invariant	0	0	0	0	0	0	0	0	Invariant	-0.0298664	0.841908	Weakly down	0.0369604	0.683805	Weakly up	Neither	Neither
YDR264C	AKR1	Palmitoyl transferase involved in protein palmitoylation; acts as a negative regulator of pheromone response pathway; required for endocytosis of pheromone receptors; involved in cell shape control; contains ankyrin repeats; AKR1 has a paralog, AKR2, that arose from the whole genome duplication; any of several human homologs encoding DHHC-type zinc fingers (ZDHHC) can complement temperature sensi…			1		FALSE	TRUE	FALSE	FALSE	TRUE	-0.217058	FALSE	FALSE	FALSE	FALSE	FALSE	TRUE	-0.157097	FALSE	2	1	0	0	0	0	0	0	0	0	Invariant	0	0	0	0	0	0	0	0	Invariant	-0.104772	0.345677	Weakly down	-0.136052	0.101009	Weakly down	Neither	Neither
YOR034C	AKR2	Ankyrin repeat-containing protein; member of a family of putative palmitoyltransferases containing an Asp-His-His-Cys-cysteine rich (DHHC-CRD) domain; possibly involved in constitutive endocytosis of Ste3p; AKR2 has a paralog, AKR1, that arose from the whole genome duplication			1		FALSE	FALSE	FALSE	FALSE	FALSE	-0.305866	FALSE	FALSE	FALSE	FALSE	FALSE	FALSE	-0.181371	FALSE	0	0	0	0	0	0	0	0	0	0	Invariant	0	0	0	0	0	0	0	0	Invariant	-0.17606	0.00574963	Significant and down	-0.195975	0.00128796	Significant and down	Deletion only	Deletion only
YOR335C	ALA1	Cytoplasmic and mitochondrial alanyl-tRNA synthetase; required for protein synthesis; point mutation (cdc64-1 allele) causes cell cycle arrest at G1; lethality of null mutation is functionally complemented by human homolog AARS; mutations in human homolog AARS are associated with autoimmune disease polymyositis/dermatomyositis and with hereditary peripheral neuropathy, Charcot-Marie-Tooth (CMT) d…			1	Aminoacyl-tRNA biosynthesis	FALSE	FALSE	FALSE	FALSE	FALSE	-0.0469935	FALSE	FALSE	FALSE	FALSE	FALSE	FALSE	-0.0474473	FALSE	0	0	0	0	0	0	0	0	0	0	Invariant	0	0	0	0	0	0	0	0	Invariant	-0.061383	0.640463	Weakly down	-0.261016	0.000218628	Significant and down	Neither	Deletion only
YJL122W	ALB1	Shuttling pre-60S factor; involved in the biogenesis of ribosomal large subunit; interacts directly with Arx1p; responsible for Tif6p recycling defects in absence of Rei1p			0		FALSE	TRUE	FALSE	FALSE	FALSE	-0.134673	FALSE	FALSE	FALSE	FALSE	FALSE	FALSE	-0.142499	FALSE	1	0	0	0	0	0	0.328595	0.587106	0.488479	0.841627	Up	0	0	0	0	0	0	0	0	Invariant	-0.0539834	0.78331	Weakly down	0.0584828	0.63966	Weakly up	Overexpression only	Neither
YMR170C	ALD2	Cytoplasmic aldehyde dehydrogenase; involved in ethanol oxidation and beta-alanine biosynthesis; uses NAD+ as the preferred coenzyme; expression is stress induced and glucose repressed; very similar to Ald3p			1	Phenylalanine metabolism, Biosynthesis of secondary metabolites, Histidine metabolism, Glycolysis / Gluconeogenesis, Metabolic pathways, Tyrosine metabolism, beta-Alanine metabolism	FALSE	FALSE	FALSE	FALSE	FALSE	-0.326062	FALSE	FALSE	FALSE	FALSE	FALSE	FALSE	-0.251325	FALSE	0	0	0	0	0	-0.0623873	-0.136759	-0.347244	-0.417361	-0.923222	Down	0	0	0	0	0	0	0	0	Invariant	0.0892405	0.374317	Weakly up	0.0875036	0.262089	Weakly up	Overexpression only	Neither
YMR169C	ALD3	Cytoplasmic aldehyde dehydrogenase; involved in beta-alanine synthesis; uses NAD+ as the preferred coenzyme; very similar to Ald2p; expression is induced by stress and repressed by glucose			1	Phenylalanine metabolism, Biosynthesis of secondary metabolites, Histidine metabolism, Glycolysis / Gluconeogenesis, Metabolic pathways, Tyrosine metabolism, beta-Alanine metabolism	FALSE	FALSE	FALSE	FALSE	FALSE	-0.335506	FALSE	FALSE	FALSE	FALSE	FALSE	FALSE	-0.209436	FALSE	0	0	0	0	0	0	0	0	0	0	Invariant	0	0	0	0	0.255714	0.816982	1.18269	1.66363	Strongly up	-0.152652	0.495189	Down	0.0302654	0.882793	Weakly up	Deletion only	Overexpression only
YOR374W	ALD4	Mitochondrial aldehyde dehydrogenase; required for growth on ethanol and conversion of acetaldehyde to acetate; phosphorylated; activity is K+ dependent; utilizes NADP+ or NAD+ equally as coenzymes; expression is glucose repressed; can substitute for cytosolic NADP-dependent aldehyde dehydrogenase when directed to the cytosol; human homolog ALDH2 can complement yeast ald4 mutant			1	Valine, leucine and isoleucine degradation, Biosynthesis of secondary metabolites, Histidine metabolism, Metabolic pathways, beta-Alanine metabolism, Fatty acid degradation, Arginine and proline metabolism, Pyruvate metabolism, Glycolysis / Gluconeogenesis, Tryptophan metabolism, Biosynthesis of antibiotics, Lysine degradation, Glycerolipid metabolism	FALSE	FALSE	FALSE	FALSE	FALSE	-0.302355	FALSE	FALSE	FALSE	FALSE	FALSE	FALSE	-0.172818	FALSE	0	0	0	0	0	-0.215391	-0.48698	-0.439525	-0.419001	-1.11872	Strongly down	0	0	0	0	0	0	0	0	Invariant	-0.00973054	0.969334	Weakly down	0.0733678	0.626691	Weakly up	Overexpression only	Neither
YER073W	ALD5	Mitochondrial aldehyde dehydrogenase; involved in regulation or biosynthesis of electron transport chain components and acetate formation; activated by K+; utilizes NADP+ as the preferred coenzyme; constitutively expressed			1	Valine, leucine and isoleucine degradation, Biosynthesis of secondary metabolites, Histidine metabolism, Metabolic pathways, beta-Alanine metabolism, Fatty acid degradation, Arginine and proline metabolism, Pyruvate metabolism, Glycolysis / Gluconeogenesis, Tryptophan metabolism, Biosynthesis of antibiotics, Lysine degradation, Glycerolipid metabolism	FALSE	TRUE	FALSE	FALSE	FALSE	1.57373	TRUE	FALSE	FALSE	FALSE	FALSE	FALSE	2.08731	TRUE	2	1	0	0	0	0	0	0	0	0	Invariant	0	0	0.138155	-0.127444	-0.000727778	-0.770776	-1.0326	-1.13079	Up then strongly down	0.102215	0.372518	Weakly up	0.0550429	0.582407	Weakly up	Neither	Overexpression only
YPL061W	ALD6	Cytosolic aldehyde dehydrogenase; activated by Mg2+ and utilizes NADP+ as the preferred coenzyme; required for conversion of acetaldehyde to acetate; constitutively expressed; locates to the mitochondrial outer surface upon oxidative stress	G2	126	1	Valine, leucine and isoleucine degradation, Biosynthesis of secondary metabolites, Histidine metabolism, Metabolic pathways, beta-Alanine metabolism, Fatty acid degradation, Arginine and proline metabolism, Pyruvate metabolism, Glycolysis / Gluconeogenesis, Tryptophan metabolism, Biosynthesis of antibiotics, Lysine degradation, Glycerolipid metabolism	FALSE	TRUE	TRUE	FALSE	TRUE	0.0234724	TRUE	FALSE	FALSE	TRUE	FALSE	FALSE	0.0600881	TRUE	4	2	0	0	0	0	0	0	0	0	Invariant	0	0	0	0	0	0	0	0	Invariant	-0.0657009	0.786191	Weakly down	-0.0381722	0.821807	Weakly down	Neither	Neither
YOR175C	ALE1	Broad-specificity lysophospholipid acyltransferase; part of MBOAT family of membrane-bound O-acyltransferases; key component of Lands cycle; may have role in fatty acid exchange at sn-2 position of mature glycerophospholipids	M	159	1	Glycerophospholipid metabolism, Ether lipid metabolism, Biosynthesis of secondary metabolites, Glycerolipid metabolism, Metabolic pathways	FALSE	FALSE	TRUE	FALSE	FALSE	0.151155	TRUE	FALSE	FALSE	FALSE	FALSE	FALSE	-0.0215376	FALSE	2	0	0	0	0	0	-0.361325	-0.810054	-0.935702	-1.08333	Strongly down	0	0	0	0.0146894	-0.361171	-0.423954	-0.611903	-0.786885	Down	-0.0888407	0.31721	Weakly down	0.165352	0.00848474	Significant and up	Overexpression only	Both
YNL148C	ALF1	Alpha-tubulin folding protein; similar to mammalian cofactor B; Alf1p-GFP localizes to cytoplasmic microtubules; required for the folding of alpha-tubulin and may play an additional role in microtubule maintenance			0		FALSE	FALSE	FALSE	FALSE	FALSE	-0.248213	FALSE	FALSE	FALSE	FALSE	FALSE	FALSE	-0.188245	FALSE	0	0	0	0	0	0	0	0	0	0	Invariant	0	0	0.236272	0.676979	0.658526	0.737602	0.693086	0.669307	Up	0.0406821	0.736898	Weakly up	-0.0407655	0.616866	Weakly down	Neither	Overexpression only
YBR110W	ALG1	Mannosyltransferase; involved in asparagine-linked glycosylation in the endoplasmic reticulum (ER); essential for viability; human homolog ALG1 complements yeast null mutant			1	N-Glycan biosynthesis, Various types of N-glycan biosynthesis, Metabolic pathways	FALSE	TRUE	TRUE	FALSE	FALSE	-0.156896	FALSE	FALSE	FALSE	FALSE	FALSE	FALSE	-0.123152	FALSE	2	0	0	0	0	0	0	0	0	0	Invariant	0	0	0	0	0	0	0	0	Invariant	-0.0600573	0.592286	Weakly down	-0.0368958	0.667834	Weakly down	Neither	Neither
YNL048W	ALG11	Alpha-1,2-mannosyltransferase; catalyzes sequential addition of the two terminal alpha 1,2-mannose residues to the Man5GlcNAc2-PP-dolichol intermediate during asparagine-linked glycosylation in the ER			1	N-Glycan biosynthesis, Various types of N-glycan biosynthesis, Metabolic pathways	FALSE	FALSE	FALSE	FALSE	FALSE	-0.13959	FALSE	FALSE	FALSE	FALSE	FALSE	FALSE	-0.194215	FALSE	0	0	0	0	0	0.0330011	-0.220472	-0.366117	-0.438738	-0.461768	Down	0	0	0	0	0	0	0	0	Invariant	0.0125687	0.927098	Weakly up	0.0975569	0.119313	Weakly up	Overexpression only	Neither
YNR030W	ALG12	Alpha-1,6-mannosyltransferase localized to the ER; responsible for addition of alpha-1,6 mannose to dolichol-linked Man7GlcNAc2; acts in the dolichol pathway for N-glycosylation; human homolog ALG12 complements yeast null mutant			1	N-Glycan biosynthesis, Various types of N-glycan biosynthesis, Metabolic pathways	FALSE	FALSE	FALSE	FALSE	FALSE	-0.258749	FALSE	FALSE	FALSE	FALSE	FALSE	FALSE	-0.226343	FALSE	0	0	0	0	0	0	0	0	0	0	Invariant	0	0	0	0	0	0	0	0	Invariant	-0.106733	0.222844	Weakly down	-0.0725116	0.357315	Weakly down	Neither	Neither
YGL047W	ALG13	Catalytic component of UDP-GlcNAc transferase; required for the second step of dolichyl-linked oligosaccharide synthesis; anchored to the ER membrane via interaction with Alg14p; similar to bacterial and human glycosyltransferases; protein abundance increases in response to DNA replication stress; both human homologs ALG13 and ALG14 are required to complement yeast alg13 mutant			1	N-Glycan biosynthesis, Various types of N-glycan biosynthesis, Metabolic pathways	FALSE	FALSE	TRUE	FALSE	FALSE	-0.380241	FALSE	FALSE	FALSE	TRUE	FALSE	FALSE	-0.242102	FALSE	1	1	0	0	0	0	0	0	0	0	Invariant	0	0	0	0	0	0	0	0	Invariant	0.104967	0.271189	Weakly up	0.0948846	0.228556	Weakly up	Neither	Neither
YBR070C	ALG14	Component of UDP-GlcNAc transferase; required for second step of dolichyl-linked oligosaccharide synthesis; anchors catalytic subunit Alg13p to ER membrane; similar to bacterial and human glycosyltransferases; both human homologs ALG13 and ALG14 are required to complement yeast alg14 mutant; mutations of human ALG14 cause congenital myasthenic syndrome	G1/S	46	1	N-Glycan biosynthesis, Various types of N-glycan biosynthesis, Metabolic pathways	FALSE	TRUE	FALSE	FALSE	FALSE	-0.023469	FALSE	FALSE	FALSE	FALSE	FALSE	FALSE	-0.0554073	FALSE	1	0	0	0	0	0	0	0	0	0	Invariant	0	-0.146128	-0.668614	-0.585749	-0.788355	-0.709984	-0.367551	0	Down	-0.0057389	0.962986	Weakly down	-0.00508145	0.956796	Weakly down	Neither	Overexpression only
YGL065C	ALG2	Mannosyltransferase in the N-linked glycosylation pathway; catalyzes two consecutive steps in N-linked glycosylation pathway; mutants exhibit temperature-sensitive growth and abnormal accumulation of lipid-linked oligosaccharide Man2GlcNAc2-PP-Dol; mutations of human ALG2 cause congenital myasthenic syndrome; human ALG2 complements temperature sensitivity and dolichol-linked oligosaccharide biosy…	G1/S	44	1	N-Glycan biosynthesis, Various types of N-glycan biosynthesis, Metabolic pathways	FALSE	FALSE	TRUE	TRUE	TRUE	-0.0729562	FALSE	FALSE	FALSE	FALSE	TRUE	FALSE	-0.174029	FALSE	3	1	0	0	0	0	0	0	0	0	Invariant	0	0	0	-0.412834	-0.390918	-0.775103	-0.658945	-0.753816	Down	0.0233973	0.871229	Weakly up	0.0681067	0.369107	Weakly up	Neither	Overexpression only
YBL082C	ALG3	Dolichol-P-Man dependent alpha(1-3) mannosyltransferase; involved in synthesis of dolichol-linked oligosaccharide donor for N-linked glycosylation of proteins; G353A missense mutation in human ortholog ALG3 implicated in carbohydrate deficient glycoprotein syndrome type IV, which is characterized by microcephaly, severe epilepsy, minimal psychomotor development, partial deficiency of sialic acids…	G1(P)	23	1	N-Glycan biosynthesis, Various types of N-glycan biosynthesis, Metabolic pathways	FALSE	TRUE	TRUE	TRUE	TRUE	-0.206478	FALSE	FALSE	FALSE	FALSE	FALSE	FALSE	-0.189712	FALSE	4	0	0	0	0	0	0	0	0	0	Invariant	0	0	-0.311621	0	-0.457605	-0.576265	-0.485011	-0.506808	Down	0.0696059	0.549081	Weakly up	0.332897	0.0547987	Up	Neither	Both
YPL227C	ALG5	UDP-glucose:dolichyl-phosphate glucosyltransferase; involved in asparagine-linked glycosylation in the endoplasmic reticulum; human ortholog ALG5 can partially complement yeast alg5 mutant	S	61	1	N-Glycan biosynthesis, Metabolic pathways	TRUE	TRUE	TRUE	TRUE	TRUE	0.100298	TRUE	FALSE	TRUE	TRUE	TRUE	FALSE	-0.00584199	FALSE	6	3	0	0	0	-0.347407	-0.560318	-0.381578	-0.300924	-0.342981	Down	0	0	0	-0.595198	-1.33859	-1.05411	-0.914063	-0.889281	Strongly down	0.176387	0.00538528	Significant and up	0.136677	0.0363728	Significant and weakly up	Both	Both
YOR002W	ALG6	ER-luminal alpha 1,3 glucosyltransferase; involved in transfer of oligosaccharides from dolichyl pyrophosphate to asparagine residues of proteins during N-linked protein glycosylation; C998T transition in human ortholog ALG6 causes carbohydrate-deficient glycoprotein syndrome type-Ic; wild-type human ortholog ALG6 can partially complement yeast alg6 mutant			1	N-Glycan biosynthesis, Metabolic pathways	FALSE	FALSE	FALSE	FALSE	FALSE	-0.288149	FALSE	FALSE	FALSE	FALSE	FALSE	FALSE	-0.190908	FALSE	0	0	0	0	0	0	0	0	0	0	Invariant	0	0	0	0	0	0	0	0	Invariant	-0.0496421	0.596203	Weakly down	0.0534728	0.40776	Weakly up	Neither	Neither
YBR243C	ALG7	UDP-N-acetyl-glucosamine-1-P transferase; transfers Glc-Nac-P from UDP-GlcNac to Dol-P in the ER in the first step of the dolichol pathway of protein asparagine-linked glycosylation; inhibited by tunicamycin; human homolog DPAGT1 can complement yeast ALG7 mutant	G1(P)	34	1	N-Glycan biosynthesis, Metabolic pathways	FALSE	TRUE	TRUE	FALSE	FALSE	0.304652	TRUE	FALSE	FALSE	FALSE	FALSE	FALSE	-0.0489325	FALSE	3	0	0	0	0	-0.652109	-1.49716	-2.23505	-2.25262	-2.36118	Strongly down	0	-0.384192	-0.773034	-0.804867	-2.43682	-3.09604	-3.34424	-3.59578	Strongly down	0.174074	0.0130098	Significant and up	0.171284	0.0102343	Significant and up	Both	Both
YOR067C	ALG8	Glucosyl transferase; involved in N-linked glycosylation; adds glucose to the dolichol-linked oligosaccharide precursor prior to transfer to protein during lipid-linked oligosaccharide biosynthesis; similar to Alg6p; human homolog ALG8 can complement yeast null mutant			1	N-Glycan biosynthesis, Metabolic pathways	FALSE	FALSE	FALSE	FALSE	FALSE	-0.290074	FALSE	FALSE	FALSE	FALSE	FALSE	FALSE	-0.197867	FALSE	0	0	0	0	0	0	0	0	0	0	Invariant	0	0	0	0	0	0	0	0	Invariant	0.0377898	0.788532	Weakly up	-0.101886	0.178052	Weakly down	Neither	Neither
YNL219C	ALG9	Mannosyltransferase, involved in N-linked glycosylation; catalyzes the transfer of both the seventh mannose residue on B-arm and ninth mannose residue on the C-arm from Dol-P-Man to lipid-linked oligosaccharides; human homolog ALG9 can complement yeast null mutant; mutation of human homolog causes type 1 congenital disorders of glycosylation			1	N-Glycan biosynthesis, Various types of N-glycan biosynthesis, Metabolic pathways	FALSE	TRUE	TRUE	FALSE	TRUE	-0.0263602	FALSE	FALSE	FALSE	FALSE	FALSE	FALSE	-0.0926077	FALSE	3	0	0	0	0	0	-0.128662	-0.603181	-0.652206	-0.684558	Down	0	0	0	0	0	0	0	0	Invariant	0.0685332	0.516357	Weakly up	-0.127425	0.0597124	Weakly down	Overexpression only	Neither
YGL021W	ALK1	Atypical protein kinase; along with paralog, ALK2, required for proper spindle positioning and nuclear segregation following mitotic arrest, proper organization of formins and polarisome components in mitosis, and survival after spindle assembly checkpoint delay; regulates the morphogenesis checkpoint in response to polarity insults through inactivation of Mih1p; phosphorylated in response to DNA…	G2	130	0		FALSE	FALSE	TRUE	FALSE	TRUE	1.76011	TRUE	TRUE	FALSE	TRUE	TRUE	TRUE	2.21327	TRUE	3	5	0	0	0	-0.373184	-1.45676	-1.71998	-1.89905	-2.33655	Strongly down	0	0	0	-0.766081	-1.97862	-2.51883	-2.84604	-3.26771	Strongly down	0.0777762	0.274313	Weakly up	0.260507	0.00048377	Significant and up	Overexpression only	Both
YBL009W	ALK2	Atypical protein kinase; along with its paralog, ALK1, required for proper spindle positioning and nuclear segregation following mitotic arrest, proper organization of formins and polarisome components in mitosis, and survival after spindle assembly checkpoint delay; negatively regulates the morphogenesis checkpoint in response to polarity insults in opposition to ALK1; phosphorylated in response…	S	72	1		FALSE	TRUE	FALSE	FALSE	FALSE	0.396189	TRUE	FALSE	FALSE	FALSE	FALSE	FALSE	-0.0424285	FALSE	2	0	0	0	0	-0.663262	-1.38363	-1.33242	-1.19256	-1.26533	Strongly down	0	0	0	-1.18716	-2.29355	-3.0157	-3.07257	-2.9911	Strongly down	0.134379	0.0359028	Significant and weakly up	0.0623566	0.363295	Weakly up	Both	Overexpression only
YML086C	ALO1	D-Arabinono-1,4-lactone oxidase; catalyzes the final step in biosynthesis of dehydro-D-arabinono-1,4-lactone, which is protective against oxidative stress			1		FALSE	FALSE	FALSE	FALSE	FALSE	-0.300784	FALSE	FALSE	TRUE	FALSE	FALSE	FALSE	-0.238189	FALSE	0	1	0	0	0	0	0	0	0	0	Invariant	0	0	0	0.318184	0.450749	0.627897	0.468259	0.672189	Up	0.00984877	0.958033	Weakly up	-0.128349	0.158948	Weakly down	Neither	Overexpression only
YNL270C	ALP1	Arginine transporter; expression is normally very low and it is unclear what conditions would induce significant expression; ALP1 has a paralog, CAN1, that arose from the whole genome duplication			1		FALSE	FALSE	FALSE	FALSE	FALSE	0.0707845	TRUE	FALSE	FALSE	FALSE	FALSE	FALSE	0.0617285	TRUE	1	1	0	0	0	0	0	0	0	0	Invariant	0	0	0	0	0	0	0	0	Invariant	0.0542789	0.546565	Weakly up	0.00217683	0.98069	Weakly up	Neither	Neither
YOL130W	ALR1	Plasma membrane Mg(2+) transporter; expression and turnover are regulated by Mg(2+) concentration; overexpression confers increased tolerance to Al(3+) and Ga(3+) ions; magnesium transport defect of the null mutant is functionally complemented by either of the human genes MAGT1 and TUSC3 that are not orthologous to ALR1			1		FALSE	FALSE	FALSE	FALSE	FALSE	-0.248106	FALSE	FALSE	FALSE	FALSE	FALSE	FALSE	-0.153622	FALSE	0	0	0	0	0	0	0	0	0	0	Invariant	0	0.0933668	0.215058	0.530531	0.642937	0.5944	0.445764	0.432455	Up	-0.0105267	0.939368	Weakly down	0.00177342	0.984879	Weakly up	Neither	Overexpression only
YFL050C	ALR2	Probable Mg(2+) transporter; overexpression confers increased tolerance to Al(3+) and Ga(3+) ions; plays a role in regulating Ty1 transposition			0		FALSE	FALSE	FALSE	FALSE	FALSE	-0.121029	FALSE	FALSE	FALSE	FALSE	FALSE	FALSE	-0.209161	FALSE	0	0	0	0	0	0	0	0	0	0	Invariant	0	0	0	0	0	0	0	0	Invariant	0.0850439	0.313765	Weakly up	-0.0369077	0.641893	Weakly down	Neither	Neither
YLR089C	ALT1	Alanine transaminase (glutamic pyruvic transaminase); involved in alanine biosynthesis and catabolism; TOR1-independent role in determining chronological lifespan; expression is induced in the presence of alanine; repression is mediated by Nrg1p; ALT1 has a paralog, ALT2, that arose from the whole genome duplication; Alt2p is catalytically inactive			1	Arginine biosynthesis, Alanine, aspartate and glutamate metabolism, Biosynthesis of amino acids, Metabolic pathways, Carbon metabolism, 2-Oxocarboxylic acid metabolism	FALSE	FALSE	FALSE	FALSE	FALSE	1.59644	TRUE	FALSE	FALSE	FALSE	FALSE	FALSE	0.568534	TRUE	1	1	0	0	0	0	0	0	0	0	Invariant	0	0	0	0	0	0	0	0	Invariant	-0.109023	0.22127	Weakly down	-0.049884	0.565507	Weakly down	Neither	Neither
YDR111C	ALT2	Catalytically inactive alanine transaminase; expression is repressed in the presence of alanine and repression is mediated by Nrg1p; ALT2 has a paralog, ALT1, that arose from the whole genome duplication			1	Arginine biosynthesis, Alanine, aspartate and glutamate metabolism, Biosynthesis of amino acids, Metabolic pathways, Carbon metabolism, 2-Oxocarboxylic acid metabolism	FALSE	FALSE	FALSE	TRUE	FALSE	-0.0973422	FALSE	FALSE	FALSE	FALSE	FALSE	FALSE	-0.0565609	FALSE	1	0	0	0	0	0	0	0	0	0	Invariant	0	0	0	0	0	0	0	0	Invariant	0.00155727	0.992353	Weakly up	0.0450235	0.585367	Weakly up	Neither	Neither
YKR021W	ALY1	Alpha arrestin, substrate of calcineurin; controls nutrient-mediated intracellular sorting of permease Gap1p; interacts with AP-1 subunit Apl4p; dephosphorylation of Aly1p required for the endocytosis of Dip5p; may regulate endocytosis of plasma membrane proteins by recruiting ubiquitin ligase Rsp5p to plasma membrane targets; ALY1 has a paralog, ALY2, that arose from the whole genome duplication	G2	114	0		FALSE	FALSE	FALSE	FALSE	FALSE	-0.366772	FALSE	FALSE	FALSE	FALSE	FALSE	FALSE	-0.159981	FALSE	0	0	0	0	0	0	0	0	0	0	Invariant	0	0	0	0	0	0	0	0	Invariant	-0.0467154	0.735008	Weakly down	-0.0149033	0.888506	Weakly down	Neither	Neither
YJL084C	ALY2	Alpha arrestin, Ub-ligase adaptor for Rsp5p; controls nutrient limitation-mediated endosomal recycling of the Gap1p amino acid permease; PY motif-containing adaptor involved in substrate-induced, Rsp5p-mediated ubiquitination and endocytosis of select plasma membrane localized amino acid transporters, such as Dip5p and Put4p; phosphorylated by Npr1p and by the Pcl7p-Pho85p cyclin-CDK complex; int…			0		FALSE	TRUE	FALSE	FALSE	FALSE	-0.284183	FALSE	FALSE	FALSE	FALSE	FALSE	FALSE	-0.19261	FALSE	1	0	0	0	0	0	0	0	0	0	Invariant	0	0.00937669	0.238274	0.468765	0.806267	0.848699	0.824396	0.79241	Up	-0.0178216	0.883873	Weakly down	-0.010284	0.895625	Weakly down	Neither	Overexpression only
YGR225W	AMA1	Activator of meiotic anaphase promoting complex (APC/C); Cdc20p family member; required for initiation of spore wall assembly; required for Clb1p degradation during meiosis; prevents premature assembly of the meiosis I spindle, required for DSB induced prophase I arrest			0	Meiosis - yeast	FALSE	FALSE	TRUE	FALSE	FALSE	-0.329902	FALSE	FALSE	FALSE	FALSE	FALSE	FALSE	-0.232669	FALSE	1	0	0	0	0	0	0	0	0	0	Invariant	0	0	0.254352	0.124626	0.626835	0.705631	0.835013	1.05076	Strongly up	-0.0385515	0.668995	Weakly down	-0.03225	0.611173	Weakly down	Neither	Overexpression only
YML035C	AMD1	AMP deaminase; tetrameric enzyme that catalyzes the deamination of AMP to form IMP and ammonia; thought to be involved in regulation of intracellular purine (adenine, guanine, and inosine) nucleotide pools			1	Biosynthesis of antibiotics, Biosynthesis of secondary metabolites, Purine metabolism, Metabolic pathways	FALSE	FALSE	TRUE	FALSE	TRUE	1.14699	TRUE	FALSE	FALSE	TRUE	FALSE	FALSE	6.18373	TRUE	3	2	0	0	0	0.461649	0.0529864	0.338341	0.568128	0.659117	Up	0	0	0	0	0	0	0	0	Invariant	-0.127116	0.109094	Weakly down	-0.180108	0.0055446	Significant and down	Overexpression only	Deletion only
YDR242W	AMD2	Putative amidase			1	Phenylalanine metabolism, Tryptophan metabolism, Arginine and proline metabolism	FALSE	FALSE	TRUE	FALSE	FALSE	-0.100249	FALSE	FALSE	FALSE	TRUE	FALSE	FALSE	-0.177555	FALSE	1	1	0	0	0	0	0	0	0	0	Invariant	0	0	0	0	0	0	0	0	Invariant	-0.000262594	0.99915	Weakly down	0.0407943	0.546232	Weakly up	Neither	Neither
YBR211C	AME1	Essential kinetochore protein associated with microtubules and SPBs; component of the kinetochore sub-complex COMA (Ctf19p, Okp1p, Mcm21p, Ame1p); involved in spindle checkpoint maintenance; orthologous to human centromere constitutive-associated network (CCAN) subunit CENP-U and fission yeast Mis17; relative distribution to the nucleus increases upon DNA replication stress			0		FALSE	FALSE	FALSE	FALSE	FALSE	-0.261973	FALSE	FALSE	FALSE	FALSE	FALSE	FALSE	-0.182015	FALSE	0	0	0	0	0	0	0	0	0	0	Invariant	0	0	0	0	0	0	0	0	Invariant	0.0304632	0.823839	Weakly up	-0.0364238	0.663826	Weakly down	Neither	Neither
YOR378W	AMF1	Low affinity NH4+ transporter; member of the DHA2 family of drug:H+ anti porters; putative paralog of ATR1; but not required for boron tolerance; non-essential gene			0		FALSE	TRUE	FALSE	FALSE	FALSE	-0.319104	FALSE	FALSE	FALSE	FALSE	FALSE	FALSE	-0.250306	FALSE	1	0	0	0	0	0	0	0	0	0	Invariant	0	0	0	0	0	0	0	0	Invariant	0.0399806	0.783676	Weakly up	0.248851	0.000245551	Significant and up	Neither	Deletion only
YBR158W	AMN1	Modulator of cell separation and mitotic exit; inhibits separation through Ub-dependent Ace2p proteolysis; part of a daughter-specific switch induced by the mitotic exit network that inhibits exit and resets the cell cycle after the execution of MEN function, blocking Tem1p and Cdc15 association; required for chromosome stability and multiple mitotic checkpoints; regulated by SCF; haploid transcr…	M	178	0		FALSE	TRUE	TRUE	FALSE	TRUE	6.56973	TRUE	TRUE	FALSE	TRUE	FALSE	TRUE	4.74998	TRUE	4	4	0	0	0	0.620422	0.486651	0.426852	0.48707	0.548796	Up	0	0.0701097	0	0.654313	0.764784	0.741876	0.505864	0.28035	Up	-0.434372	4.6251e-05	Significant and down	0.0121396	0.923506	Weakly up	Both	Overexpression only
YGL156W	AMS1	Vacuolar alpha mannosidase; involved in free oligosaccharide (fOS) degradation; upregulated under glucose starvation; delivered to the vacuole in a novel pathway separate from the secretory pathway			1	Other glycan degradation	FALSE	FALSE	FALSE	FALSE	FALSE	-0.335794	FALSE	FALSE	FALSE	FALSE	FALSE	FALSE	-0.191751	FALSE	0	0	0	0	0	0	0	0	0	0	Invariant	0	0	0.536014	0	0.903254	0.975542	1.02023	1.12393	Strongly up	-0.0240089	0.912068	Weakly down	-0.0411098	0.750745	Weakly down	Neither	Overexpression only
YJR047C	ANB1	Translation elongation factor eIF-5A; previously thought to function in translation initiation; undergoes an essential hypusination modification; expressed under anaerobic conditions; ANB1 has a paralog, HYP2, that arose from the whole genome duplication; human EIF5A complements the inviability of the yeast hyp2 anb1 double null mutant			0		FALSE	TRUE	TRUE	FALSE	FALSE	0.0128032	TRUE	FALSE	FALSE	TRUE	FALSE	FALSE	0.00101563	TRUE	3	2	0	0	0	0	0	0	0	0	Invariant	0	-0.129259	-0.76063	-0.556893	-0.150496	-0.197716	0	0.00721138	Down	-0.0131187	0.950148	Weakly down	0.208892	0.0281133	Significant and up	Neither	Both
YEL036C	ANP1	Subunit of the alpha-1,6 mannosyltransferase complex; type II membrane protein; has a role in retention of glycosyltransferases in the Golgi; involved in osmotic sensitivity and resistance to aminonitrophenyl propanediol	G1(P)	10	1	Various types of N-glycan biosynthesis, Metabolic pathways	FALSE	TRUE	TRUE	FALSE	FALSE	0.345964	TRUE	FALSE	FALSE	TRUE	FALSE	FALSE	0.496326	TRUE	3	2	0	0	0	-0.0323543	-0.640605	-0.93419	-1.00955	-1.07683	Strongly down	0	0	0	0	-0.677007	-1.30711	-1.58063	-1.73253	Strongly down	0.1296	0.0729095	Weakly up	0.220479	0.000207292	Significant and up	Overexpression only	Both
YKL047W	ANR2	Protein of unknown function; may have a role in lipid metabolism, based on localization to lipid droplets; predicted to be palmitoylated			0		FALSE	FALSE	FALSE	FALSE	FALSE	0.649577	TRUE	FALSE	FALSE	FALSE	FALSE	FALSE	-0.0434209	FALSE	1	0	0	0	0	0	0	0	0	0	Invariant	0	0	0	0	0	0	0	0	Invariant	0.0297709	0.787847	Weakly up	0.0573324	0.367553	Weakly up	Neither	Neither
YHR126C	ANS1	Putative GPI protein; SWAT-GFP and mCherry fusion proteins localize to the vacuole; transcription dependent upon Azf1p	G1(P)	8	0		FALSE	FALSE	FALSE	FALSE	FALSE		FALSE	FALSE	FALSE	FALSE	FALSE	FALSE		FALSE	0	0	0	0	0	0	0	0	0	0	Invariant	0	-0.115266	0	-0.621274	-0.792075	-0.948589	-1.03444	-1.51718	Strongly down	0.102631	0.205474	Weakly up	-0.0875126	0.23342	Weakly down	Neither	Overexpression only
YPR128C	ANT1	Peroxisomal adenine nucleotide transporter; involved in beta-oxidation of medium-chain fatty acid; required for peroxisome proliferation	G1	258	1		FALSE	FALSE	FALSE	FALSE	FALSE	-0.149813	FALSE	FALSE	FALSE	FALSE	FALSE	FALSE	-0.0830709	FALSE	0	0	0	0	0	-0.000521919	-0.207323	-0.40936	-0.262105	-0.562415	Down	0	0	-0.377228	-0.240898	-0.757518	-0.759167	-0.761663	-0.85908	Down	0.0808759	0.34991	Weakly up	0.12491	0.0450273	Significant and weakly up	Overexpression only	Both
YMR010W	ANY1	Protein involved in phospholipid flippase function; null allele suppresses growth and membrane trafficking defects associated with all flippase null alleles; proposed function as a phospholipid scramblase that reduces membrane asymmetry; PQ loop family member; localizes to the endosome and trans-Golgi network; non-essential gene			0		FALSE	TRUE	TRUE	FALSE	FALSE	-0.229871	FALSE	FALSE	FALSE	FALSE	FALSE	FALSE	-0.0344219	FALSE	2	0	0	0	0.00960185	0.0720793	0.00876118	-0.439011	-0.470035	-0.204538	Down	0	0	-0.192078	0	-0.550774	-0.657447	-0.587279	-0.94419	Down	-0.0242158	0.852373	Weakly down	-0.0346671	0.649298	Weakly down	Overexpression only	Overexpression only
YPR180W	AOS1	Subunit of heterodimeric nuclear SUMO activating enzyme E1 with Uba2p; activates Smt3p (SUMO) before its conjugation to proteins (sumoylation), which may play a role in protein targeting; essential for viability; relocalizes to the cytosol in response to hypoxia			1	Ubiquitin mediated proteolysis	FALSE	FALSE	FALSE	FALSE	FALSE	-0.354991	FALSE	FALSE	FALSE	FALSE	FALSE	FALSE	-0.249475	FALSE	0	0	0	0	0	0	0	0	0	0	Invariant	0	0	0	0	0	0	0	0	Invariant	0.00811394	0.958245	Weakly up	0.0837648	0.302381	Weakly up	Neither	Neither
YCL050C	APA1	AP4A phosphorylase; bifunctional diadenosine 5',5'''-P1,P4-tetraphosphate phosphorylase and ADP sulfurylase involved in catabolism of bis(5'-nucleosidyl) tetraphosphates; catalyzes phosphorolysis of dinucleoside oligophosphates, cleaving substrates' alpha/beta-anhydride bond and introducing Pi into the beta-position of the corresponding NDP formed; protein abundance increases under DNA replicatio…			1	Purine metabolism, Sulfur metabolism	FALSE	TRUE	FALSE	TRUE	FALSE	6.82177	TRUE	FALSE	FALSE	FALSE	TRUE	FALSE	0.0934378	TRUE	3	2	0	0.115385	0	0	-0.01728	0.351471	0.553456	0.170327	Up	0	0	0	0	0	0	0	0	Invariant	0.180326	0.0386872	Significant and up	-0.207719	0.00863618	Significant and down	Both	Deletion only
YDR530C	APA2	Diadenosine 5',5'''-P1,P4-tetraphosphate phosphorylase II; AP4A phosphorylase involved in catabolism of bis(5'-nucleosidyl) tetraphosphates; APA2 has a paralog, APA1, that arose from the whole genome duplication			1	Purine metabolism	FALSE	FALSE	FALSE	FALSE	FALSE	-0.261862	FALSE	FALSE	FALSE	FALSE	FALSE	FALSE	-0.174872	FALSE	0	0	0	0	0	0	0	0	0	0	Invariant	0	0	0	0	0	0	0	0	Invariant	0.00961949	0.950273	Weakly up	0.0562367	0.505478	Weakly up	Neither	Neither
YNL172W	APC1	Largest subunit of the Anaphase-Promoting Complex/Cyclosome; APC/C is a ubiquitin-protein ligase required for degradation of anaphase inhibitors, including mitotic cyclins, during the metaphase/anaphase transition; component of the platform domain of the APC/C, based on structural analysis; localizes to nuclear foci that become diffuse upon DNA replication stress	G2	123	0	Ubiquitin mediated proteolysis, Meiosis - yeast, Cell cycle - yeast	FALSE	TRUE	TRUE	TRUE	TRUE		FALSE	TRUE	FALSE	FALSE	FALSE	FALSE		FALSE	4	1	0	0	0	-0.018457	-0.631312	-0.54183	-0.37706	-0.626586	Down	0	0	0	0	-0.866803	-0.869974	-1.0131	-0.862313	Strongly down	0.0540149	0.615361	Weakly up	0.0603241	0.413816	Weakly up	Overexpression only	Overexpression only
YDL008W	APC11	Catalytic core subunit, Anaphase-Promoting Complex/Cyclosome (APC/C); which is a ubiquitin-protein ligase required for degradation of anaphase inhibitors, including mitotic cyclins, during the metaphase/anaphase transition; contains a RING-H2 domain that is required for activity			0	Ubiquitin mediated proteolysis, Meiosis - yeast, Cell cycle - yeast	FALSE	FALSE	FALSE	FALSE	FALSE	-0.342191	FALSE	FALSE	FALSE	FALSE	FALSE	FALSE	-0.216772	FALSE	0	0	0	0	0	0	0	0	0	0	Invariant	0	-0.300749	-0.618355	-0.954483	-0.893166	-0.937451	-0.76588	-0.791124	Down	0.036637	0.812907	Weakly up	-0.0238124	0.814538	Weakly down	Neither	Overexpression only
YLR127C	APC2	Subunit of the Anaphase-Promoting Complex/Cyclosome (APC/C); which is a ubiquitin-protein ligase required for degradation of anaphase inhibitors, including mitotic cyclins, during the metaphase/anaphase transition; component of the catalytic core of the APC/C; has similarity to cullin Cdc53p			0	Ubiquitin mediated proteolysis, Meiosis - yeast, Cell cycle - yeast	FALSE	FALSE	FALSE	FALSE	FALSE	-0.384752	FALSE	FALSE	FALSE	FALSE	FALSE	FALSE	-0.256621	FALSE	0	0	0	0	0	0	0	0	0	0	Invariant	0	0	0	0.44546	0.51303	0.682317	0.472025	0.509441	Up	0.0450655	0.765198	Weakly up	0.072394	0.423969	Weakly up	Neither	Overexpression only
YDR118W	APC4	Subunit of the Anaphase-Promoting Complex/Cyclosome (APC/C); APC/C is a ubiquitin-protein ligase required for degradation of anaphase inhibitors, including mitotic cyclins, during the metaphase/anaphase transition; component of the platform domain of the APC/C, based on structural analysis; relative distribution to the nucleus increases upon DNA replication stress			0	Ubiquitin mediated proteolysis, Meiosis - yeast, Cell cycle - yeast	FALSE	FALSE	FALSE	FALSE	FALSE	-0.271962	FALSE	FALSE	FALSE	FALSE	FALSE	FALSE	-0.211225	FALSE	0	0	0	0	0	-0.00138364	-0.404999	-0.512083	-0.558503	-0.68256	Down	0	0	0	0	-0.540821	-0.679972	-0.838611	-0.904718	Down	0.0519846	0.550909	Weakly up	-0.0278647	0.68864	Weakly down	Overexpression only	Overexpression only
YOR249C	APC5	Subunit of the Anaphase-Promoting Complex/Cyclosome (APC/C); APC/C is a ubiquitin-protein ligase required for degradation of anaphase inhibitors, including mitotic cyclins, during the metaphase/anaphase transition; component of the platform domain of the APC/C, based on structural analysis; relative distribution to nuclear foci decreases upon DNA replication stress			0	Ubiquitin mediated proteolysis, Meiosis - yeast, Cell cycle - yeast	FALSE	FALSE	FALSE	FALSE	FALSE	-0.386769	FALSE	FALSE	FALSE	FALSE	FALSE	FALSE	-0.235402	FALSE	0	0	0	0	0	0	0	0	0	0	Invariant	0	0.0128307	0	0.216472	0.313889	0.555372	0.439991	0.598057	Up	0.0278335	0.867125	Weakly up	-0.00541304	0.965762	Weakly down	Neither	Overexpression only
YLR102C	APC9	Subunit of the Anaphase-Promoting Complex/Cyclosome (APC/C); APC/C is a ubiquitin-protein ligase required for degradation of anaphase inhibitors, including mitotic cyclins, during the metaphase/anaphase transition			0	Ubiquitin mediated proteolysis, Meiosis - yeast, Cell cycle - yeast	FALSE	FALSE	FALSE	FALSE	FALSE	-0.274241	FALSE	FALSE	FALSE	FALSE	FALSE	FALSE	-0.232816	FALSE	0	0	0	0	0	-0.0328184	-0.724427	-0.843819	-0.998166	-0.79442	Down	0	0	0	0	0	0	0	0	Invariant	0.0594937	0.554025	Weakly up	0.0154833	0.858428	Weakly up	Overexpression only	Neither
YBR151W	APD1	2Fe-2S cytosolic protein of unknown function; bishistidinyl coordinated, non-Rieske [2Fe-2S] cluster containing thiredoxin-like ferredoxin; required for normal localization of actin patches and for normal tolerance of sodium ions and hydrogen peroxide; green fluorescent protein (GFP)-fusion protein localizes to both the nucleus and the cytoplasm; homologous to AIM32			0		FALSE	FALSE	FALSE	FALSE	FALSE	-0.1477	FALSE	FALSE	FALSE	FALSE	FALSE	FALSE	-0.113357	FALSE	0	0	0	0	0	0	0	0	0	0	Invariant	0	0	0	0	0	0	0	0	Invariant	-0.0609691	0.682746	Weakly down	0.0661788	0.516805	Weakly up	Neither	Neither
YKL103C	APE1	Vacuolar aminopeptidase yscI; zinc metalloproteinase that belongs to the peptidase family M18; often used as a marker protein in studies of autophagy and cytosol to vacuole targeting (CVT) pathway; protein increases in abundance and relative distribution to cytoplasmic foci increases upon DNA replication stress	M	164	1		FALSE	FALSE	TRUE	FALSE	FALSE	0.015728	TRUE	FALSE	FALSE	TRUE	FALSE	FALSE	0.201202	TRUE	2	2	0	0	0	0	0	0	0	0	Invariant	0	0	0	0	0	0	0	0	Invariant	-0.152123	0.188743	Down	0.380297	0.536557	Up	Deletion only	Deletion only
YKL157W	APE2	Aminopeptidase yscII; may have a role in obtaining leucine from dipeptide substrates; APE2 has a paralog, AAP1, that arose from the whole genome duplication			1		FALSE	TRUE	TRUE	FALSE	TRUE	-0.19065	FALSE	FALSE	FALSE	FALSE	FALSE	FALSE	-0.196856	FALSE	3	0	0	0	0	0	0	0	0	0	Invariant	0	0	0	0	0	0	0	0	Invariant	-0.143687	0.0639927	Down	-0.0740674	0.347841	Weakly down	Deletion only	Neither
YBR286W	APE3	Vacuolar aminopeptidase Y; processed to mature form by Prb1p			1		FALSE	FALSE	FALSE	FALSE	FALSE	0.106534	TRUE	FALSE	FALSE	FALSE	FALSE	FALSE	-0.197417	FALSE	1	0	0	0	0	0	0	0	0	0	Invariant	0	0	0	0.134642	0.452955	0.561767	0.649729	0.436778	Up	-0.0947492	0.366097	Weakly down	0.0598675	0.50336	Weakly up	Neither	Overexpression only
YHR113W	APE4	Cytoplasmic aspartyl aminopeptidase with possible vacuole function; Cvt pathway cargo protein; cleaves unblocked N-terminal acidic amino acids from peptide substrates; forms a 12-subunit homo-oligomer; M18 metalloprotease family	G2/M	134	1		FALSE	FALSE	FALSE	FALSE	FALSE	-0.231057	FALSE	FALSE	FALSE	FALSE	FALSE	FALSE	-0.224624	FALSE	0	0	0	0	0	0	0	0	0	0	Invariant	0	0.0578571	0	0.315528	0.568118	0.454419	0.613225	0.58604	Up	-0.090018	0.254025	Weakly down	-0.0892213	0.163927	Weakly down	Neither	Overexpression only
YDR525W	API2	Putative protein of unknown function; conserved among S. cerevisiae strains; not conserved in closely related Saccharomyces species; 26% of ORF overlaps the dubious ORF YDR524C-A; insertion mutation in a cdc34-2 mutant background causes altered bud morphology			0		FALSE	FALSE	TRUE	TRUE	TRUE		FALSE	FALSE	FALSE	TRUE	FALSE	TRUE		FALSE	3	2	0	0	0	0	0	0	0	0	Invariant	0	0	0	0	0	0	0	0	Invariant	-0.02209	0.8881	Weakly down	-0.114786	0.133997	Weakly down	Neither	Neither
YNL077W	APJ1	Hsp40 chaperone with a role in SUMO-mediated protein degradation; works in concert with Hsp70 and Hsp110 (Sse1p) to promote disaggregation of intranuclear protein inclusions; competes with Hsp104 in disaggregation, supporting turnover instead of refolding; member of DnaJ-like family, conserved across eukaryotes; overexpression interferes with propagation of the [Psi+] prion; forms nuclear foci up…	G1	226	0		FALSE	FALSE	FALSE	FALSE	FALSE	-0.208107	FALSE	FALSE	FALSE	FALSE	FALSE	FALSE	-0.129631	FALSE	0	0	0	0	0	0	0	0	0	0	Invariant	0	0	0	0	0	0	0	0	Invariant	0.162751	0.0181139	Significant and up	-0.0122455	0.896127	Weakly down	Deletion only	Neither
YJR005W	APL1	Beta-adaptin; large subunit of the clathrin associated protein complex (AP-2); involved in vesicle mediated transport; similar to mammalian beta-chain of the clathrin associated protein complex			0		FALSE	FALSE	FALSE	FALSE	FALSE	-0.294702	FALSE	FALSE	FALSE	FALSE	FALSE	FALSE	-0.223893	FALSE	0	0	0	0	0	0	0	0	0	0	Invariant	0	0	0	0	0	0	0	0	Invariant	-0.0290256	0.866618	Weakly down	0.0513164	0.598216	Weakly up	Neither	Neither
YKL135C	APL2	Beta-adaptin subunit of the clathrin-associated protein (AP-1) complex; binds clathrin; involved in clathrin-dependent Golgi protein sorting; protein abundance increases in response to DNA replication stress			0		FALSE	FALSE	FALSE	FALSE	FALSE	-0.228291	FALSE	FALSE	FALSE	FALSE	FALSE	FALSE	-0.162382	FALSE	0	0	0	0	0	0	0	0	0	0	Invariant	0	0	0	0	0	0	0	0	Invariant	-0.0883468	0.254025	Weakly down	-0.166282	0.00286183	Significant and down	Neither	Deletion only
YBL037W	APL3	Alpha-adaptin; large subunit of the clathrin associated protein complex (AP-2); involved in vesicle mediated transport			0	Endocytosis	FALSE	FALSE	TRUE	FALSE	FALSE	-0.11505	FALSE	FALSE	FALSE	FALSE	FALSE	FALSE	-0.157847	FALSE	1	0	0	0	0	0	0	0	0	0	Invariant	0	0.00120584	0	-0.0106956	-0.118993	-0.421559	-0.484807	-0.64811	Down	-0.00747083	0.957506	Weakly down	-0.0838597	0.236382	Weakly down	Neither	Overexpression only
YPR029C	APL4	Gamma-adaptin; large subunit of the clathrin-associated protein (AP-1) complex; binds clathrin; involved in vesicle mediated transport			0		FALSE	FALSE	FALSE	FALSE	FALSE	-0.0350957	FALSE	FALSE	FALSE	FALSE	FALSE	FALSE	0.0606357	TRUE	0	1	0	0	0	0	0	0	0	0	Invariant	0	0.0330543	0.218319	0.389379	0.532353	0.496447	0.31771	0.338807	Up	-0.0260361	0.839079	Weakly down	0.02561	0.742366	Weakly up	Neither	Overexpression only
YPL195W	APL5	Delta adaptin-like subunit of the clathrin associated protein complex; functions in transport of alkaline phosphatase to the vacuole via the alternate pathway; suppressor of loss of casein kinase 1 function; the clathrin associated protein complex is also known as AP-3			0		FALSE	FALSE	FALSE	FALSE	FALSE	-0.41918	FALSE	FALSE	FALSE	FALSE	FALSE	FALSE	-0.261953	FALSE	0	0	0	0	0	0	0	0	0	0	Invariant	0	0	0	0	0	0	0	0	Invariant	-0.00475574	0.971747	Weakly down	-0.225752	9.18983	Down	Neither	Deletion only
YGR261C	APL6	Beta3-like subunit of the yeast AP-3 complex; functions in transport of alkaline phosphatase to the vacuole via the alternate pathway; exists in both cytosolic and peripherally associated membrane-bound pools			0		FALSE	TRUE	FALSE	FALSE	FALSE	-0.324328	FALSE	FALSE	FALSE	FALSE	FALSE	FALSE	-0.247146	FALSE	1	0	0	0	0	0	0	0	0	0	Invariant	0	0	0	0	0	0	0	0	Invariant	0.0410888	0.719446	Weakly up	0.0555289	0.445877	Weakly up	Neither	Neither
YPL259C	APM1	Mu1-like medium subunit of the AP-1 complex; binds clathrin; involved in clathrin-dependent Golgi protein sorting; the AP-1 complex is the clathrin-associated protein complex			0		FALSE	FALSE	FALSE	FALSE	FALSE	-0.211004	FALSE	FALSE	FALSE	FALSE	FALSE	FALSE	-0.0967525	FALSE	0	0	0	0	0	0	0	0	0	0	Invariant	0	0	0	0	0	0	0	0	Invariant	-0.0290654	0.859638	Weakly down	-0.10103	0.214087	Weakly down	Neither	Neither
YHL019C	APM2	Protein of unknown function; homologous to the medium chain of mammalian clathrin-associated protein complex; involved in vesicular transport			0		FALSE	TRUE	TRUE	FALSE	FALSE	-0.0596541	FALSE	FALSE	FALSE	FALSE	FALSE	FALSE	-0.1957	FALSE	2	0	0	0	0	0	0	0	0	0	Invariant	0	0	0	0	0	0	0	0	Invariant	0.0306186	0.814297	Weakly up	0.0712547	0.310105	Weakly up	Neither	Neither
YBR288C	APM3	Mu3-like subunit of the clathrin associated protein complex (AP-3); functions in transport of alkaline phosphatase to the vacuole via the alternate pathway			0		FALSE	FALSE	TRUE	FALSE	TRUE	-0.133381	FALSE	FALSE	FALSE	FALSE	FALSE	FALSE	-0.226881	FALSE	2	0	0	0	0	0	0	0	0	0	Invariant	0	0	0	-0.0172065	-0.312044	-0.421136	-0.489992	-0.411063	Down	0.0820485	0.344807	Weakly up	0.0998069	0.127085	Weakly up	Neither	Overexpression only
YOL062C	APM4	Cargo-binding mu subunit of AP-2; AP-2 is a heterotetrameric endocytic cargo-binding adaptor that facilitates uptake of membrane proteins during clathrin-mediated endocytosis; Apm4p is required for AP-2 function and localization, and binds cell wall stress receptor Mid2p; AP-2 is required for cell polarity responses to pheromone, nutritional status and cell wall damage in S. cerevisiae, and for h…			0	Endocytosis	FALSE	FALSE	FALSE	FALSE	FALSE	-0.363083	FALSE	FALSE	FALSE	FALSE	FALSE	FALSE	-0.202519	FALSE	0	0	0	0	0	0	0	0	0	0	Invariant	0	0	0	0	0	0	0	0	Invariant	0.0967206	0.228349	Weakly up	0.0135552	0.877906	Weakly up	Neither	Neither
YKL114C	APN1	Major apurinic/apyrimidinic endonuclease; 3'-repair diesterase; involved in repair of DNA damage by oxidation and alkylating agents; also functions as a 3'-5' exonuclease to repair 7,8-dihydro-8-oxodeoxyguanosine; genetically interacts with NTG1 to maintain mitochondrial genome integrity			1	Base excision repair	FALSE	TRUE	TRUE	FALSE	FALSE	-0.311743	FALSE	FALSE	TRUE	FALSE	FALSE	FALSE	-0.255837	FALSE	2	1	0	0	0	0	0	0	0	0	Invariant	0	0	0	0	0	0	0	0	Invariant	0.125889	0.139536	Weakly up	0.15017	0.0329395	Significant and up	Neither	Deletion only
YBL019W	APN2	Class II abasic (AP) endonuclease involved in repair of DNA damage; resolves blocked 3' ends that result from removal of misincorporated nucleotides; homolog of human HAP1 and E. coli exoIII			1	Base excision repair	FALSE	FALSE	FALSE	FALSE	FALSE	-0.322009	FALSE	FALSE	FALSE	FALSE	FALSE	FALSE	-0.249115	FALSE	0	0	0	0	0	0	0	0	0	0	Invariant	0	0.173738	0.296993	0.715154	0.696875	0.870243	0.839897	0.843545	Up	-0.0916313	0.286782	Weakly down	0.217094	0.00026755	Significant and up	Neither	Both
YNL094W	APP1	Phosphatidate phosphatase, converts phosphatidate to diacylglycerol; App1p, Pah1p, Dpp1p, and Lpp1p are responsible for all the phosphatidate phosphatase activity; component of cortical actin patches; interacts with components of endocytic pathway			0		FALSE	FALSE	FALSE	FALSE	TRUE	0.0699215	TRUE	FALSE	FALSE	FALSE	FALSE	FALSE	-0.169079	FALSE	2	0	0	0	0	0	0	0	0	0	Invariant	0	0	0	0	0	0	0	0	Invariant	0.00514125	0.971088	Weakly up	0.00206158	0.984206	Weakly up	Neither	Neither
YIL040W	APQ12	Nuclear envelope/ER integral membrane protein; interacts and functions with Brr6p and Brl1p in lipid homeostasis; mutants are defective in nuclear pore complex biogenesis, nuclear envelope morphology, mRNA export from the nucleus and are sensitive to sterol biosynthesis inhibitors and membrane fluidizing agents; exhibits synthetic lethal genetic interactions with genes involved in lipid metabolism			0		FALSE	FALSE	FALSE	FALSE	FALSE	-0.308666	FALSE	FALSE	FALSE	FALSE	FALSE	FALSE	-0.243808	FALSE	0	0	0	0	0	0	0	0	0	0	Invariant	0	-0.536256	-1.0553	-1.42025	-1.28819	-1.57245	-1.07513	-0.977622	Strongly down	0.0543345	0.606193	Weakly up	0.160572	0.00683731	Significant and up	Neither	Both
YJL075C	APQ13	Putative protein of unknown function; not conserved in closely related Saccharomyces species; 85% of ORF overlaps verified gene NET1, but does not share all phenotypes; null mutant is slow-growing, sensitive to heat, sorbate, and other various chemicals			0		FALSE	FALSE	TRUE	FALSE	FALSE		FALSE	FALSE	FALSE	FALSE	FALSE	FALSE		FALSE	1	0	0	0	0	0	0	0	0	0	Invariant	0	0	0	0	0	0	0	0	Invariant	-0.0430096	0.629635	Weakly down	0.0504808	0.398944	Weakly up	Neither	Neither
YLR170C	APS1	Small subunit of the clathrin-associated adaptor complex AP-1; AP-1 is involved in protein sorting at the trans-Golgi network; homolog of the sigma subunit of the mammalian clathrin AP-1 complex			0		FALSE	FALSE	FALSE	FALSE	FALSE	-0.39502	FALSE	FALSE	FALSE	FALSE	FALSE	FALSE	-0.223051	FALSE	0	0	0	0	0	0	0	0	0	0	Invariant	0	0	0	0	0	0	0	0	Invariant	-0.057734	0.705594	Weakly down	0.0815851	0.398564	Weakly up	Neither	Neither
YJR058C	APS2	Small subunit of the clathrin-associated adaptor complex AP-2; AP-2 is involved in protein sorting at the plasma membrane; related to the sigma subunit of the mammalian plasma membrane clathrin-associated protein (AP-2) complex			0	Endocytosis	FALSE	TRUE	FALSE	FALSE	FALSE	-0.0906559	FALSE	FALSE	FALSE	FALSE	FALSE	FALSE	0.00567661	TRUE	1	1	0	0	0	0	0	0	0	0	Invariant	0	-0.0637396	-0.555412	-0.559363	-0.843061	-0.855012	-0.712765	-0.671679	Down	0.130878	0.174041	Weakly up	0.0636134	0.492773	Weakly up	Neither	Overexpression only
YJL024C	APS3	Small subunit of the clathrin-associated adaptor complex AP-3; involved in vacuolar protein sorting; related to the sigma subunit of the mammalian clathrin AP-3 complex; suppressor of loss of casein kinase 1 function; protein abundance increases in response to DNA replication stress			0		FALSE	FALSE	TRUE	FALSE	FALSE	-0.253217	FALSE	FALSE	FALSE	TRUE	FALSE	FALSE	-0.23346	FALSE	1	1	0	0	0	0	-0.368564	-0.205446	-0.681137	-1.05028	Strongly down	0	-0.0522561	0	-0.493705	-0.56731	-0.740513	-0.676793	-0.795177	Down	0.0272673	0.813616	Weakly up	-0.0393934	0.564626	Weakly down	Overexpression only	Overexpression only
YML022W	APT1	Adenine phosphoribosyltransferase; catalyzes the formation of AMP from adenine and 5-phosphoribosylpyrophosphate; involved in the salvage pathway of purine nucleotide biosynthesis; APT1 has a paralog, APT2, that arose from the whole genome duplication			1	Purine metabolism, Metabolic pathways	FALSE	FALSE	FALSE	FALSE	FALSE	-0.371777	FALSE	FALSE	FALSE	FALSE	FALSE	FALSE	-0.223472	FALSE	0	0	0	0	0	0	0	0	0	0	Invariant	0	-0.196925	-0.852703	-0.683378	-0.596705	-0.574754	-0.2308	-0.055814	Down	0.0334829	0.778365	Weakly up	-0.136047	0.0214622	Significant and weakly down	Neither	Both
YDR441C	APT2	Potential adenine phosphoribosyltransferase; encodes a protein with similarity to adenine phosphoribosyltransferase, but artificially expressed protein exhibits no enzymatic activity; APT2 has a paralog, APT1, that arose from the whole genome duplication			1	Purine metabolism, Metabolic pathways	FALSE	TRUE	FALSE	FALSE	FALSE	-0.26852	FALSE	FALSE	FALSE	FALSE	FALSE	FALSE	-0.0218076	FALSE	1	0	0	0	0	0.365275	0.127678	0.349312	0.115134	0.805231	Up	0	0	0	0	0	0	0	0	Invariant	-0.0928724	0.245883	Weakly down	0.203088	0.00039599	Significant and up	Overexpression only	Deletion only
YNL065W	AQR1	Plasma membrane transporter of the major facilitator superfamily; involved in the excretion of excess amino acids; member of the 12-spanner drug:H(+) antiporter DHA1 family; confers resistance to short-chain monocarboxylic acids and quinidine; relocalizes from plasma membrane to cytoplasm upon DNA replication stress; AQR1 has a paralog, QDR1, that arose from the whole genome duplication			1		FALSE	TRUE	TRUE	FALSE	FALSE	0.384461	TRUE	FALSE	FALSE	TRUE	FALSE	FALSE	1.06714	TRUE	3	2	0	0	0	0	0.343753	0.453953	0.770717	1.12453	Strongly up	0	0	-0.237601	0	0.143962	0.774796	0.879852	1.34427	Down then strongly up	-0.144004	0.509197	Down	0.0321996	0.870494	Weakly up	Both	Overexpression only
YPR192W	AQY1	Spore-specific water channel; mediates the transport of water across cell membranes, developmentally controlled; may play a role in spore maturation, probably by allowing water outflow, may be involved in freeze tolerance			1		FALSE	FALSE	TRUE	FALSE	FALSE	-0.319106	FALSE	FALSE	FALSE	FALSE	FALSE	FALSE	-0.177362	FALSE	1	0	0	0	0	0	0	0	0	0	Invariant	0	0	0	0	0	0	0	0	Invariant	0.0796341	0.599536	Weakly up	0.270421	0.00151992	Significant and up	Neither	Deletion only
YLL052C	AQY2	Water channel that mediates water transport across cell membranes; only expressed in proliferating cells; controlled by osmotic signals; may be involved in freeze tolerance; disrupted by a stop codon in many S. cerevisiae strains			1		FALSE	TRUE	FALSE	FALSE	FALSE	-0.359196	FALSE	FALSE	FALSE	FALSE	FALSE	FALSE	-0.120337	FALSE	1	0	0	0	0	0	0	0	0	0	Invariant	0	0	0	0	0	0	0	0	Invariant	0.022176	0.883873	Weakly up	-0.0383278	0.664156	Weakly down	Neither	Neither
YFL054C	AQY3	Putative channel-like protein; similar to Fps1p; mediates passive diffusion of glycerol in the presence of ethanol			1		FALSE	FALSE	FALSE	FALSE	FALSE	-0.39027	FALSE	FALSE	FALSE	FALSE	FALSE	FALSE	-0.242808	FALSE	0	0	0	0	0	0	0	0	0	0	Invariant	0	0	0	0	0	0	0	0	Invariant	-0.04648	0.685836	Weakly down	0.00381809	0.972472	Weakly up	Neither	Neither
YBR149W	ARA1	NADP+ dependent arabinose dehydrogenase; involved in carbohydrate metabolism; purified as homodimer; naturally occurs with a N-terminus degradation product			1		FALSE	FALSE	FALSE	FALSE	FALSE	-0.10665	FALSE	FALSE	FALSE	FALSE	FALSE	FALSE	-0.112719	FALSE	0	0	0	0	0	0	0	0	0	0	Invariant	0	0	0	0.0353463	0.447342	0.557098	0.63411	0.543476	Up	-0.375079	0.000473636	Significant and down	-0.0491196	0.593108	Weakly down	Deletion only	Overexpression only
YMR041C	ARA2	NAD-dependent arabinose dehydrogenase; involved in biosynthesis of dehydro-D-arabinono-1,4-lactone; similar to plant L-galactose dehydrogenase			1		FALSE	FALSE	TRUE	FALSE	FALSE	-0.299911	FALSE	FALSE	FALSE	TRUE	FALSE	FALSE	-0.15952	FALSE	1	1	0	0	0	0	0	0	0	0	Invariant	0	0	0	0	0	0	0	0	Invariant	-0.0283649	0.857816	Weakly down	-0.0127184	0.902515	Weakly down	Neither	Neither
YER036C	ARB1	ATPase of the ATP-binding cassette (ABC) family; involved in 40S and 60S ribosome biogenesis, has similarity to Gcn20p; important for disaggregation of ordered and disordered aggregates; shuttles from nucleus to cytoplasm, physically interacts with Tif6p, Lsg1p; human homolog ABCF2 can complement yeast ARB1 mutant			0		FALSE	FALSE	FALSE	FALSE	FALSE	0.0821143	TRUE	FALSE	TRUE	TRUE	FALSE	FALSE	0.161541	TRUE	1	3	0	0	0	0.288054	0.192744	0.361496	0.534469	0.538728	Up	0	0	0	0	0	0	0	0	Invariant	-0.018593	0.902632	Weakly down	-0.0623407	0.434162	Weakly down	Overexpression only	Neither
YGL105W	ARC1	Protein that binds tRNA and methionyl- and glutamyl-tRNA synthetases; involved in tRNA delivery, stimulating catalysis, and ensuring localization; also binds quadruplex nucleic acids; protein abundance increases in response to DNA replication stress; methionyl-tRNA synthetase is Mes1p; glutamyl-tRNA synthetase is Gus1p			0		FALSE	FALSE	FALSE	FALSE	FALSE	-0.144645	FALSE	FALSE	FALSE	FALSE	FALSE	FALSE	-0.132387	FALSE	0	0	0	0	0	0	0	0	0	0	Invariant	0	0	0	0	0	0	0	0	Invariant	0.0119106	0.937198	Weakly up	-0.13112	0.0479463	Significant and weakly down	Neither	Deletion only
YIL062C	ARC15	Subunit of the ARP2/3 complex; ARP2/3 is required for the motility and integrity of cortical actin patches; has mRNA binding activity			0	Endocytosis	FALSE	FALSE	FALSE	FALSE	FALSE	-0.19197	FALSE	FALSE	FALSE	FALSE	FALSE	FALSE	-0.162091	FALSE	0	0	0	0	0	0	0	0	0	0	Invariant	0	0	-0.0436023	-0.329102	-0.517187	-0.608389	-0.505331	-0.679345	Down	0.120299	0.15658	Weakly up	0.209828	0.00124692	Significant and up	Neither	Both
YLR370C	ARC18	Subunit of the ARP2/3 complex; ARP2/3 is required for the motility and integrity of cortical actin patches			0	Endocytosis	FALSE	FALSE	FALSE	FALSE	FALSE	-0.125223	FALSE	FALSE	FALSE	FALSE	FALSE	FALSE	-0.175371	FALSE	0	0	0	0	0	0	0	0	0	0	Invariant	0	-0.0510595	-0.37867	-0.615203	-0.665669	-0.984776	-0.643581	-0.774262	Down	0.130681	0.0851134	Weakly up	0.119409	0.0776344	Weakly up	Neither	Overexpression only
YKL013C	ARC19	Subunit of the ARP2/3 complex; ARP2/3 is required for the motility and integrity of cortical actin patches; mutation is functionally complemented by human ARPC4			0	Endocytosis	FALSE	FALSE	FALSE	FALSE	FALSE	-0.241978	FALSE	FALSE	FALSE	FALSE	FALSE	FALSE	-0.134658	FALSE	0	0	0	0	0	0	0	0	0	0	Invariant	0	0	0	0	0	0	0	0	Invariant	0.107447	0.25617	Weakly up	-0.0948032	0.236644	Weakly down	Neither	Neither
YNR035C	ARC35	Subunit of the ARP2/3 complex; ARP2/3 is required for the motility and integrity of cortical actin patches; required for cortical localization of calmodulin			0	Endocytosis	FALSE	FALSE	TRUE	FALSE	FALSE	-0.0785192	FALSE	FALSE	FALSE	FALSE	FALSE	FALSE	-0.0864464	FALSE	1	0	0	0	0	0	0	0	0	0	Invariant	0	0	0	0	0	0	0	0	Invariant	-0.0162187	0.911879	Weakly down	-0.005736	0.955704	Weakly down	Neither	Neither
YBR234C	ARC40	Subunit of the ARP2/3 complex; ARP2/3 is required for the motility and integrity of cortical actin patches			0	Endocytosis	FALSE	FALSE	FALSE	FALSE	FALSE	-0.248929	FALSE	FALSE	FALSE	FALSE	FALSE	FALSE	-0.216328	FALSE	0	0	0	0	0	0	0	0	0	0	Invariant	0	0	0	0	0	0	0	0	Invariant	-0.0194379	0.921404	Weakly down	0.136769	0.135655	Weakly up	Neither	Neither
YHR013C	ARD1	Subunit of protein N-terminal acetyltransferase NatA; NatA comprises Nat1p, Ard1p, Nat5p; acetylates many proteins to influence telomeric silencing, cell cycle, heat-shock resistance, mating, sporulation, early stages of mitophagy; protein abundance increases under DNA replication stress; mutations in human homolog X-linked NAA10 lead to Ogden syndrome (S37P) and intellectual disability (R116W); …			1		FALSE	FALSE	FALSE	FALSE	FALSE	-0.258002	FALSE	FALSE	FALSE	FALSE	FALSE	FALSE	-0.24595	FALSE	0	0	0	0	0	0	0	0	0	0	Invariant	0	0	0	0	0	0	0	0	Invariant	0.0824846	0.352598	Weakly up	-0.108281	0.102038	Weakly down	Neither	Neither
YCR048W	ARE1	Acyl-CoA:sterol acyltransferase; endoplasmic reticulum enzyme that contributes the major sterol esterification activity in the absence of oxygen; ARE1 has a paralog, ARE2, that arose from the whole genome duplication			1	Steroid biosynthesis	FALSE	FALSE	FALSE	FALSE	FALSE	-0.354546	FALSE	FALSE	FALSE	FALSE	FALSE	FALSE	-0.23212	FALSE	0	0	0	0	0.151635	0.164144	0.599927	0.0364258	0.222157	0.55099	Up	0	0	0	0	0	0	0	0	Invariant	-0.0430438	0.777824	Weakly down	0.158802	0.0417	Significant and up	Overexpression only	Deletion only
YNR019W	ARE2	Acyl-CoA:sterol acyltransferase; endoplasmic reticulum enzyme that contributes the major sterol esterification activity in the presence of oxygen; ARE2 has a paralog, ARE1, that arose from the whole genome duplication			1	Steroid biosynthesis	FALSE	TRUE	TRUE	FALSE	FALSE	-0.0656163	FALSE	FALSE	FALSE	TRUE	FALSE	FALSE	-0.0386267	FALSE	2	1	0	0	0	0	0	0	0	0	Invariant	0	0	0	0	0	0	0	0	Invariant	-0.0263682	0.868164	Weakly down	0.0860228	0.29024	Weakly up	Neither	Neither
YDL192W	ARF1	ADP-ribosylation factor; GTPase of the Ras superfamily involved in regulation of coated vesicle formation in intracellular trafficking within the Golgi; involved in mitochondrial morphology; ARF1 has a paralog, ARF2, that arose from the whole genome duplication; arf1 arf2 double null mutation is complemented by human ARF1, ARF4, ARF5, or ARF6			0	Endocytosis	FALSE	FALSE	TRUE	TRUE	FALSE	-0.137482	FALSE	FALSE	FALSE	FALSE	FALSE	FALSE	-0.082882	FALSE	2	0	0	0	0	0	0	0	0	0	Invariant	0	-0.127537	-0.0579333	-0.425534	-0.634516	-0.800318	-0.848348	-0.91192	Down	0.00591732	0.96528	Weakly up	0.032651	0.702126	Weakly up	Neither	Overexpression only
YDL137W	ARF2	ADP-ribosylation factor; GTPase of the Ras superfamily involved in regulation of coated formation vesicles in intracellular trafficking within the Golgi; ARF2 has a paralog, ARF1, that arose from the whole genome duplication; arf1 arf2 double null mutation is complemented by human ARF1, ARF4, ARF5, or ARF6			0	Endocytosis	FALSE	FALSE	TRUE	FALSE	FALSE	-0.0321369	FALSE	FALSE	FALSE	TRUE	FALSE	FALSE	0.179858	TRUE	1	2	0	0	-0.084339	-0.165958	-0.244681	-0.233729	-0.336676	-0.723288	Down	0	0	0	-0.000302179	-0.347945	-0.587409	-0.679656	-0.762837	Down	-0.0306752	0.848808	Weakly down	0.253723	0.000201567	Significant and up	Overexpression only	Both
YOR094W	ARF3	Glucose-repressible ADP-ribosylation factor; GTPase of Ras superfamily involved in regulating cell polarity and invasive growth; localizes to dynamic spots at plasma membrane and modulates PtdIns(4,5)P2 levels to facilitate endocytosis; required for localization of endocytic protein Lsb5p to correct cortical site in cells; also has mRNA binding activity; homolog of mammalian Arf6			0	Endocytosis	FALSE	FALSE	FALSE	FALSE	FALSE	0.0286509	TRUE	FALSE	FALSE	FALSE	FALSE	FALSE	-0.188927	FALSE	1	0	0	0	0	0	0	0	0	0	Invariant	0	0	0	0	0	0	0	0	Invariant	0.0347228	0.722438	Weakly up	0.106322	0.0452871	Significant and weakly up	Neither	Deletion only
YOL058W	ARG1	Arginosuccinate synthetase; catalyzes the formation of L-argininosuccinate from citrulline and L-aspartate in the arginine biosynthesis pathway; potential Cdc28p substrate			1	Arginine biosynthesis, Biosynthesis of secondary metabolites, Biosynthesis of amino acids, Metabolic pathways, Alanine, aspartate and glutamate metabolism, Biosynthesis of antibiotics	FALSE	TRUE	TRUE	FALSE	FALSE	-0.22722	FALSE	FALSE	FALSE	TRUE	FALSE	FALSE	-0.148753	FALSE	2	1	0	0	0	0	0.130117	0.617694	0.792305	0.68518	Up	0	0	0	0	0	0	0	0	Invariant	0.0909347	0.656451	Weakly up	-0.351168	0.00123918	Significant and down	Overexpression only	Deletion only
YJL071W	ARG2	Acetylglutamate synthase (glutamate N-acetyltransferase); mitochondrial enzyme that catalyzes the first step in the biosynthesis of the arginine precursor ornithine; forms a complex with Arg5,6p			1	Arginine biosynthesis, Biosynthesis of secondary metabolites, Biosynthesis of amino acids, Metabolic pathways, Biosynthesis of antibiotics, 2-Oxocarboxylic acid metabolism	FALSE	FALSE	FALSE	FALSE	FALSE	-0.387205	FALSE	FALSE	FALSE	FALSE	FALSE	FALSE	-0.255609	FALSE	0	0	0	0	0	0.0812129	0.276437	0.663935	0.862185	0.924759	Up	0	0	0.123316	0.434254	0.775314	0.868018	0.883366	1.08804	Strongly up	-0.0274294	0.785479	Weakly down	-0.0437916	0.468081	Weakly down	Overexpression only	Overexpression only
YJL088W	ARG3	Ornithine carbamoyltransferase; also known as carbamoylphosphate:L-ornithine carbamoyltransferase; catalyzes the biosynthesis of the arginine precursor citrulline			1	Arginine biosynthesis, Biosynthesis of antibiotics, Biosynthesis of secondary metabolites, Biosynthesis of amino acids, Metabolic pathways	FALSE	TRUE	FALSE	FALSE	FALSE	0.039011	TRUE	FALSE	FALSE	FALSE	FALSE	FALSE	0.00391166	TRUE	2	1	0	0	0	0	0	0	0	0	Invariant	0	0	0	0	0	0	0	0	Invariant	-0.214024	0.110413	Down	-0.379873	0.000329957	Significant and down	Deletion only	Deletion only
YHR018C	ARG4	Argininosuccinate lyase; catalyzes the final step in the arginine biosynthesis pathway			1	Arginine biosynthesis, Biosynthesis of secondary metabolites, Biosynthesis of amino acids, Metabolic pathways, Alanine, aspartate and glutamate metabolism, Biosynthesis of antibiotics	FALSE	FALSE	FALSE	FALSE	FALSE	-0.365585	FALSE	FALSE	FALSE	FALSE	FALSE	FALSE	-0.238503	FALSE	0	0	0	0	0	0	0	0	0	0	Invariant	0	0	0	0	0	0	0	0	Invariant	0.277187	0.000274549	Significant and up	-0.214975	0.00583999	Significant and down	Deletion only	Deletion only
YER069W	ARG56	Acetylglutamate kinase and N-acetyl-gamma-glutamyl-phosphate reductase; N-acetyl-L-glutamate kinase (NAGK) catalyzes the 2nd and N-acetyl-gamma-glutamyl-phosphate reductase (NAGSA), the 3rd step in arginine biosynthesis; synthesized as a precursor which is processed in the mitochondrion to yield mature NAGK and NAGSA; enzymes form a metabolon complex with Arg2p; NAGK C-terminal domain stabilizes …			1	Arginine biosynthesis, Biosynthesis of secondary metabolites, Biosynthesis of amino acids, Metabolic pathways, Biosynthesis of antibiotics, 2-Oxocarboxylic acid metabolism	FALSE	TRUE	TRUE	TRUE	TRUE	0.377197	TRUE	FALSE	FALSE	FALSE	FALSE	FALSE	0.910968	TRUE	5	1																			-0.0477738	0.786191	Weakly down	-0.0373518	0.749555	Weakly down	Neither	Neither
YMR062C	ARG7	Mitochondrial ornithine acetyltransferase; catalyzes the fifth step in arginine biosynthesis; also possesses acetylglutamate synthase activity, regenerates acetylglutamate while forming ornithine			1	Arginine biosynthesis, Biosynthesis of secondary metabolites, Biosynthesis of amino acids, Metabolic pathways, Biosynthesis of antibiotics, 2-Oxocarboxylic acid metabolism	FALSE	FALSE	FALSE	FALSE	FALSE	-0.223719	FALSE	FALSE	FALSE	FALSE	FALSE	FALSE	-0.164768	FALSE	0	0	0	0.00709839	0	0	0.109857	0.557131	0.669219	0.419601	Up	0	0	0	0	0	0	0	0	Invariant	0.156461	0.0253894	Significant and up	0.0526524	0.51114	Weakly up	Both	Neither
YOL140W	ARG8	Acetylornithine aminotransferase; catalyzes the fourth step in the biosynthesis of the arginine precursor ornithine			1	Arginine biosynthesis, Biosynthesis of secondary metabolites, Biosynthesis of amino acids, Metabolic pathways, Biosynthesis of antibiotics, 2-Oxocarboxylic acid metabolism	FALSE	TRUE	FALSE	FALSE	FALSE	-0.389584	FALSE	FALSE	FALSE	FALSE	FALSE	FALSE	-0.223206	FALSE	1	0	0	0	0	0.039245	0.168849	0.503408	0.814506	0.839122	Up	0	0	0	0	0	0	0	0	Invariant	-0.195406	0.0347985	Significant and down	-0.134393	0.138762	Weakly down	Both	Neither
YMR042W	ARG80	Transcription factor involved in regulating arginine-responsive genes; acts with Arg81p and Arg82p			0		FALSE	TRUE	TRUE	FALSE	FALSE	-0.318227	FALSE	FALSE	FALSE	TRUE	FALSE	FALSE	-0.170223	FALSE	2	1	0	0	0	0.404482	0.601855	0.486568	0.578737	1.21239	Strongly up	0	0	0	0.401678	0.673984	0.705574	0.813898	0.884752	Up	-0.132009	0.0485301	Significant and weakly down	0.0567361	0.423453	Weakly up	Both	Overexpression only
YML099C	ARG81	Zinc finger transcription factor involved in arginine-responsive genes; Zn(2)-Cys(6) binuclear cluster domain type; involved in the regulation of arginine-responsive genes; acts with Arg80p and Arg82p			0		FALSE	FALSE	FALSE	FALSE	FALSE	-0.236755	FALSE	FALSE	FALSE	FALSE	FALSE	FALSE	-0.207906	FALSE	0	0	0	0	0	0	0	0	0	0	Invariant	0	0	0	0	0	0	0	0	Invariant	-0.0907661	0.263356	Weakly down	-0.0342401	0.665727	Weakly down	Neither	Neither
YDR173C	ARG82	Inositol polyphosphate multikinase (IPMK); sequentially phosphorylates Ins(1,4,5)P3 to form Ins(1,3,4,5,6)P5; also has diphosphoinositol polyphosphate synthase activity; regulates genes responsive to arginine, phosphate, and nitrogen; needed by most [PSI+] variants for prion propagation			1	Phosphatidylinositol signaling system, Inositol phosphate metabolism, Autophagy - yeast, Metabolic pathways	FALSE	FALSE	FALSE	FALSE	FALSE	-0.000257841	FALSE	FALSE	FALSE	TRUE	FALSE	FALSE	-0.0194754	FALSE	0	1	0	0	0	0	0	0	0	0	Invariant	0	0	0	0	0	0	0	0	Invariant	0.0666885	0.61819	Weakly up	-0.0740735	0.417916	Weakly down	Neither	Neither
YDR376W	ARH1	Oxidoreductase of the mitochondrial inner membrane; involved in cytoplasmic and mitochondrial iron homeostasis and required for activity of Fe-S cluster-containing enzymes; one of the few mitochondrial proteins essential for viability			1		FALSE	FALSE	FALSE	FALSE	FALSE	-0.218366	FALSE	FALSE	FALSE	FALSE	FALSE	FALSE	-0.136243	FALSE	0	0	0	0	0	0	0	0	0	0	Invariant	0	0	0	0	0	0	0	0	Invariant	0.0501186	0.595364	Weakly up	0.0930463	0.116865	Weakly up	Neither	Neither
YGL157W	ARI1	NADPH-dependent aldehyde reductase; utilizes aromatic and alophatic aldehyde substrates; member of the short-chain dehydrogenase/reductase superfamily			0		FALSE	FALSE	FALSE	FALSE	FALSE	-0.188421	FALSE	FALSE	FALSE	FALSE	FALSE	FALSE	-0.00918187	FALSE	0	0	0	0	0	0	0	0	0	0	Invariant	0	0	0	0	0	0	0	0	Invariant	0.0492962	0.757494	Weakly up	-0.173033	0.0363357	Significant and down	Neither	Deletion only
YNL020C	ARK1	Ser/Thr protein kinase; phosphorylates Pan1p-Sla1p-End3p protein complex subunits, Pan1p and Sla1p; involved in regulation of the cortical actin cytoskeleton and endocytosis; functional overlap with PRK1			1		FALSE	FALSE	TRUE	TRUE	TRUE	0.405331	TRUE	FALSE	FALSE	FALSE	FALSE	FALSE	0.132783	TRUE	4	1	0	0	0	0	0	0	0	0	Invariant	0	0	0	-0.0238827	0	-0.412244	-0.6874	-0.864214	Down	0.0329895	0.788844	Weakly up	0.0204275	0.814538	Weakly up	Neither	Overexpression only
YBR164C	ARL1	Soluble GTPase with a role in regulation of membrane traffic; regulates potassium influx; role in membrane organization at trans-Golgi network; required for delivery of Atg9p to the phagophore assembly site during autophagy under high temperature stress; required with Ypt6p for starvation-induced autophagy; required for the CVT pathway under non-starvation conditions; G protein of the Ras superfa…			0		FALSE	FALSE	FALSE	FALSE	FALSE	-0.218909	FALSE	FALSE	FALSE	FALSE	FALSE	FALSE	-0.11443	FALSE	0	0	0	0	0	0	0	0	0	0	Invariant	0	0	0	-0.407882	-0.507639	-0.61038	-0.385473	-0.503582	Down	0.0267151	0.852373	Weakly up	-0.0361471	0.670455	Weakly down	Neither	Overexpression only
YPL051W	ARL3	ARF-like small GTPase of the RAS superfamily; required for recruitment of Arl1p, a GTPase that regulates membrane traffic, to the Golgi apparatus; NatC-catalyzed N-terminal acetylation regulates Golgi membrane association mediated by interaction with membrane receptor, Sys1p; similar to ADP-ribosylation factor and orthologous to mammalian ARFRP1			0		FALSE	TRUE	FALSE	FALSE	FALSE	0.143025	TRUE	FALSE	FALSE	FALSE	FALSE	FALSE	-0.19866	FALSE	2	0	0	0	0	-0.125587	-0.313043	-0.530355	-0.620133	-0.401397	Down	0	-0.110712	-0.443083	-0.731487	-1.22511	-1.4032	-1.41022	-1.35424	Strongly down	0.113967	0.105036	Weakly up	-0.036017	0.646673	Weakly down	Overexpression only	Overexpression only
YHL040C	ARN1	ARN family transporter for siderophore-iron chelates; responsible for uptake of iron bound to ferrirubin, ferrirhodin, and related siderophores; protein increases in abundance and relocalizes to the vacuole upon DNA replication stress	S	69	0		FALSE	TRUE	FALSE	FALSE	FALSE	-0.328245	FALSE	FALSE	FALSE	FALSE	FALSE	FALSE	-0.209263	FALSE	1	0	0	0	0.113945	0.116525	0.606297	0.124835	0	-0.282238	Up then down	0	0	0	0	0	0	0	0	Invariant	-0.100716	0.636871	Weakly down	-0.0614944	0.701339	Weakly down	Overexpression only	Neither
YHL047C	ARN2	Transporter; member of the ARN family of transporters that specifically recognize siderophore-iron chelates; responsible for uptake of iron bound to the siderophore triacetylfusarinine C			0		FALSE	FALSE	FALSE	FALSE	FALSE	-0.239226	FALSE	FALSE	FALSE	FALSE	FALSE	FALSE	-0.181161	FALSE	0	0	0	0	0	0	0	0	0	0	Invariant	0	0	0	0	0	0	0	0	Invariant	0.196557	0.384379	Up	-0.303805	0.0577651	Down	Deletion only	Deletion only
YDR127W	ARO1	Pentafunctional arom protein; catalyzes steps 2 through 6 in the biosynthesis of chorismate, which is a precursor to aromatic amino acids			1	Biosynthesis of antibiotics, Metabolic pathways, Biosynthesis of secondary metabolites, Biosynthesis of amino acids, Phenylalanine, tyrosine and tryptophan biosynthesis	FALSE	FALSE	FALSE	FALSE	FALSE	-0.15492	FALSE	FALSE	FALSE	FALSE	FALSE	FALSE	0.013851	TRUE	0	1	0	0	0	0	0	0	0	0	Invariant	0	0	0	0	0	0	0	0	Invariant	0.00904613	0.950148	Weakly up	-0.166616	0.0089886	Significant and down	Neither	Deletion only
YDR380W	ARO10	Phenylpyruvate decarboxylase; catalyzes decarboxylation of phenylpyruvate to phenylacetaldehyde, which is the first specific step in the Ehrlich pathway; involved in protein N-terminal Met and Ala catabolism			1	Phenylalanine metabolism, Metabolic pathways	FALSE	TRUE	FALSE	FALSE	FALSE	-0.208363	FALSE	FALSE	FALSE	FALSE	FALSE	FALSE	-0.157544	FALSE	1	0	0	0	0	0	0	0	0	0	Invariant	0	0	0	0	0	0	0	0	Invariant	0.0440863	0.85864	Weakly up	0.0643448	0.653526	Weakly up	Neither	Neither
YGL148W	ARO2	Bifunctional chorismate synthase and flavin reductase; catalyzes the conversion of 5-enolpyruvylshikimate 3-phosphate (EPSP) to form chorismate, which is a precursor to aromatic amino acids; protein abundance increases in response to DNA replication stress			1	Biosynthesis of antibiotics, Metabolic pathways, Biosynthesis of secondary metabolites, Biosynthesis of amino acids, Phenylalanine, tyrosine and tryptophan biosynthesis	FALSE	FALSE	TRUE	FALSE	FALSE	-0.3083	FALSE	FALSE	FALSE	TRUE	FALSE	FALSE	-0.206527	FALSE	1	1	0	0	0	0	0	0	0	0	Invariant	0	0	0	0	0	0	0	0	Invariant	0.0197588	0.891536	Weakly up	-0.0408901	0.620223	Weakly down	Neither	Neither
YDR035W	ARO3	3-deoxy-D-arabino-heptulosonate-7-phosphate (DAHP) synthase; catalyzes the first step in aromatic amino acid biosynthesis and is feedback-inhibited by phenylalanine or high concentration of tyrosine or tryptophan			1	Biosynthesis of antibiotics, Metabolic pathways, Biosynthesis of secondary metabolites, Biosynthesis of amino acids, Phenylalanine, tyrosine and tryptophan biosynthesis	FALSE	FALSE	TRUE	FALSE	FALSE	0.0725367	TRUE	FALSE	FALSE	TRUE	FALSE	FALSE	0.0443835	TRUE	2	2	0	0	0	0	0	0	0	0	Invariant	0	0.110942	0.451029	0.64423	0.521787	0.652703	0.543078	0.363871	Up	0.082975	0.338938	Weakly up	-0.169863	0.00431251	Significant and down	Neither	Both
YBR249C	ARO4	3-deoxy-D-arabino-heptulosonate-7-phosphate (DAHP) synthase; catalyzes the first step in aromatic amino acid biosynthesis and is feedback-inhibited by tyrosine or high concentrations of phenylalanine or tryptophan; relative distribution to the nucleus increases upon DNA replication stress			1	Biosynthesis of antibiotics, Metabolic pathways, Biosynthesis of secondary metabolites, Biosynthesis of amino acids, Phenylalanine, tyrosine and tryptophan biosynthesis	FALSE	FALSE	FALSE	FALSE	FALSE	-0.117832	FALSE	FALSE	FALSE	TRUE	FALSE	FALSE	-0.133604	FALSE	0	1	0	0	0	0	0	0	0	0	Invariant	0	0	0	0	0	0	0	0	Invariant	0.156643	0.05717	Up	-0.0669411	0.439696	Weakly down	Deletion only	Neither
YPR060C	ARO7	Chorismate mutase; catalyzes the conversion of chorismate to prephenate to initiate the tyrosine/phenylalanine-specific branch of aromatic amino acid biosynthesis			1	Biosynthesis of antibiotics, Metabolic pathways, Biosynthesis of secondary metabolites, Biosynthesis of amino acids, Phenylalanine, tyrosine and tryptophan biosynthesis	FALSE	FALSE	FALSE	FALSE	FALSE	-0.380931	FALSE	FALSE	FALSE	FALSE	FALSE	FALSE	-0.250906	FALSE	0	0	0	0	0	0	0	0	0	0	Invariant	0	0	0	0	0	0	0	0	Invariant	-0.0386004	0.678948	Weakly down	-0.0815481	0.141472	Weakly down	Neither	Neither
YGL202W	ARO8	Aromatic aminotransferase I; expression is regulated by general control of amino acid biosynthesis; involved with Aro9p in production of kynurenic acid to detoxify excess tryptophan			1	Lysine biosynthesis, Biosynthesis of secondary metabolites, Metabolic pathways, Ubiquinone and other terpenoid-quinone biosynthesis, Cysteine and methionine metabolism, Phenylalanine, tyrosine and tryptophan biosynthesis, Phenylalanine metabolism, Biosynthesis of amino acids, Tyrosine metabolism, Tryptophan metabolism, Biosynthesis of antibiotics, 2-Oxocarboxylic acid metabolism	FALSE	FALSE	FALSE	FALSE	FALSE	-0.228453	FALSE	FALSE	FALSE	TRUE	FALSE	FALSE	-0.141525	FALSE	0	1	0	0	0	0	0	0	0	0	Invariant	0	0	0	0	0	0	0	0	Invariant	-0.0613167	0.562793	Weakly down	0.0539315	0.484741	Weakly up	Neither	Neither
YDR421W	ARO80	Zinc finger transcriptional activator of the Zn2Cys6 family; activates transcription of aromatic amino acid catabolic genes in the presence of aromatic amino acids			0		FALSE	FALSE	FALSE	FALSE	FALSE	-0.393453	FALSE	FALSE	FALSE	FALSE	FALSE	FALSE	-0.261008	FALSE	0	0	0	0	0	0	0	0	0	0	Invariant	0	0	0	0.198769	0.551913	0.667913	0.681057	0.687879	Up	-0.016709	0.89216	Weakly down	0.0270691	0.712223	Weakly up	Neither	Overexpression only
YHR137W	ARO9	Aromatic aminotransferase II; catalyzes the first step of tryptophan, phenylalanine, and tyrosine catabolism; involved with Aro8p in production of kynurenic acid to detoxify excess tryptophan	G2/M	140	1	Phenylalanine metabolism, Biosynthesis of secondary metabolites, Metabolic pathways, Tyrosine metabolism, Biosynthesis of antibiotics, Phenylalanine, tyrosine and tryptophan biosynthesis	FALSE	FALSE	FALSE	FALSE	FALSE	0.288238	TRUE	FALSE	FALSE	FALSE	FALSE	FALSE	0.114821	TRUE	1	1	0	0	0	0	0	0	0	0	Invariant	0	0	0	0.20942	0.00888299	0	-0.397221	-0.605554	Up then down	0.212196	0.00080529	Significant and up	0.190943	0.00236368	Significant and up	Deletion only	Both
YHR129C	ARP1	Actin-related protein of the dynactin complex; required for spindle orientation and nuclear migration; forms actin-like short filament composed of 9 or 10 Arp1p monomers; putative ortholog of mammalian centractin			0		FALSE	FALSE	TRUE	FALSE	FALSE	0.0743827	TRUE	FALSE	FALSE	FALSE	FALSE	FALSE	-0.194635	FALSE	2	0	0	0	0	0	0	0	0	0	Invariant	0	0	0	0	0	0	0	0	Invariant	0.0594107	0.554025	Weakly up	0.11023	0.0785554	Weakly up	Neither	Neither
YDR106W	ARP10	Component of the dynactin complex; localized to the pointed end of the Arp1p filament; may regulate membrane association of the complex			0		FALSE	FALSE	FALSE	FALSE	FALSE		FALSE	FALSE	FALSE	FALSE	FALSE	FALSE		FALSE	0	0	0	0	0	-0.034152	-0.582679	-0.706591	-0.917674	-1.14118	Strongly down	0	0	0	-0.0147378	-0.553125	-0.851614	-0.807898	-0.942368	Down	0.128848	0.0467043	Significant and weakly up	-0.0557877	0.41529	Weakly down	Both	Overexpression only
YDL029W	ARP2	Essential component of the Arp2/3 complex; Arp2/3 is a highly conserved actin nucleation center required for the motility and integrity of actin patches; involved in endocytosis and membrane growth and polarity; required for efficient Golgi-to-ER trafficking in COPI mutants			0	Autophagy - yeast	FALSE	TRUE	FALSE	FALSE	FALSE	0.0201052	TRUE	FALSE	FALSE	FALSE	FALSE	FALSE	-0.0838148	FALSE	2	0	0	0	0	0	0	0	0	0	Invariant	0	0	0	0	0	0	0	0	Invariant	0.0769011	0.522468	Weakly up	-0.104333	0.204631	Weakly down	Neither	Neither
YJR065C	ARP3	Essential component of the Arp2/3 complex; Arp2/3 is a highly conserved actin nucleation center required for the motility and integrity of actin patches; involved in endocytosis and membrane growth and polarity			0	Autophagy - yeast	FALSE	FALSE	FALSE	FALSE	FALSE	-0.326291	FALSE	FALSE	FALSE	FALSE	FALSE	FALSE	-0.196089	FALSE	0	0	0	0	0	0	0	0	0	0	Invariant	0	0	0	0	0	0	0	0	Invariant	-0.0044822	0.978783	Weakly down	-0.0884986	0.321419	Weakly down	Neither	Neither
YJL081C	ARP4	Nuclear actin-related protein involved in chromatin remodeling; component of chromatin-remodeling enzyme complexes			0		FALSE	FALSE	TRUE	FALSE	FALSE	-0.359491	FALSE	FALSE	FALSE	FALSE	FALSE	FALSE	-0.248807	FALSE	1	0	0	0	0	0	0	0	0	0	Invariant	0	0	0	0	0	0	0	0	Invariant	-0.0224915	0.867303	Weakly down	-0.0176419	0.833885	Weakly down	Neither	Neither
YNL059C	ARP5	Nuclear actin-related protein involved in chromatin remodeling; component of chromatin-remodeling enzyme complexes; promotes nucleosome shifts in the 3 prime direction			0		FALSE	FALSE	TRUE	FALSE	FALSE	-0.0999923	FALSE	FALSE	FALSE	FALSE	FALSE	FALSE	-0.0333121	FALSE	1	0	0	0	0	0	0	0	0	0	Invariant	0	0	0	0	0	0	0	0	Invariant	0.0229714	0.871229	Weakly up	-0.0357226	0.667717	Weakly down	Neither	Neither
YLR085C	ARP6	Actin-related protein that binds nucleosomes; a component of the SWR1 complex, which exchanges histone variant H2AZ (Htz1p) for chromatin-bound histone H2A	G1	206	0		FALSE	FALSE	TRUE	FALSE	FALSE	0.145447	TRUE	FALSE	FALSE	FALSE	FALSE	TRUE	0.266098	TRUE	2	2	0	0	0	0	0	0	0	0	Invariant	0	0	0	-0.262537	-0.507417	-0.41601	-0.350484	-0.342453	Down	0.0448277	0.678787	Weakly up	0.126167	0.0384336	Significant and weakly up	Neither	Both
YPR034W	ARP7	Component of both the SWI/SNF and RSC chromatin remodeling complexes; actin-related protein involved in transcriptional regulation	M	152	0		FALSE	TRUE	TRUE	TRUE	TRUE	0.309432	TRUE	FALSE	FALSE	TRUE	FALSE	FALSE	0.06806	TRUE	5	2	0	0	0	0	-0.913128	-1.11118	-1.33773	-1.26866	Strongly down	0	0.341634	0.838747	0.0280572	-0.825807	-1.6276	-1.86088	-2.2788	Up then strongly down	0.0420139	0.751729	Weakly up	0.11338	0.119313	Weakly up	Overexpression only	Overexpression only
YOR141C	ARP8	Nuclear actin-related protein involved in chromatin remodeling; component of chromatin-remodeling enzyme complexes; has mRNA binding activity			0		FALSE	TRUE	FALSE	FALSE	FALSE	-0.314061	FALSE	FALSE	TRUE	FALSE	FALSE	FALSE	-0.203353	FALSE	1	1	0	0	0	0	0	0	0	0	Invariant	0	0	0	0	0	0	0	0	Invariant	-0.0313091	0.798937	Weakly down	-0.0209493	0.800222	Weakly down	Neither	Neither
YMR033W	ARP9	Component of both the SWI/SNF and RSC chromatin remodeling complexes; actin-related protein involved in transcriptional regulation			0		FALSE	TRUE	FALSE	FALSE	FALSE	1.03943	TRUE	FALSE	FALSE	FALSE	FALSE	FALSE	0.46529	TRUE	2	1	0	0	0	0	0	0	0	0	Invariant	0	0	0	0	0	0	0	0	Invariant	0.0997665	0.437785	Weakly up	0.0538203	0.618777	Weakly up	Neither	Neither
YPR199C	ARR1	Transcriptional activator of the basic leucine zipper (bZIP) family; required for transcription of genes involved in resistance to arsenic compounds; directly binds trivalent arsenic (As(III)) as does K. lactis ortholog, KIYAP8			0		FALSE	FALSE	FALSE	FALSE	FALSE	-0.290225	FALSE	FALSE	FALSE	FALSE	FALSE	FALSE	-0.223889	FALSE	0	0	0	0	0	0	0	0	0	0	Invariant	0	0	0	0	0	0	0	0	Invariant	-0.0420676	0.711596	Weakly down	0.0676938	0.337141	Weakly up	Neither	Neither
YPR200C	ARR2	Arsenate reductase required for arsenate resistance; converts arsenate to arsenite which can then be exported from cells by Arr3p			0		FALSE	FALSE	FALSE	FALSE	FALSE	-0.0450311	FALSE	FALSE	FALSE	FALSE	FALSE	FALSE	-0.252031	FALSE	0	0	0	0	0	0	0	0	0	0	Invariant	0	0	0	0	0	0	0	0	Invariant	-0.00706194	0.950447	Weakly down	0.0439324	0.47583	Weakly up	Neither	Neither
YPR201W	ARR3	Plasma membrane metalloid/H+ antiporter; member of bile/arsenite/riboflavin transporter (BART) superfamily; transports arsenite and antimonite; required for resistance to arsenic compounds; transcription is activated by Arr1p in the presence of arsenite; protein displays 10 transmembrane segments with cytoplasmically oriented N- and C-terminal domains			0		FALSE	FALSE	FALSE	FALSE	FALSE	-0.296035	FALSE	FALSE	FALSE	FALSE	FALSE	FALSE	-0.227326	FALSE	0	0	0	0	0	0	-0.0661477	-0.674996	-0.676612	-1.08887	Strongly down	0	0	0	0	0	0	0	0	Invariant	-0.0861627	0.287765	Weakly down	-0.0317352	0.681625	Weakly down	Overexpression only	Neither
YLR392C	ART10	Protein of unknown function that contains 2 PY motifs; ubiquinated by Rsp5p; overexpression confers resistance to arsenite; green fluorescent protein (GFP)-fusion protein localizes it to the cytoplasm; non-essential gene			0		FALSE	FALSE	FALSE	FALSE	FALSE	-0.233757	FALSE	FALSE	FALSE	FALSE	FALSE	FALSE	-0.220543	FALSE	0	0	0	0	0	0	0	0	0	0	Invariant	0	0	0.478142	0.530364	0.779916	0.826714	0.792539	0.679142	Up	0.0643172	0.465976	Weakly up	-0.0408694	0.564887	Weakly down	Neither	Overexpression only
YGR068C	ART5	Protein proposed to regulate endocytosis of plasma membrane proteins; regulates by recruiting the ubiquitin ligase Rsp5p to its target in the plasma membrane; SWAT-GFP and mCherry fusion proteins localize to the cytosol			0		FALSE	FALSE	FALSE	FALSE	FALSE	0.839338	TRUE	FALSE	FALSE	FALSE	FALSE	FALSE	0.642441	TRUE	1	1	0	0	0.572349	0.662606	0.109837	0.335122	0.0273779	0.907722	Up	0	0.049878	0.795109	0.620838	1.19472	0.6747	0.452709	0.391183	Strongly up	-0.076221	0.511561	Weakly down	-0.0217751	0.830437	Weakly down	Overexpression only	Overexpression only
YLR242C	ARV1	Cortical ER protein; implicated in the membrane insertion of tail-anchored C-terminal single transmembrane domain proteins; may function in transport of glycosylphosphatidylinositol intermediates into the ER lumen; required for normal intracellular sterol distribution; human ARV1, required for normal cholesterol and bile acid homeostasis, can complement yeast arv1 null mutant; human variant causi…			0		FALSE	FALSE	FALSE	FALSE	FALSE	-0.359933	FALSE	FALSE	FALSE	FALSE	FALSE	FALSE	-0.249754	FALSE	0	0	0	0	0	0	0	0	0	0	Invariant	0	0	0	0	0	0	0	0	Invariant	0.047315	0.845609	Weakly up	0.136506	0.270755	Weakly up	Neither	Neither
YDR101C	ARX1	Nuclear export factor for the ribosomal pre-60S subunit; shuttling factor which directly binds FG rich nucleoporins and facilities translocation through the nuclear pore complex; interacts directly with Alb1p; responsible for Tif6p recycling defects in the absence of Rei1; associated with the ribosomal export complex			1		FALSE	FALSE	FALSE	FALSE	FALSE	-0.302953	FALSE	FALSE	FALSE	FALSE	FALSE	FALSE	-0.189154	FALSE	0	0	0	0	0	0.167654	0.287791	0.702896	0.938802	1.31595	Strongly up	0	0	0	0.364951	0.772419	0.683752	0.59229	0.960646	Up	-0.0455044	0.813488	Weakly down	-0.17331	0.0654925	Down	Overexpression only	Both
YPR085C	ASA1	Subunit of the ASTRA complex, involved in chromatin remodeling; telomere length regulator involved in the stability or biogenesis of PIKKs such as TORC1			0		FALSE	FALSE	FALSE	FALSE	FALSE	-0.411374	FALSE	FALSE	FALSE	FALSE	FALSE	FALSE	-0.254431	FALSE	0	0	0	0	0	0	0	0	0	0	Invariant	0	0	0	0	0	0	0	0	Invariant	0.0129834	0.920098	Weakly up	0.063641	0.3301	Weakly up	Neither	Neither
YMR116C	ASC1	G-protein beta subunit and guanine dissociation inhibitor for Gpa2p; ortholog of RACK1 that inhibits translation; core component of the small (40S) ribosomal subunit; required to prevent frameshifting at ribosomes stalled at repeated CGA codons; regulates P-body formation induced by replication stress; represses Gcn4p in the absence of amino acid starvation; controls phosphorylation of multiple p…			0		FALSE	FALSE	TRUE	FALSE	FALSE	0.194481	TRUE	FALSE	FALSE	TRUE	FALSE	FALSE	-0.107841	FALSE	2	1	0	0	0	0	0	0	0	0	Invariant	0	0	0	0	0	0	0	0	Invariant	0.0249154	0.901564	Weakly up	0.101543	0.318165	Weakly up	Neither	Neither
YOR058C	ASE1	Mitotic spindle midzone-localized microtubule bundling protein; microtubule-associated protein (MAP) family member; required for spindle elongation and stabilization; undergoes cell cycle-regulated degradation by anaphase promoting complex; potential Cdc28p substrate; relative distribution to microtubules decreases upon DNA replication stress	M	166	0		FALSE	TRUE	TRUE	FALSE	TRUE	0.86437	TRUE	FALSE	TRUE	TRUE	TRUE	TRUE	2.0878	TRUE	4	5	0	0	0.352821	0.215333	-0.0509712	-0.55018	-0.711217	-0.485591	Up then down	0	0	0	-0.196434	-0.704791	-1.02915	-1.10246	-1.02561	Strongly down	-0.123943	0.577292	Weakly down	-0.0316408	0.867293	Weakly down	Overexpression only	Overexpression only
YJL115W	ASF1	Nucleosome assembly factor; involved in chromatin assembly, disassembly; required for recovery after DSB repair; role in H3K56 acetylation required for expression homeostasis, buffering mRNA synthesis rate against gene dosage changes in S phase; anti-silencing protein, derepresses silent loci when overexpressed; role in regulating Ty1 transposition; relocalizes to cytosol under hypoxia; growth de…	G1/S	48	0		FALSE	FALSE	FALSE	FALSE	FALSE	-0.0991375	FALSE	FALSE	FALSE	FALSE	FALSE	FALSE	-0.00619321	FALSE	0	0	0	0	0	0	0.0901745	0.694188	0.707627	0.718337	Up	0	0	0	0	0	0	0	0	Invariant	-0.0533635	0.778722	Weakly down	-0.144438	0.157167	Down	Overexpression only	Deletion only
YDL197C	ASF2	Anti-silencing protein; causes derepression of silent loci when overexpressed	M	162	0		FALSE	FALSE	TRUE	FALSE	FALSE	0.0540796	TRUE	FALSE	FALSE	FALSE	FALSE	FALSE	-0.162426	FALSE	2	0	0	0	0	0	0	0	0	0	Invariant	0	0	0	0	0	0	0	0	Invariant	0.0929651	0.132202	Weakly up	0.0723254	0.193939	Weakly up	Neither	Neither
YIL130W	ASG1	Zinc cluster protein proposed to be a transcriptional regulator; regulator involved in the stress response; regulates utilization of fatty acids and accumulation of lipids			0		FALSE	FALSE	FALSE	FALSE	TRUE	9.64399	TRUE	TRUE	FALSE	FALSE	FALSE	FALSE	1.42072	TRUE	2	2	0	0	0	0	0	0	0	0	Invariant	0	0	0	0	0	0	0	0	Invariant	0.0558065	0.589633	Weakly up	-0.0395283	0.608307	Weakly down	Neither	Neither
YJL170C	ASG7	Protein that regulates signaling from G protein beta subunit Ste4p; contributes to relocalization of Ste4p within the cell; specific to a-cells and induced by alpha-factor			0		FALSE	TRUE	TRUE	FALSE	FALSE		FALSE	FALSE	FALSE	FALSE	FALSE	FALSE		FALSE	2	0	0	0	0	0	0.167108	0.72576	0.994984	1.34686	Strongly up	0	0	0	0	0.448475	0.944816	1.21593	1.77393	Strongly up	-0.00402351	0.975784	Weakly down	-0.150483	0.0153927	Significant and down	Overexpression only	Both
YKL185W	ASH1	Component of the Rpd3L histone deacetylase complex; zinc-finger inhibitor of HO transcription; mRNA is localized and translated in the distal tip of anaphase cells, resulting in accumulation of Ash1p in daughter cell nuclei and inhibition of HO expression; potential Cdc28p substrate	M	163	0		FALSE	FALSE	FALSE	FALSE	FALSE	0.109735	TRUE	FALSE	FALSE	FALSE	FALSE	FALSE	0.696489	TRUE	1	1	0	0.0133529	0	0	-0.224345	0	-0.080417	-0.691487	Down	0	0	0	0	0.00408412	-0.341054	-0.685957	-1.23386	Strongly down	0.050634	0.699555	Weakly up	0.0173518	0.864069	Weakly up	Overexpression only	Overexpression only
YMR119W	ASI1	Subunit of the inner nuclear membrane Asi ubiquitin ligase complex; the Asi complex targets both misfolded proteins of the inner nuclear membrane-associated degradation (INMAD) pathway and regulators of sterol biosynthesis for ubiquitin-mediated degradation; acts with Asi2p and Asi3p to ensure the fidelity of SPS-sensor signaling by targeting latent unprocessed forms of Stp1p and Stp2p, maintaini…			0		FALSE	FALSE	TRUE	FALSE	FALSE	-0.101915	FALSE	FALSE	FALSE	TRUE	FALSE	FALSE	-0.124195	FALSE	1	1	0	0	0	0	0	0	0	0	Invariant	0	0	0	0	0	0	0	0	Invariant	0.125717	0.101623	Weakly up	-0.000689773	0.993868	Weakly down	Neither	Neither
YNL159C	ASI2	Subunit of the inner nuclear membrane Asi ubiquitin ligase complex; the Asi complex targets both misfolded proteins of the inner nuclear membrane-associated degradation (INMAD) pathway and inner for ubiquitin-mediated degradation; acts with Asi1p and Asi3p to ensure the fidelity of SPS-sensor signaling by targeting latent unprocessed forms of Stp1p and Stp2p, maintaining the repressed state of ge…			0		FALSE	FALSE	TRUE	FALSE	FALSE	-0.266813	FALSE	FALSE	FALSE	TRUE	FALSE	FALSE	-0.171975	FALSE	1	1	0	0	0	0	0	0	0	0	Invariant	0	0	0	0	0	0	0	0	Invariant	-0.00910902	0.950148	Weakly down	0.0111235	0.902963	Weakly up	Neither	Neither
YNL008C	ASI3	Subunit of the inner nuclear membrane Asi ubiquitin ligase complex; Asi complex targets both misfolded proteins of the inner nuclear membrane-associated degradation (INMAD) pathway and regulators of sterol biosynthesis for ubiquitin-mediated degradation; acts with Asi1p and Asi2p to ensure the fidelity of SPS-sensor signaling by targeting latent unprocessed forms of Stp1p and Stp2p, maintaining t…			0		FALSE	FALSE	FALSE	FALSE	FALSE	-0.265341	FALSE	FALSE	FALSE	TRUE	FALSE	FALSE	-0.150372	FALSE	0	1	0	0	0	0	0	0	0	0	Invariant	0	0	0	0.320176	0.462593	0.556213	0.556608	0.596894	Up	-0.124712	0.0643567	Weakly down	-0.0976593	0.118726	Weakly down	Neither	Overexpression only
YKL052C	ASK1	Essential subunit of the Dam1 complex (aka DASH complex); couples kinetochores to the force produced by MT depolymerization thereby aiding in chromosome segregation; phosphorylated during the cell cycle by cyclin-dependent kinases; sumoylated in an Mms21p-dependent manner; protein abundance increases in response to DNA replication stress	M	161	0		FALSE	TRUE	TRUE	FALSE	FALSE	0.461355	TRUE	FALSE	FALSE	TRUE	FALSE	FALSE	0.428431	TRUE	3	2	0	0	0	-0.0759955	-0.459191	-0.816892	-1.0593	-0.640134	Strongly down	0	0	0	-0.273922	-0.8959	-1.01793	-0.936577	-1.07036	Strongly down	0.299479	0.00655473	Significant and up	0.15571	0.0102386	Significant and up	Both	Both
YGR097W	ASK10	Regulator of the Fps1p glycerol channel; under nonstress conditions, binds to Fps1p to positively regulate glycerol transport; under osmotic stress, multiple phosphorylation by Hog1p causes Ask10p to dissociate from Fps1p; forms homodimers and heterodimerizes with paralog Rgc1p; phosphorylated in response to oxidative stress; has a role in destruction of Ssn8p; associates with RNA polymerase II h…			0		FALSE	FALSE	TRUE	TRUE	TRUE	0.125747	TRUE	FALSE	FALSE	TRUE	FALSE	FALSE	0.459361	TRUE	4	2	0	0	0	0	0	0	0	0	Invariant	0	0	0	0.0322878	0.502658	0.369343	0.436129	0.603732	Up	0.0751081	0.271148	Weakly up	-0.0313961	0.628654	Weakly down	Neither	Overexpression only
YDL088C	ASM4	FG-nucleoporin component of central core of nuclear pore complex (NPC); contributes directly to nucleocytoplasmic transport; induces membrane tubulation, which may contribute to nuclear pore assembly; ASM4 has a paralog, NUP53, that arose from the whole genome duplication			0		FALSE	FALSE	FALSE	FALSE	FALSE	-0.422113	FALSE	FALSE	FALSE	FALSE	FALSE	FALSE	-0.248889	FALSE	0	0	0	0	0	0	0	0	0	0	Invariant	0	0	0	0	0	0	0	0	Invariant	0.00698016	0.956832	Weakly up	-0.0483749	0.503671	Weakly down	Neither	Neither
YPR145W	ASN1	Asparagine synthetase; catalyzes the synthesis of L-asparagine from L-aspartate in the asparagine biosynthetic pathway; ASN1 has a paralog, ASN2, that arose from the whole genome duplication			1	Alanine, aspartate and glutamate metabolism, Biosynthesis of secondary metabolites, Metabolic pathways	FALSE	TRUE	FALSE	FALSE	FALSE	1.38199	TRUE	FALSE	FALSE	TRUE	FALSE	FALSE	0.946662	TRUE	2	2	0	0	0	0.15974	0.170151	0.510278	0.529089	0.712638	Up	0	0	0	0	0	0	0	0	Invariant	0.155387	0.0300209	Significant and up	-0.0934064	0.19703	Weakly down	Both	Neither
YGR124W	ASN2	Asparagine synthetase; catalyzes the synthesis of L-asparagine from L-aspartate in the asparagine biosynthetic pathway; ASN2 has a paralog, ASN1, that arose from the whole genome duplication			1	Alanine, aspartate and glutamate metabolism, Biosynthesis of secondary metabolites, Metabolic pathways	FALSE	FALSE	FALSE	FALSE	FALSE	0.35094	TRUE	FALSE	FALSE	TRUE	FALSE	FALSE	0.199838	TRUE	1	2	0	0	0	0	0	0	0	0	Invariant	0	0	0	0	0	0	0	0	Invariant	0.0316069	0.768467	Weakly up	-0.10897	0.0478654	Significant and weakly down	Neither	Deletion only
YDR321W	ASP1	Cytosolic L-asparaginase, involved in asparagine catabolism; catalyzes hydrolysis of L-asparagine to aspartic acid and ammonia; important enzyme for the treatment of acute lymphoblastic leukemia; has low glutaminase activity and dependence; synthesized constitutively			1	Alanine, aspartate and glutamate metabolism, Cyanoamino acid metabolism, Biosynthesis of secondary metabolites, Metabolic pathways	FALSE	FALSE	FALSE	FALSE	FALSE	-0.175919	FALSE	FALSE	FALSE	FALSE	FALSE	FALSE	-0.220264	FALSE	0	0	0	0	0	0	0	0	0	0	Invariant	0	-0.0592636	-0.660513	-0.184118	-0.425284	-0.103516	-0.177708	0.00699674	Down	-0.0332639	0.784918	Weakly down	-0.024094	0.766221	Weakly down	Neither	Overexpression only
YLR155C	ASP3-1	Cell-wall L-asparaginase II involved in asparagine catabolism; expression induced during nitrogen starvation; ORF contains a short non-coding RNA that enhances expression of full-length gene; likely arose in via horizontal gene transfer from the wine yeast Wickerhamomyces anomalus or a close relative; reference strain S288C has four copies of ASP3; ASP3-1 has a paralog, ASP3-3, that arose from a …			1	Alanine, aspartate and glutamate metabolism, Cyanoamino acid metabolism, Biosynthesis of secondary metabolites, Metabolic pathways	FALSE	FALSE	FALSE	FALSE	FALSE		FALSE	FALSE	FALSE	FALSE	FALSE	FALSE		FALSE	0	0	0	0	0	0	0	0	0	0	Invariant	0	0	0	0	0	0	0	0	Invariant							Neither	Neither
YLR157C	ASP3-2	Cell-wall L-asparaginase II involved in asparagine catabolism; expression induced during nitrogen starvation; ORF contains a short non-coding RNA that enhances expression of full-length gene; likely arose in via horizontal gene transfer from the wine yeast Wickerhamomyces anomalus or a close relative; reference strain S288C has four copies of ASP3; ASP3-2 has a paralog, ASP3-4, that arose from a …			1	Alanine, aspartate and glutamate metabolism, Cyanoamino acid metabolism, Biosynthesis of secondary metabolites, Metabolic pathways	FALSE	FALSE	FALSE	FALSE	FALSE		FALSE	FALSE	FALSE	FALSE	FALSE	FALSE		FALSE	0	0	0	0	0	0.0196932	0.659747	0.386369	0.603691	0.911757	Up	0	0	0	0.157106	0.334822	0.593032	0.637355	0.830967	Up							Overexpression only	Overexpression only
YLR158C	ASP3-3	Cell-wall L-asparaginase II involved in asparagine catabolism; expression induced during nitrogen starvation; ORF contains a short non-coding RNA that enhances expression of full-length gene; likely arose in via horizontal gene transfer from the wine yeast Wickerhamomyces anomalus or a close relative; reference strain S288C has four copies of ASP3; ASP3-3 has a paralog, ASP3-1, that arose from a …			1	Alanine, aspartate and glutamate metabolism, Cyanoamino acid metabolism, Biosynthesis of secondary metabolites, Metabolic pathways	FALSE	FALSE	FALSE	FALSE	FALSE		FALSE	FALSE	FALSE	FALSE	FALSE	TRUE		FALSE	0	1	0	0	0	0	0	0	0	0	Invariant	0	0	0	0.116703	0.227781	0.521143	0.583033	0.716106	Up	0.0427144	0.74482	Weakly up	-0.189491	0.00375027	Significant and down	Neither	Both
YLR160C	ASP3-4	Cell-wall L-asparaginase II involved in asparagine catabolism; expression induced during nitrogen starvation; ORF contains a short non-coding RNA that enhances expression of full-length gene; likely arose in via horizontal gene transfer from the wine yeast Wickerhamomyces anomalus or a close relative; reference strain S288C has four copies of ASP3; ASP3-4 has a paralog, ASP3-2, that arose from a …			1	Alanine, aspartate and glutamate metabolism, Cyanoamino acid metabolism, Biosynthesis of secondary metabolites, Metabolic pathways	FALSE	FALSE	FALSE	FALSE	FALSE		FALSE	FALSE	FALSE	FALSE	FALSE	FALSE		FALSE	0	0	0	0	0	0.0339935	0.626004	0.421173	0.573734	0.949757	Up	0	0	0	0.290395	0.493173	0.678279	0.719953	0.964142	Up							Overexpression only	Overexpression only
YPR093C	ASR1	Ubiquitin ligase that modifies and regulates RNA Pol II; involved in a putative alcohol-responsive signaling pathway; accumulates in the nucleus under alcohol stress; has a role in organization of septins and the actin cytoskeleton; contains a Ring/PHD finger domain similar to the mammalian rA9 protein			0		FALSE	FALSE	TRUE	FALSE	FALSE	-0.325591	FALSE	FALSE	FALSE	FALSE	FALSE	FALSE	-0.243535	FALSE	1	0	0	0	0	0	0	0	0	0	Invariant	0	0	0.0180502	0.214177	0.400181	0.456773	0.53919	0.478028	Up	0.0308163	0.778085	Weakly up	0.197953	9.26266	Up	Neither	Both
YBL069W	AST1	Lipid raft associated protein; interacts with the plasma membrane ATPase Pma1p and has a role in its targeting to the plasma membrane by influencing its incorporation into lipid rafts; sometimes classified in the medium-chain dehydrogenase/reductases (MDRs) superfamily; AST1 has a paralog, AST2, that arose from the whole genome duplication			0		FALSE	FALSE	FALSE	FALSE	FALSE	-0.18295	FALSE	FALSE	FALSE	FALSE	FALSE	FALSE	-0.129083	FALSE	0	0	0	0	0.0700718	0.0134745	-0.933653	-0.854067	-1.01799	-0.927037	Strongly down	0	0.538463	0.880918	0.310684	-0.561428	-1.17059	-1.48969	-1.67493	Up then strongly down	-0.0457471	0.739933	Weakly down	0.342577	0.0527363	Up	Overexpression only	Both
YER101C	AST2	Lipid raft associated protein; overexpression restores Pma1p localization to lipid rafts which is required for targeting of Pma1p to the plasma membrane; sometimes classified in the medium-chain dehydrogenase/reductases (MDRs) superfamily; AST2 has a paralog, AST1, that arose from the whole genome duplication			0		FALSE	FALSE	FALSE	FALSE	FALSE	-0.274753	FALSE	FALSE	FALSE	FALSE	FALSE	FALSE	-0.205735	FALSE	0	0	0	0	0	0	0	0	0	0	Invariant	0	0	0	0	0	0	0	0	Invariant	-0.0660951	0.439117	Weakly down	-0.0294231	0.68864	Weakly down	Neither	Neither
YDR184C	ATC1	Nuclear protein; possibly involved in regulation of cation stress responses and/or in the establishment of bipolar budding pattern; relative distribution to the nucleus decreases upon DNA replication stress			0		FALSE	FALSE	FALSE	FALSE	FALSE	-0.356193	FALSE	FALSE	FALSE	FALSE	FALSE	FALSE	-0.230361	FALSE	0	0	0	0	0	0.0186819	0.52052	0.942966	1.09277	1.3848	Strongly up	0	0	0	0.133386	0.761125	0.796183	0.673848	1.22566	Strongly up	-0.0429412	0.846322	Weakly down	0.00861596	0.958194	Weakly up	Overexpression only	Overexpression only
YGL017W	ATE1	Arginyl-tRNA-protein transferase; catalyzes post-translational conjugation of arginine to the amino termini of acceptor proteins which are then subject to degradation via the N-end rule pathway; may have a role in regulating stress response			1		FALSE	FALSE	FALSE	FALSE	FALSE	-0.410557	FALSE	FALSE	FALSE	FALSE	FALSE	FALSE	-0.25258	FALSE	0	0	0	0	0	0	0	0	0	0	Invariant	0	0	0	0.574607	0.85468	0.940441	0.863371	0.98418	Up	-0.0219391	0.868164	Weakly down	-0.000740292	0.993592	Weakly down	Neither	Overexpression only
YOR377W	ATF1	Alcohol acetyltransferase; responsible for the major part of volatile acetate ester production during fermentation; main enzyme involved in terpenyl acetate synthesis; potential roles in lipid and sterol metabolism	G2/M	136	1		FALSE	FALSE	FALSE	FALSE	FALSE	-0.30506	FALSE	FALSE	FALSE	FALSE	FALSE	FALSE	-0.225348	FALSE	0	0	0	0	0	0	0	0	0	0	Invariant	0	0	0	0	0	0	0	0	Invariant	0.153105	0.0265092	Significant and up	0.0970983	0.168915	Weakly up	Deletion only	Neither
YGR177C	ATF2	Alcohol acetyltransferase; may play a role in steroid detoxification; forms volatile esters during fermentation, which is important for brewing and winemaking	G1(P)	27	1		FALSE	TRUE	FALSE	FALSE	FALSE	0.29948	TRUE	FALSE	FALSE	FALSE	FALSE	FALSE	0.239045	TRUE	2	1	0	0	0	0	0	0	0	0	Invariant	0	0	0	0	0	0	0	0	Invariant	0.194074	0.000904286	Significant and up	-0.0503381	0.492806	Weakly down	Deletion only	Neither
YGL180W	ATG1	Protein serine/threonine kinase; required for vesicle formation in autophagy and the cytoplasm-to-vacuole targeting (Cvt) pathway; structurally required for phagophore assembly site formation; forms a complex with Atg13p and Atg17p during autophagy; required for re-phosphorylation of Atg13p during termination of autophagy, following prolonged nitrogen starvation; essential for cell cycle progress…			1	Autophagy - other, Mitophagy - yeast, Autophagy - yeast	FALSE	FALSE	FALSE	FALSE	FALSE	-0.240441	FALSE	FALSE	FALSE	FALSE	FALSE	FALSE	-0.123648	FALSE	0	0	0	0	0	0	0	0	0	0	Invariant	0	0	0	0.569807	0.988895	1.19034	1.29412	1.46724	Strongly up	-0.0315288	0.846322	Weakly down	-0.166414	0.0259887	Significant and down	Neither	Both
YLL042C	ATG10	Conserved E2-like conjugating enzyme; mediates formation of the Atg12p-Atg5p conjugate, which is a critical step in autophagy			0	Autophagy - yeast	FALSE	FALSE	FALSE	FALSE	FALSE	-0.274303	FALSE	FALSE	FALSE	FALSE	FALSE	FALSE	-0.25039	FALSE	0	0	0	0	0	0	0	0	0	0	Invariant	0	0	0	0	0	0	0	0	Invariant	-0.0031167	0.981092	Weakly down	0.151989	0.0098941	Significant and up	Neither	Deletion only
YPR049C	ATG11	Adapter protein for pexophagy and the Cvt targeting pathway; directs receptor-bound cargo to the phagophore assembly site (PAS) for packaging into vesicles; required for recruiting other proteins to the PAS; recruits Dnm1p to facilitate fission of mitochondria that are destined for removal by mitophagy			0	Autophagy - other, Mitophagy - yeast, Autophagy - yeast	FALSE	FALSE	FALSE	FALSE	FALSE	-0.244616	FALSE	FALSE	FALSE	FALSE	FALSE	FALSE	-0.162591	FALSE	0	0	0	0	0	0	0	0	0	0	Invariant	0	0	0	0.293843	0.676831	0.920881	0.835368	0.896382	Up	0.00583111	0.952568	Weakly up	0.00152845	0.982529	Weakly up	Neither	Overexpression only
YBR217W	ATG12	Ubiquitin-like modifier involved in autophagy and the Cvt pathway; conserved; conjugated to Atg5p to form a complex involved in Atg8p lipidation; Atg5p-Atg12p conjugate enhances E2 activity of Atg3p by rearranging its catalytic site, also forms a complex with Atg16p; the Atg5-Atg12/Atg16 complex binds to membranes and is essential for autophagosome formation; homolog of mammalian ULK1			0	Autophagy - other, Autophagy - yeast	FALSE	FALSE	TRUE	FALSE	FALSE	-0.344292	FALSE	FALSE	FALSE	FALSE	FALSE	FALSE	-0.252215	FALSE	1	0	0	0	0	0	0	0	0	0	Invariant	0	0	0	0	0	0	0	0	Invariant	0.0397841	0.675281	Weakly up	-0.0187143	0.798535	Weakly down	Neither	Neither
YPR185W	ATG13	Regulatory subunit of the Atg1p signaling complex; stimulates Atg1p kinase activity; required for vesicle formation during autophagy and the cytoplasm-to-vacuole targeting (Cvt) pathway; contains a HORMA domain required for autophagy and for recruitment of the phosphatidylinositol 3-kinase complex subunit Atg14p to the pre-autophagosomal structure	G1/S	51	0	Autophagy - other, Autophagy - yeast	FALSE	FALSE	FALSE	FALSE	FALSE	-0.156955	FALSE	FALSE	FALSE	FALSE	FALSE	FALSE	-0.192298	FALSE	0	0	0	0	0	0	0	0	0	0	Invariant	0	0.300784	0.485128	0.246369	-0.0403786	-0.433897	-0.553022	-0.569925	Up then down	-0.0426247	0.692252	Weakly down	0.0344552	0.652168	Weakly up	Neither	Overexpression only
YBR128C	ATG14	Autophagy-specific subunit of phosphatidylinositol 3-kinase complex I; Atg14p targets complex I to the phagophore assembly site (PAS); required for localizing additional ATG proteins to the PAS; required for overflow degradation of misfolded proteins when ERAD is saturated; homolog of human Barkor; other members are Vps34, Vps15, and Vps30p			0	Autophagy - yeast	FALSE	FALSE	FALSE	FALSE	FALSE	-0.183877	FALSE	FALSE	FALSE	FALSE	FALSE	FALSE	-0.22008	FALSE	0	0	0	0	0	-0.167958	-0.990925	-1.14103	-1.68117	-2.04629	Strongly down	0	0	0	-0.0151015	-0.496681	-0.710743	-0.849742	-1.17811	Strongly down	0.0098631	0.937144	Weakly up	-0.00946621	0.902515	Weakly down	Overexpression only	Overexpression only
YCR068W	ATG15	Phospholipase; preferentially hydrolyses phosphatidylserine, with minor activity against cardiolipin and phosphatidylethanolamine; required for lysis of autophagic and CVT bodies; targeted to intravacuolar vesicles during autophagy via the multivesicular body (MVB) pathway; required for the maintenance of lipid droplet quantity after the diauxic shift; regulates lipolysis; expression regulated by…			1	Glycerolipid metabolism, Autophagy - yeast, Metabolic pathways	FALSE	FALSE	FALSE	TRUE	FALSE	0.39981	TRUE	FALSE	FALSE	FALSE	FALSE	FALSE	0.150592	TRUE	2	1	0	0	0	0	0	0	0	0	Invariant	0	0.271762	0	0.921541	1.33235	1.12363	0.994192	1.02338	Strongly up	-0.107788	0.408453	Weakly down	0.00260892	0.984852	Weakly up	Neither	Overexpression only
YMR159C	ATG16	Conserved protein involved in autophagy; interacts with Atg12p-Atg5p conjugates to form Atg12p-Atg5p-Atg16p multimers, which binds to membranes and localizes to the pre-autophagosomal structure and are required for autophagy; relocalizes from nucleus to cytoplasmic foci upon DNA replication stress			0	Autophagy - yeast	FALSE	FALSE	FALSE	FALSE	FALSE	-0.332711	FALSE	FALSE	FALSE	FALSE	FALSE	FALSE	-0.248788	FALSE	0	0	0	0	0	0	0	0	0	0	Invariant	0	0	0	0	0	0	0	0	Invariant	-0.0305426	0.791437	Weakly down	0.116857	0.0439387	Significant and weakly up	Neither	Deletion only
YLR423C	ATG17	Scaffold protein responsible for phagophore assembly site organization; regulatory subunit of an autophagy-specific complex that includes Atg1p and Atg13p; stimulates Atg1p kinase activity; human ortholog RB1CC1/FIP200 interacts with p53, which inhibits autophagy in human cells			0	Autophagy - yeast	FALSE	FALSE	FALSE	FALSE	FALSE	0.0537975	TRUE	FALSE	FALSE	FALSE	FALSE	FALSE	-0.222202	FALSE	1	0	0	0	0	-0.210697	-0.767627	-1.21052	-1.26899	-1.25438	Strongly down	0	0	0	-0.0221306	-1.14767	-1.50974	-1.52146	-1.56133	Strongly down	0.367684	1.51719e-06	Significant and up	0.125625	0.0516893	Weakly up	Both	Overexpression only
YFR021W	ATG18	Phosphoinositide binding protein; required for vesicle formation in autophagy and the cytoplasm-to-vacuole targeting (CVT) pathway; binds PtdIns(3,5)P2, PI3P and PI4P; WD-40 repeat containing protein and PROPPIN family member; relocalizes from the vacuole to cytoplasm upon DNA replication stress; mammalian homologs include: WIPI1, WIPI2, WIPI3 and WIPI4/WDR45; mutations in human WDR45 cause stati…			0	Autophagy - other, Autophagy - yeast	FALSE	FALSE	FALSE	FALSE	FALSE	-0.168285	FALSE	FALSE	FALSE	FALSE	FALSE	FALSE	-0.215263	FALSE	0	0	0	0	0	0	0	0	0	0	Invariant	0	0	0	0.452392	0.588287	0.625636	0.579033	0.738375	Up	-0.0188839	0.871235	Weakly down	0.074752	0.200497	Weakly up	Neither	Overexpression only
YOL082W	ATG19	Receptor protein for the cytoplasm-to-vacuole targeting (Cvt) pathway; delivers cargo proteins aminopeptidase I (Ape1p) and alpha-mannosidase (Ams1p) to the phagophore assembly site for packaging into Cvt vesicles; interaction with Atg19p during the Cvt pathway requires phosphorylation by Hrr25p			0		FALSE	FALSE	TRUE	TRUE	FALSE	0.297422	TRUE	FALSE	FALSE	TRUE	FALSE	FALSE	0.333723	TRUE	3	2	0	0	0	-0.00543114	-0.276519	-0.198028	-0.271869	-0.650344	Down	0	0	0	0	0	0	0	0	Invariant	0.149715	0.113247	Up	0.128201	0.129916	Weakly up	Both	Neither
YNL242W	ATG2	Peripheral membrane protein required for autophagic vesicle formation; also required for vesicle formation during pexophagy and the cytoplasm-to-vaucole targeting (Cvt) pathway; involved in Atg9p cycling between the phagophore assembly site and mitochondria; contains an APT1 domain that binds phosphatidylinositol-3-phosphate; essential for cell cycle progression from G2/M to G1 under nitrogen sta…			0	Autophagy - other, Autophagy - yeast	FALSE	FALSE	FALSE	FALSE	FALSE	-0.393956	FALSE	FALSE	FALSE	FALSE	FALSE	FALSE	-0.25721	FALSE	0	0	0	0	0	0	0	0	0	0	Invariant	0	0	0.00749803	0.0935398	0.704849	0.718422	0.717929	0.753908	Up	-0.124783	0.161323	Weakly down	-0.138297	0.0590093	Down	Neither	Both
YDL113C	ATG20	Sorting nexin family member; required for the cytoplasm-to-vacuole targeting (Cvt) pathway, endosomal sorting and selective autophagy; has a Phox homology domain that binds phosphatidylinositol-3-phosphate; interacts with Snx4p; potential Cdc28p substrate			0		FALSE	FALSE	FALSE	FALSE	FALSE	-0.29855	FALSE	FALSE	FALSE	FALSE	FALSE	FALSE	-0.21149	FALSE	0	0	0	0	0	0	0	0	0	0	Invariant	0	0	0	0	0	0	0	0	Invariant	0.122911	0.245883	Weakly up	0.0155404	0.893732	Weakly up	Neither	Neither
YPL100W	ATG21	Phosphoinositide binding protein; required for vesicle formation in the cytoplasm-to-vacuole targeting (CVT) pathway, autophagy, micronucleophagy and mitophagy; binds to several phosphoinositides including: PtdIns(3,5)P2, PI3P and PI4P; involved in PI3P-dependent recruitment and organization of both the Atg12-Atg5-Atg16 complex and Atg8p at the pre-autophagosomal structure; necessary for oxidant-…			0	Autophagy - other, Autophagy - yeast	FALSE	FALSE	FALSE	FALSE	FALSE	-0.311836	FALSE	FALSE	FALSE	FALSE	FALSE	FALSE	-0.239362	FALSE	0	0	0	0	0	0	0	0	0	0	Invariant	0	0	0	0	0	0	0	0	Invariant	0.0543623	0.586117	Weakly up	-0.0666358	0.326531	Weakly down	Neither	Neither
YCL038C	ATG22	Vacuolar integral membrane protein required for efflux of amino acids; required for efflux of amino acids during autophagic body breakdown in the vacuole; null mutation causes a gradual loss of viability during starvation	G1	236	1	Autophagy - yeast	FALSE	TRUE	FALSE	FALSE	FALSE	1.44221	TRUE	FALSE	FALSE	TRUE	FALSE	FALSE	0.392053	TRUE	2	2	0	0	0	-0.157714	-1.19936	-1.77043	-1.76268	-1.95357	Strongly down	0	0	-0.301498	-0.298099	-1.63966	-1.77708	-1.86599	-1.98246	Strongly down	-0.139444	0.100874	Down	-0.141812	0.0542912	Down	Both	Both
YLR431C	ATG23	Peripheral membrane protein required for autophagy and CVT; required for cytoplasm-to-vacuole targeting (Cvt) pathway and efficient macroautophagy; cycles between the phagophore assembly site (PAS) and non-PAS locations; forms a complex with Atg9p and Atg27p			0	Autophagy - yeast	FALSE	FALSE	TRUE	FALSE	FALSE	0.0520587	TRUE	FALSE	FALSE	TRUE	FALSE	FALSE	0.0200687	TRUE	2	2	0	0	0	0	0	0	0	0	Invariant	0	0	0	0	0	0	0	0	Invariant	0.0120108	0.938968	Weakly up	-0.0109831	0.911029	Weakly down	Neither	Neither
YLR189C	ATG26	UDP-glucose:sterol glucosyltransferase; conserved enzyme involved in synthesis of sterol glucoside membrane lipids; in contrast to ATG26 from P. pastoris, S. cerevisiae ATG26 is not involved in autophagy			1		FALSE	TRUE	TRUE	TRUE	TRUE	0.663408	TRUE	FALSE	TRUE	TRUE	TRUE	TRUE	2.84166	TRUE	5	5	0	0	0	0	0	0	0	0	Invariant	0	0	0	0	0	0	0	0	Invariant	0.0418878	0.678948	Weakly up	0.00505499	0.955272	Weakly up	Neither	Neither
YJL178C	ATG27	Type I membrane protein involved in autophagy and the Cvt pathway; may be involved in membrane delivery to the phagophore assembly site			0	Autophagy - yeast	FALSE	FALSE	TRUE	FALSE	FALSE	-0.0522346	FALSE	FALSE	FALSE	TRUE	FALSE	FALSE	0.0939089	TRUE	1	2	0	0	0	0	0	0	0	0	Invariant	0	0.043024	0	0.436699	0.297516	0.393295	0.322918	0.48895	Up	0.0318892	0.814297	Weakly up	0.147489	0.021423	Significant and up	Neither	Both
YPL166W	ATG29	Autophagy-specific protein; required for recruiting other ATG proteins to the pre-autophagosomal structure (PAS); interacts with Atg17p and localizas to the PAS in a manner interdependent with Atg17p and Cis1p; not conserved; relocalizes from nucleus to cytoplasmic foci upon DNA replication stress			0	Autophagy - yeast	FALSE	FALSE	FALSE	FALSE	FALSE	-0.346859	FALSE	FALSE	FALSE	FALSE	FALSE	FALSE	-0.245298	FALSE	0	0	0	0	0	0	0	0	0	0	Invariant	0	0.225688	0.614814	0.809417	0.840153	0.92443	1.00014	0.932148	Strongly up	0.0584966	0.701469	Weakly up	-0.101207	0.276276	Weakly down	Neither	Overexpression only
YNR007C	ATG3	E2-like enzyme; involved in autophagy and cytoplasm-to-vacuole targeting (Cvt) pathway; plays a role in formation of Atg8p-phosphatidylethanolamine conjugates, which are involved in membrane dynamics during autophagy and Cvt; interaction with Atg8p regulated by acetylation by NuA4 histone acetyltransferase Esa1p while attenuation of Atg3 acetylation is mediated by histone deacetylase Rpd3p; Atg12…			0	Autophagy - other, Autophagy - yeast	FALSE	FALSE	FALSE	FALSE	FALSE	-0.331985	FALSE	FALSE	FALSE	FALSE	FALSE	FALSE	-0.206653	FALSE	0	0	0	0	0	0	0	0	0	0	Invariant	0	0.160565	0.602638	0.388018	0.442067	0.533271	0.532539	0.528664	Up	0.0193603	0.881471	Weakly up	-0.0283134	0.714649	Weakly down	Neither	Overexpression only
YDR022C	ATG31	Autophagy-specific protein required for autophagosome formation; forms a complex with Atg17p and Atg29p that localizes other proteins to the pre-autophagosomal structure; constitutively phosphorylated, and phosphorylation of residue S174 is required for function; high-copy suppressor of CIK1 deletion			0	Autophagy - yeast	FALSE	FALSE	TRUE	FALSE	TRUE	-0.273942	FALSE	FALSE	FALSE	TRUE	FALSE	FALSE	-0.135012	FALSE	2	1	0	0	0	0	0	0	0	0	Invariant	0	0	0	0	0	0	0	0	Invariant	-0.0223054	0.905623	Weakly down	0.0126688	0.915024	Weakly up	Neither	Neither
YIL146C	ATG32	Mitochondrial outer membrane protein required to initiate mitophagy; recruits the autophagy adaptor protein Atg11p and the ubiquitin-like protein Atg8p to the mitochondrial surface to initiate mitophagy, the selective vacuolar degradation of mitochondria in response to starvation; can promote pexophagy when placed ectopically in the peroxisomal membrane; regulates mitophagy and ethanol production…			0	Mitophagy - yeast	FALSE	FALSE	TRUE	FALSE	FALSE	-0.355267	FALSE	FALSE	FALSE	FALSE	FALSE	FALSE	-0.242766	FALSE	1	0	0	0	0	0	0	0	0	0	Invariant	0	0	0	0	0	0	0	0	Invariant	-0.0515666	0.630771	Weakly down	-0.0819375	0.266196	Weakly down	Neither	Neither
YLR356W	ATG33	Mitochondrial mitophagy-specific protein; required primarily for mitophagy induced at post-log phase; not required for other types of selective autophagy or macroautophagy; conserved within fungi, but not in higher eukaryotes; ATG33 has a paralog, SCM4, that arose from the whole genome duplication			0	Mitophagy - yeast	FALSE	FALSE	FALSE	FALSE	FALSE	-0.173987	FALSE	FALSE	FALSE	FALSE	FALSE	FALSE	-0.0305498	FALSE	0	0	0	0	0	0	0	0	0	0	Invariant	0	0	0	0	0	0	0	0	Invariant	-0.0625366	0.551353	Weakly down	0.0807395	0.257509	Weakly up	Neither	Neither
YOL083W	ATG34	Receptor protein involved in selective autophagy during starvation; specifically involved in the transport of cargo protein alpha-mannosidase (Ams1p); Atg19p paralog			0		FALSE	FALSE	FALSE	FALSE	FALSE	-0.279366	FALSE	FALSE	FALSE	FALSE	FALSE	FALSE	-0.24761	FALSE	0	0	0	0	0	0	0	0	0	0	Invariant	0	0	0	0	0	0	0	0	Invariant	-0.0545286	0.613535	Weakly down	0.00360224	0.973332	Weakly up	Neither	Neither
YJL185C	ATG36	Pex3p interacting protein, required for pexophagy; interacts with Atg8p and Atg11p; mRNA is weakly cell cycle regulated, peaking in G2 phase; YJL185C is a non-essential gene			0		FALSE	FALSE	TRUE	FALSE	FALSE	0.126568	TRUE	FALSE	FALSE	FALSE	FALSE	FALSE	0.00453321	TRUE	2	1	0	0	0	0	0	0	0	0	Invariant	0	0	0	0	0	0.0141458	0.577202	0.659046	Up	-0.0211425	0.880271	Weakly down	0.0674184	0.351536	Weakly up	Neither	Overexpression only
YLR211C	ATG38	Homodimeric subunit of autophagy-specific PtdIns-3-kinase complex I; required for the integrity of the active PtdIns-3-kinase complex I by maintaining an association between Vps15p-Vps34p and Atg14p-Vps30p subcomplexes; localizes to the pre-autophagosomal structure (PAS) in an Atg14p-dependent manner; ATG38 is non-essential but is required for macroautophagy			0	Autophagy - yeast	FALSE	FALSE	FALSE	FALSE	FALSE	-0.382865	FALSE	FALSE	FALSE	FALSE	FALSE	FALSE	-0.257316	FALSE	0	0	0	0	0	0	0	0	0	0	Invariant	0	0	0	0	0	0	0	0	Invariant	-0.00594894	0.968238	Weakly down	0.0843364	0.283902	Weakly up	Neither	Neither
YLR312C	ATG39	Transmembrane receptor with a role in nucleophagy; involved in selective autophagy of the endoplasmic reticulum and nucleus in response to nitrogen starvation or rapamycin treatment; role in nuclear envelope deformation to generate nucleus-derived double-membrane vesicles (NDVs), interacting with Atg8p to target these NDVs to forming autophagosomal membranes; anchored in the outer nuclear membran…			0		FALSE	TRUE	FALSE	FALSE	FALSE	-0.177434	FALSE	FALSE	FALSE	FALSE	FALSE	FALSE	-0.0617522	FALSE	1	0	0	0	0	0	0	0	0	0	Invariant	0	0	0	0	0	0	0	0	Invariant	-0.0440475	0.703891	Weakly down	0.0427284	0.585367	Weakly up	Neither	Neither
YNL223W	ATG4	Conserved cysteine protease required for autophagy; cleaves Atg8p to a form required for autophagosome and Cvt vesicle generation			1	Autophagy - other, Autophagy - yeast	FALSE	FALSE	FALSE	FALSE	FALSE	-0.2376	FALSE	FALSE	FALSE	FALSE	FALSE	FALSE	-0.21801	FALSE	0	0	0	0	0	0	-0.336102	-0.354388	-0.612206	-0.735034	Down	0	0	0	0	0	0	0	0	Invariant	0.157225	0.0400437	Significant and up	-0.0591176	0.486179	Weakly down	Both	Neither
YOR152C	ATG40	Autophagy receptor with a role in endoplasmic reticulum degradation; involved specifically in autophagy of cortical and cytoplasmic ER in response to nitrogen starvation or rapamycin treatment; acts with COPII subunit Sfb3p; localizes to the cortical and cytoplasmic ER; similar to human FAM134B, which is also involved in ER autophagy and is associated with sensory neuropathy	G1	200	0		FALSE	FALSE	TRUE	FALSE	FALSE	0.168888	TRUE	FALSE	FALSE	FALSE	FALSE	TRUE	-0.000189066	FALSE	2	1	0	0	0	0	0	0	0	0	Invariant	0	0	0	0	0	0	0	0	Invariant	-0.207145	0.00021301	Significant and down	-0.0359889	0.632646	Weakly down	Deletion only	Neither
YPL250C	ATG41	Protein of unknown function; required for selective and nonselective autophagy, and mitophagy; regulates the rate of autophagosome formation; interacts with Atg9p, and has a similar peri-mitochondrial localization; elevated Gcn4p-dependent expression under autophagy-inducing conditions; mobilized into polysomes upon a shift from a fermentable to nonfermentable carbon source; potential Cdc28p subs…			0		FALSE	TRUE	TRUE	FALSE	TRUE	0.554969	TRUE	FALSE	TRUE	TRUE	FALSE	FALSE	0.256746	TRUE	4	3	0	0	0	-0.451006	-0.349252	-0.84207	-0.948208	-1.79632	Strongly down	0	-0.323694	-0.890499	-1.05277	-1.7706	-2.0372	-2.13835	-2.47296	Strongly down	0.506856	4.62306e-06	Significant and up	0.0475942	0.680659	Weakly up	Both	Overexpression only
YBR139W	ATG42	Vacuolar serine-type carboxypeptidase; involved, along with functional homolog Prc1p, in vacuolar zymogen activation, breakdown of the autophagic body, and autophagosome-dependent protein synthesis; role in phytochelatin synthesis; localizes to the vacuole lumen; expression induced by nitrogen limitation in a GLN3, GAT1-independent manner; N-glycosylated	M	172	1		TRUE	TRUE	TRUE	TRUE	TRUE	0.459807	TRUE	TRUE	TRUE	TRUE	TRUE	TRUE	3.07445	TRUE	6	6	0	-0.00118453	0	0	-0.342625	-0.535882	-0.428286	-0.340951	Down	0	0	0	0.906839	0.555405	1.02359	0.949281	1.15288	Strongly up	-0.236007	0.00574963	Significant and down	-0.485236	1.38476e-05	Significant and down	Both	Both
YPL149W	ATG5	Conserved protein involved in autophagy and the Cvt pathway; undergoes conjugation with Atg12p to form a complex involved in Atg8p lipidation; Atg5p-Atg12p conjugate enhances E2 activity of Atg3 by rearranging its catalytic site, also forms a complex with Atg16p; the Atg5-Atg12/Atg16 complex binds to membranes and is essential for autophagosome formation; also involved in methionine restriction e…			0	Autophagy - other, Autophagy - yeast, Longevity regulating pathway - multiple species	FALSE	FALSE	FALSE	FALSE	FALSE	-0.222142	FALSE	FALSE	FALSE	FALSE	FALSE	FALSE	-0.129334	FALSE	0	0	0	0	0	0	0	0	0	0	Invariant	0	-0.025175	-0.459483	-0.234579	-0.603688	-0.453101	-0.396907	-0.40572	Down	0.101139	0.361925	Weakly up	0.157613	0.0455629	Significant and up	Neither	Both
YHR171W	ATG7	Autophagy-related protein and dual specificity member of the E1 family; mediates the attachment of Atg12p to Atg5p and Atg8p to phosphatidylethanolamine which are required steps in autophagosome formation; E1 enzymes are also known as ubiquitin-activating enzymes; involved in methionine restriction extension of chronological lifespan in an autophagy-dependent manner			0	Autophagy - other, Autophagy - yeast	FALSE	FALSE	FALSE	FALSE	FALSE	-0.269443	FALSE	FALSE	FALSE	FALSE	FALSE	FALSE	-0.219784	FALSE	0	0	0	0	0	0	0	0	0	0	Invariant	0	0	0	0.415554	0.542427	0.747682	0.762433	0.734915	Up	-0.0152794	0.919269	Weakly down	-0.109953	0.123592	Weakly down	Neither	Overexpression only
YBL078C	ATG8	Ub-like protein; Ub-like protein conjugated to phosphatidylethanolamine (PE); role in membrane fusion during autophagosome formation; membrane anchored Atg8p-PE is involved in phagophore expansion during autophagosome formation; deconjugation is also required for biogenesis; targets Atg1p to autophagosomes; binds to the Atg1p-Atg13p complex, triggers its vacuolar degradation; role in vacuolar mem…			0	Autophagy - other, Mitophagy - yeast, Autophagy - yeast	FALSE	FALSE	FALSE	FALSE	FALSE	-0.2683	FALSE	FALSE	FALSE	TRUE	FALSE	FALSE	-0.206555	FALSE	0	1	0	0	0	-0.242125	-0.0129643	-0.358576	-0.464977	-1.24335	Strongly down	0	0	0	0	0	0	0	0	Invariant	0.0766959	0.628018	Weakly up	-0.00811195	0.955704	Weakly down	Overexpression only	Neither
YDL149W	ATG9	Transmembrane protein involved in forming Cvt and autophagic vesicles; cycles between the phagophore assembly site (PAS) and other cytosolic punctate structures, not found in autophagosomes; may be involved in membrane delivery to the PAS			0	Autophagy - other, Autophagy - yeast	FALSE	FALSE	FALSE	FALSE	FALSE	-0.419701	FALSE	FALSE	FALSE	FALSE	FALSE	FALSE	-0.261283	FALSE	0	0	0	0	0	0	0	0	0	0	Invariant	0	0	0	0.154598	0.580097	0.69131	0.664781	0.552674	Up	-0.0196632	0.884677	Weakly down	-0.0243874	0.769102	Weakly down	Neither	Overexpression only
YPR026W	ATH1	Acid trehalase required for utilization of extracellular trehalose; involved in intracellular trehalose degradation during growth recovery after saline stress			1	Starch and sucrose metabolism, Metabolic pathways	FALSE	FALSE	FALSE	FALSE	FALSE	-0.352489	FALSE	FALSE	FALSE	FALSE	FALSE	FALSE	-0.203942	FALSE	0	0	0	0	0	0	0	0	0	0	Invariant	0	0	0	0	0	0	0	0	Invariant	-0.0781174	0.608785	Weakly down	-0.0529279	0.646127	Weakly down	Neither	Neither
YMR301C	ATM1	Mitochondrial inner membrane ATP-binding cassette (ABC) transporter; exports mitochondrially synthesized precursors of iron-sulfur (Fe/S) clusters to the cytosol; human homolog ABCB7 can complement yeast null mutant			1	ABC transporters	FALSE	FALSE	FALSE	FALSE	FALSE	-0.314204	FALSE	FALSE	FALSE	FALSE	FALSE	FALSE	-0.227792	FALSE	0	0	0	0	0	0	0	0	0	0	Invariant	0	0	0	0	0	0	0	0	Invariant	-0.0219757	0.855171	Weakly down	0.0264177	0.711202	Weakly up	Neither	Neither
YNR002C	ATO2	Putative transmembrane protein involved in export of ammonia; ammonia is a starvation signal that promotes cell death in aging colonies; phosphorylated in mitochondria; member of the TC 9.B.33 YaaH family; homolog of Y. lipolytica Gpr1p; ATO2 has a paralog, ADY2, that arose from the whole genome duplication			0		FALSE	TRUE	FALSE	FALSE	FALSE	-0.124633	FALSE	FALSE	FALSE	FALSE	FALSE	FALSE	-0.0715065	FALSE	1	0	0	0	0	-0.19008	-0.232877	-0.637354	-0.405934	-0.88246	Down	0	0	-0.747524	-0.6817	-0.921179	-1.2951	-1.02987	-1.34834	Strongly down	-0.00641403	0.960479	Weakly down	0.0381833	0.625606	Weakly up	Overexpression only	Overexpression only
YDR384C	ATO3	Plasma membrane protein, putative ammonium transporter; regulation pattern suggests a possible role in export of ammonia from the cell; phosphorylated in mitochondria; member of the TC 9.B.33 YaaH family of putative transporters			1		FALSE	TRUE	FALSE	FALSE	FALSE	0.134476	TRUE	FALSE	FALSE	FALSE	FALSE	FALSE	0.347844	TRUE	2	1	0	0	0	0	0	0	0	0	Invariant	0	0	0	0	0	0	0	0	Invariant	0.105678	0.277325	Weakly up	0.0433865	0.646127	Weakly up	Neither	Neither
YBL099W	ATP1	Alpha subunit of the F1 sector of mitochondrial F1F0 ATP synthase; which is a large, evolutionarily conserved enzyme complex required for ATP synthesis; F1 translationally regulates ATP6 and ATP8 expression to achieve a balanced output of ATP synthase genes encoded in nucleus and mitochondria; phosphorylated; N-terminally propionylated in vivo			1	Oxidative phosphorylation, Metabolic pathways	FALSE	FALSE	FALSE	FALSE	FALSE	-0.0917006	FALSE	FALSE	FALSE	TRUE	FALSE	FALSE	-0.118743	FALSE	0	1	0	0	0	0	0	0	0	0	Invariant	0	0	0	0	0	0	0	0	Invariant	-0.16448	0.0258993	Significant and down	-0.0450369	0.610335	Weakly down	Deletion only	Neither
YLR393W	ATP10	Assembly factor for the F0 sector of mitochondrial F1F0 ATP synthase; mitochondrial inner membrane protein; interacts genetically with ATP6	G1/S	50	1		FALSE	FALSE	FALSE	FALSE	FALSE	-0.174311	FALSE	FALSE	FALSE	FALSE	FALSE	FALSE	-0.221568	FALSE	0	0	0	0	0	0.263891	0	0.723174	0.911317	1.16657	Strongly up	0	0.564267	1.35999	1.04316	1.63478	1.43939	1.31153	1.44801	Strongly up	-0.0499139	0.707453	Weakly down	-0.064664	0.446879	Weakly down	Overexpression only	Overexpression only
YNL315C	ATP11	Molecular chaperone; required for the assembly of alpha and beta subunits into the F1 sector of mitochondrial F1F0 ATP synthase; N-terminally propionylated in vivo			1		FALSE	FALSE	TRUE	FALSE	FALSE	-0.346984	FALSE	FALSE	FALSE	FALSE	FALSE	FALSE	-0.254443	FALSE	1	0	0	0	0	0	0	0	0	0	Invariant	0	0	0	0	0	0	0	0	Invariant	-0.0034406	0.983891	Weakly down	-0.0129382	0.90921	Weakly down	Neither	Neither
YJL180C	ATP12	Assembly factor for F1 sector of mitochondrial F1F0 ATP synthase; conserved protein; required for assembly of alpha and beta subunits into F1 sector of mitochondrial F1F0 ATP synthase; human homolog ATPAF2 can complement yeast atp12 mutant; mutation of human homolog reduces active ATP synthase levels and is associated with the disorder ATPAF2 deficiency			1		FALSE	FALSE	FALSE	FALSE	FALSE	-0.325244	FALSE	FALSE	FALSE	FALSE	FALSE	FALSE	-0.236515	FALSE	0	0	0	0	0	0	0	0	0	0	Invariant	0	0	0	0	0	0	0	0	Invariant	0.0168243	0.915293	Weakly up	-0.0220783	0.822563	Weakly down	Neither	Neither
YLR295C	ATP14	Subunit h of the F0 sector of mitochondrial F1F0 ATP synthase; F1F0 ATP synthase is a large, evolutionarily conserved enzyme complex required for ATP synthesis; protein abundance increases in response to DNA replication stress			1	Oxidative phosphorylation, Metabolic pathways	FALSE	FALSE	FALSE	TRUE	FALSE	-0.124255	FALSE	FALSE	FALSE	FALSE	FALSE	FALSE	0.188822	TRUE	1	1	0	0	0	0	0	0	0	0	Invariant	0	-0.249306	-0.444321	-1.41747	-0.941536	-1.58725	-1.00227	-0.979749	Strongly down	-0.101713	0.415537	Weakly down	0.127422	0.169802	Weakly up	Neither	Overexpression only
YPL271W	ATP15	Epsilon subunit of the F1 sector of mitochondrial F1F0 ATP synthase; which is a large, evolutionarily conserved enzyme complex required for ATP synthesis; F1 translationally regulates ATP6 and ATP8 expression to achieve a balanced output of ATP synthase genes encoded in nucleus and mitochondria; phosphorylated			1	Oxidative phosphorylation, Metabolic pathways	FALSE	TRUE	FALSE	FALSE	FALSE	0.0704556	TRUE	FALSE	FALSE	FALSE	FALSE	FALSE	-0.0379804	FALSE	2	0	0	0	0	-0.890366	0.0590769	-0.539536	-0.347615	-1.33767	Strongly down	0	-1.14775	-1.83326	-2.43691	-2.45475	-2.43879	-2.11516	-2.2906	Strongly down	-0.0254648	0.902632	Weakly down	0.229194	0.01176	Significant and up	Overexpression only	Both
YDL004W	ATP16	Delta subunit of the central stalk of mitochondrial F1F0 ATP synthase; F1F0 ATP synthase is a large, evolutionarily conserved enzyme complex required for ATP synthesis; F1 translationally regulates ATP6 and ATP8 expression to achieve a balanced output of ATP synthase genes encoded in nucleus and mitochondria; phosphorylated			1	Oxidative phosphorylation, Metabolic pathways	FALSE	FALSE	FALSE	FALSE	FALSE	0.140739	TRUE	FALSE	FALSE	FALSE	FALSE	FALSE	-0.0409279	FALSE	1	0	0	0	0	0	0	0	0	0	Invariant	0	-0.187522	-0.745582	-1.06285	-1.31057	-1.33773	-0.980341	-1.11543	Strongly down	-0.125293	0.261762	Weakly down	0.149676	0.0849804	Up	Neither	Both
YDR377W	ATP17	Subunit f of the F0 sector of mitochondrial F1F0 ATP synthase; F1F0 ATP synthase is a large, evolutionarily conserved enzyme complex required for ATP synthesis			1	Oxidative phosphorylation, Metabolic pathways	FALSE	FALSE	TRUE	FALSE	FALSE	-0.23375	FALSE	FALSE	FALSE	FALSE	FALSE	FALSE	-0.182383	FALSE	1	0	0	0	0	0	0	0	0	0	Invariant	0	-0.431309	-0.831167	-1.57557	-1.55016	-1.86831	-1.49554	-1.52909	Strongly down	-0.0764887	0.490858	Weakly down	0.00776959	0.942138	Weakly up	Neither	Overexpression only
YML081C-A	ATP18	Subunit of the mitochondrial F1F0 ATP synthase; F1F0 ATP synthase is a large, evolutionarily conserved enzyme complex required for ATP synthesis; termed subunit I or subunit j; does not correspond to known ATP synthase subunits in other organisms			1	Oxidative phosphorylation, Metabolic pathways	FALSE	FALSE	FALSE	FALSE	FALSE	-0.27883	FALSE	FALSE	FALSE	FALSE	FALSE	FALSE	-0.131439	FALSE	0	0	0	0	0	-0.778825	-0.296764	-0.567371	-0.517972	-1.24029	Strongly down	0	-0.654467	-1.20699	-1.58906	-1.71694	-1.90336	-1.69291	-1.79	Strongly down	-0.121289	0.131301	Weakly down	0.142714	0.0316539	Significant and up	Overexpression only	Both
YOL077W-A	ATP19	Subunit k of the mitochondrial F1F0 ATP synthase; F1F0 ATP synthase is a large, evolutionarily conserved enzyme complex required for ATP synthesis; associated only with the dimeric form of ATP synthase			1	Oxidative phosphorylation, Metabolic pathways	FALSE	FALSE	TRUE	FALSE	FALSE	-0.100752	FALSE	FALSE	FALSE	FALSE	FALSE	FALSE	-0.141022	FALSE	1	0	0	0	0	-0.394038	-0.019597	-0.0530367	-0.0563089	-0.938707	Down	0	-0.617463	-1.00119	-1.60557	-1.51166	-1.61446	-1.517	-1.66258	Strongly down	-0.0781829	0.56049	Weakly down	0.0602273	0.551278	Weakly up	Overexpression only	Overexpression only
YJR121W	ATP2	Beta subunit of the F1 sector of mitochondrial F1F0 ATP synthase; which is a large, evolutionarily conserved enzyme complex required for ATP synthesis; F1 translationally regulates ATP6 and ATP8 expression to achieve a balanced output of ATP synthase genes encoded in nucleus and mitochondria; phosphorylated			1	Oxidative phosphorylation, Metabolic pathways	FALSE	FALSE	TRUE	FALSE	FALSE	-0.263603	FALSE	FALSE	FALSE	TRUE	FALSE	FALSE	-0.122585	FALSE	1	1	0	0	0	0	0	0	0	0	Invariant	0	0.20777	0	0.500032	0.400585	0.43384	0.487909	0.440146	Up	-0.227604	0.0127581	Significant and down	0.176348	0.0542381	Up	Deletion only	Both
YPR020W	ATP20	Subunit g of the mitochondrial F1F0 ATP synthase; reversibly phosphorylated on two residues; unphosphorylated form is required for dimerization of the ATP synthase complex, which in turn determines oligomerization of the complex and the shape of inner membrane cristae			1	Oxidative phosphorylation, Metabolic pathways	FALSE	FALSE	FALSE	FALSE	FALSE	-0.338902	FALSE	FALSE	FALSE	FALSE	FALSE	FALSE	-0.247637	FALSE	0	0	0	0	0	0	0	0	0	0	Invariant	0	-0.101707	-0.720413	-1.10017	-1.12742	-1.1331	-0.802373	-0.87428	Strongly down	0.0205555	0.924073	Weakly up	0.0175371	0.897122	Weakly up	Neither	Overexpression only
YDR350C	ATP22	Specific translational activator for the mitochondrial ATP6 mRNA; Atp6p encodes a subunit of F1F0 ATP synthase; localized to the mitochondrial inner membrane			0		FALSE	FALSE	FALSE	FALSE	FALSE	-0.244403	FALSE	FALSE	FALSE	FALSE	FALSE	FALSE	-0.196768	FALSE	0	0	0	0	0	0	0	0	0	0	Invariant	0	0	0	0	0	0	0	0	Invariant	0.014341	0.912509	Weakly up	-0.00818014	0.925321	Weakly down	Neither	Neither
YNR020C	ATP23	Putative metalloprotease of the mitochondrial inner membrane; required for processing of Atp6p; has an additional role in assembly of the F0 sector of the F1F0 ATP synthase complex; substrate of the Mia40p-Erv1p disulfide relay system, and folding is assisted by Mia40p			1		FALSE	FALSE	FALSE	FALSE	FALSE	-0.319456	FALSE	FALSE	FALSE	FALSE	FALSE	FALSE	-0.214013	FALSE	0	0	0	0	0	0	0	0	0	0	Invariant	0	0	0	0	0	0	0	0	Invariant	-0.0218835	0.888631	Weakly down	-0.0125511	0.902515	Weakly down	Neither	Neither
YMR098C	ATP25	Protein that associates with mitochondrial ribosome; required for the stability of Oli1p (Atp9p) mRNA; also required for the Oli1p ring formation; YMR098C is not an essential gene			0		FALSE	FALSE	FALSE	FALSE	FALSE	-0.194624	FALSE	FALSE	FALSE	FALSE	FALSE	FALSE	-0.227597	FALSE	0	0	0	0	0	0	0	0	0	0	Invariant	0	0	0	0.155172	0.477216	0.53126	0.534657	0.576997	Up	0.0200007	0.871489	Weakly up	-0.0434794	0.531142	Weakly down	Neither	Overexpression only
YBR039W	ATP3	Gamma subunit of the F1 sector of mitochondrial F1F0 ATP synthase; F1F0 ATP synthase is a large, evolutionarily conserved enzyme complex required for ATP synthesis			1	Oxidative phosphorylation, Metabolic pathways	FALSE	FALSE	FALSE	FALSE	FALSE	-0.313082	FALSE	FALSE	FALSE	FALSE	FALSE	FALSE	-0.139485	FALSE	0	0	0	0	0	0	0	0	0	0	Invariant	0	0	0	0	0	0	0	0	Invariant	-0.068848	0.645483	Weakly down	0.134642	0.136811	Weakly up	Neither	Neither
YPL078C	ATP4	Subunit b of the stator stalk of mitochondrial F1F0 ATP synthase; ATP synthase is a large, evolutionarily conserved enzyme complex required for ATP synthesis; contributes to the oligomerization of the complex, which in turn determines the shape of inner membrane cristae; phosphorylated			1	Oxidative phosphorylation, Metabolic pathways	FALSE	FALSE	FALSE	FALSE	FALSE	-0.113259	FALSE	FALSE	FALSE	FALSE	FALSE	FALSE	-0.110991	FALSE	0	0	0	0	0	0	0	0	0	0	Invariant	0	0	0	0	0	0	0	0	Invariant	-0.117395	0.145746	Weakly down	0.0557371	0.481074	Weakly up	Neither	Neither
YDR298C	ATP5	Subunit 5 of the stator stalk of mitochondrial F1F0 ATP synthase; F1F0 ATP synthase is a large, evolutionarily conserved enzyme complex required for ATP synthesis; homologous to bovine subunit OSCP (oligomycin sensitivity-conferring protein); phosphorylated			1	Oxidative phosphorylation, Metabolic pathways	FALSE	FALSE	FALSE	FALSE	FALSE	-0.276997	FALSE	FALSE	FALSE	FALSE	FALSE	FALSE	-0.177312	FALSE	0	0	0	0	0	0	0	0	0	0	Invariant	0	0	0	0	0	0	0	0	Invariant	-0.0285355	0.871235	Weakly down	0.0270833	0.809212	Weakly up	Neither	Neither
Q0085	ATP6	Subunit a of the F0 sector of mitochondrial F1F0 ATP synthase; mitochondrially encoded; translation is specifically activated by Atp22p; ATP6 and ATP8 mRNAs are not translated in the absence of the F1 sector of ATPase; mutations in human ortholog MT-ATP6 are associated with neurodegenerative disorders such as Neurogenic Ataxia and Retinitis Pigmentosa (NARP), Leigh syndrome (LS), Charcot-Marie-To…			1	Oxidative phosphorylation, Metabolic pathways	FALSE	FALSE	FALSE	FALSE	FALSE		FALSE	FALSE	FALSE	FALSE	FALSE	FALSE		FALSE	0	0	0	0	0	0	0	0	0	0	Invariant	0	0	0	0	0	0	0	0	Invariant	-0.113865	0.37164	Weakly down	-0.0225574	0.860411	Weakly down	Neither	Neither
YKL016C	ATP7	Subunit d of the stator stalk of mitochondrial F1F0 ATP synthase; F1F0 ATP synthase is a large, evolutionarily conserved enzyme complex required for ATP synthesis			1	Oxidative phosphorylation, Metabolic pathways	FALSE	TRUE	FALSE	FALSE	FALSE	0.04413	TRUE	FALSE	FALSE	TRUE	FALSE	FALSE	0.313324	TRUE	2	2	0	0	0	0	0	0	0	0	Invariant	0	0	0	0	0	0	0	0	Invariant	-0.0700515	0.587353	Weakly down	-0.0267532	0.801682	Weakly down	Neither	Neither
Q0080	ATP8	Subunit 8 of the F0 sector of mitochondrial F1F0 ATP synthase; encoded on the mitochondrial genome; ATP8 and ATP6 mRNAs are not translated in the absence of the F1 sector of ATPase			1	Oxidative phosphorylation, Metabolic pathways	FALSE	FALSE	FALSE	FALSE	FALSE		FALSE	FALSE	FALSE	FALSE	FALSE	FALSE		FALSE	0	0	0	0	0	0	0	0	0	0	Invariant	0	0	-0.629031	-1.00865	-0.942779	-1.8575	-1.20274	-0.899271	Strongly down	-0.175511	0.320713	Down	-0.0470179	0.788165	Weakly down	Deletion only	Overexpression only
YML116W	ATR1	Multidrug efflux pump of the major facilitator superfamily; required for resistance to aminotriazole and 4-nitroquinoline-N-oxide; ATR1 has a paralog, YMR279C, that arose from the whole genome duplication; protein abundance increases in response to DNA replication stress			0		FALSE	FALSE	FALSE	FALSE	FALSE	-0.177026	FALSE	FALSE	FALSE	FALSE	FALSE	FALSE	-0.0291646	FALSE	0	0	0	0	0	0	0	0	0	0	Invariant	0	0	0	0	0	0	0	0	Invariant	0.0266018	0.841908	Weakly up	0.0148123	0.865528	Weakly up	Neither	Neither
YMR279C	ATR2	Putative boron transporter involved in boron efflux and resistance; overexpression mutant but not null mutant displays boron tolerance phenotype; identified as a heat-induced gene in a high-throughout screen; YMR279C is not an essential gene; YMR279C has a paralog, ATR1, that arose from the whole genome duplication			0		FALSE	TRUE	FALSE	FALSE	FALSE	0.0544477	TRUE	FALSE	FALSE	FALSE	FALSE	FALSE	-0.0705456	FALSE	2	0	0	0	0	0	0	0	0	0	Invariant	0	0	-0.0853869	-0.132819	-0.618753	-1.02587	-1.02749	-1.09047	Strongly down	0.0437365	0.688588	Weakly up	0.146759	0.0128677	Significant and up	Neither	Both
YAL020C	ATS1	Protein required for modification of wobble nucleosides in tRNA; acts with Elongator complex, Kti11p, and Kti12p; has a potential role in regulatory interactions between microtubules and the cell cycle; forms a stable heterodimer with Kti11p			0		FALSE	FALSE	FALSE	FALSE	FALSE	-0.385227	FALSE	FALSE	FALSE	FALSE	FALSE	FALSE	-0.251344	FALSE	0	0	0	0	0	0	0	0	0	0	Invariant	0	0	0	0.0563746	0.547966	0.677345	0.637829	0.915798	Up	0.0526941	0.620831	Weakly up	0.0626329	0.383627	Weakly up	Neither	Overexpression only
YNL259C	ATX1	Cytosolic copper metallochaperone; transports copper to the secretory vesicle copper transporter Ccc2p for eventual insertion into Fet3p, which is a multicopper oxidase required for high-affinity iron uptake; human homolog ATOX1 can complement yeast atx1 mutant; overexpression of human ATOX1 suppresses lysine auxotrophy of the yeast sod1 null mutant, as does overexpression of yeast ATX1			0		FALSE	FALSE	FALSE	FALSE	FALSE	-0.429872	FALSE	FALSE	FALSE	FALSE	FALSE	FALSE	-0.263689	FALSE	0	0	0	0	0	0	0	0	0	0	Invariant	0	0	0	-0.178349	-0.223353	-0.859669	-0.239772	-0.118164	Down	-0.143599	0.0459774	Significant and down	-0.165593	0.0101568	Significant and down	Deletion only	Both
YOR079C	ATX2	Golgi membrane protein involved in manganese homeostasis; overproduction suppresses the sod1 (copper, zinc superoxide dismutase) null mutation			0		FALSE	FALSE	FALSE	FALSE	FALSE	-0.237234	FALSE	FALSE	FALSE	FALSE	FALSE	FALSE	-0.230575	FALSE	0	0	0	0	0	0	0	0	0	0	Invariant	0	0	-0.656522	-0.0820467	-0.714083	-0.336376	-0.415347	-0.519609	Down	0.0859005	0.225612	Weakly up	0.0648277	0.292734	Weakly up	Neither	Overexpression only
YFL010W-A	AUA1	Protein required for the negative regulation by ammonia of Gap1p; Gap1p is a general amino acid permease			0		FALSE	FALSE	FALSE	FALSE	FALSE		FALSE	FALSE	FALSE	FALSE	FALSE	FALSE		FALSE	0	0	0	0	0	0	0	0	0	0	Invariant	0	0	0	0	0	0	0	0	Invariant	0.0913139	0.307203	Weakly up	0.0166532	0.856775	Weakly up	Neither	Neither
YKL004W	AUR1	Phosphatidylinositol:ceramide phosphoinositol transferase; required for sphingolipid synthesis; can mutate to confer aureobasidin A resistance; also known as IPC synthase	G1(P)	14	1		FALSE	FALSE	FALSE	FALSE	FALSE	-0.0106869	FALSE	FALSE	FALSE	FALSE	FALSE	FALSE	-0.0180609	FALSE	0	0	0	0	0.254577	-0.0269075	-0.277551	-1.12384	-1.20705	-1.12086	Up then strongly down	0	-0.0195237	-0.501725	-0.402063	-1.14716	-1.45049	-1.48657	-1.53691	Strongly down	0.0441003	0.751523	Weakly up	0.0936143	0.249179	Weakly up	Overexpression only	Overexpression only
YOR011W	AUS1	Plasma membrane sterol transporter of the ATP-binding cassette family; required, along with Pdr11p, for uptake of exogenous sterols and their incorporation into the plasma membrane; activity is stimulated by phosphatidylserine; sterol uptake is required for anaerobic growth because sterol biosynthesis requires oxygen; AUS1 has a paralog, PDR11, that arose from the whole genome duplication			1		FALSE	FALSE	TRUE	FALSE	FALSE	-0.245308	FALSE	FALSE	FALSE	TRUE	FALSE	FALSE	-0.104764	FALSE	1	1	0	0	0	0	0	0	0	0	Invariant	0	0	-0.542615	0	0.0156671	0.413574	0.504385	0.670652	Down then up	0.128874	0.10209	Weakly up	-0.200594	0.00153261	Significant and down	Neither	Both
YLR114C	AVL9	Conserved protein involved in exocytic transport from the Golgi; mutation is synthetically lethal with apl2 vps1 double mutation; member of a protein superfamily with orthologs in diverse organisms; relocalizes from bud neck to cytoplasm upon DNA replication stress			0		FALSE	FALSE	FALSE	FALSE	FALSE	-0.00709219	FALSE	FALSE	FALSE	FALSE	FALSE	FALSE	-0.0384006	FALSE	0	0	0	0	0	0	0	0	0	0	Invariant	0	0.0237365	0.506979	0.406889	0.551987	0.623666	0.430052	0.597463	Up	-0.066154	0.613148	Weakly down	-0.12653	0.11481	Weakly down	Neither	Overexpression only
YOL078W	AVO1	Component of the membrane-bound TORC2 complex; binds to phosphoinositide-(4,5)-bisphosphate through the C-terminal PH domain; binds directly to Tor2p substrate and downstream TORC2 effector Ypk2p, through the conserved central CRIM domain; may function along with Tsc11p as a scaffold for integrity of the TORC2 complex; role in regulating actin organization and growth control; orthologous to human…			0		FALSE	FALSE	FALSE	FALSE	FALSE	-0.365206	FALSE	FALSE	FALSE	FALSE	FALSE	FALSE	-0.25768	FALSE	0	0	0	0	0	0	0	0	0	0	Invariant	0	0	0	0	0	0	0	0	Invariant	0.00930417	0.939368	Weakly up	0.0589814	0.34056	Weakly up	Neither	Neither
YMR068W	AVO2	Component of a complex containing the Tor2p kinase and other proteins; complex may have a role in regulation of cell growth			0		FALSE	FALSE	FALSE	FALSE	FALSE	-0.335866	FALSE	FALSE	FALSE	FALSE	FALSE	FALSE	-0.203665	FALSE	0	0	0	0	0	0	0	0	0	0	Invariant	0	0	0	0.140614	0.603696	0.662922	0.726014	0.794271	Up	-0.0332373	0.806837	Weakly down	-0.013359	0.889859	Weakly down	Neither	Overexpression only
YJR001W	AVT1	Vacuolar transporter; imports large neutral amino acids into the vacuole; member of a family of seven S. cerevisiae genes (AVT1-7) related to vesicular GABA-glycine transporters	G2	105	1		FALSE	FALSE	FALSE	TRUE	FALSE	1.49134	TRUE	FALSE	FALSE	FALSE	FALSE	FALSE	0.108275	TRUE	2	1	0	0	0	-0.0124608	-0.91311	-1.70544	-1.48639	-0.913602	Strongly down	0	0	-0.141888	0	-1.08429	-1.68581	-1.60247	-1.48011	Strongly down	0.119436	0.200956	Weakly up	0.0724626	0.403916	Weakly up	Overexpression only	Overexpression only
YEL064C	AVT2	Putative transporter; member of a family of seven S. cerevisiae genes (AVT1-7) related to vesicular GABA-glycine transporters	G1/S	48	0		FALSE	TRUE	TRUE	FALSE	FALSE	0.164628	TRUE	FALSE	FALSE	FALSE	FALSE	FALSE	-0.122523	FALSE	3	0	0	0	0	-0.236219	-0.379032	-0.701862	-0.488092	-0.69554	Down	0	0	-0.279013	0	-0.744673	-0.388353	-0.443265	-0.179326	Down	0.300756	0.152926	Up	-0.0679388	0.41566	Weakly down	Both	Overexpression only
YKL146W	AVT3	Vacuolar transporter; exports large neutral amino acids from the vacuole; member of a family of seven S. cerevisiae genes (AVT1-7) related to vesicular GABA-glycine transporters			1	Autophagy - yeast	FALSE	TRUE	FALSE	FALSE	FALSE	-0.205726	FALSE	FALSE	FALSE	TRUE	FALSE	FALSE	-0.122716	FALSE	1	1	0	0	0.519313	0.254071	0.456387	0.0118064	0.163135	0.371505	Up	0	0	0	0	0	0	0	0	Invariant	0.00496873	0.964343	Weakly up	0.112019	0.044035	Significant and weakly up	Overexpression only	Deletion only
YNL101W	AVT4	Vacuolar transporter; exports large neutral amino acids from the vacuole; member of a family of seven S. cerevisiae genes (AVT1-7) related to vesicular GABA-glycine transporters; localizes to sites of contact between the vacuole and mitochondria (vCLAMPs)			1	Autophagy - yeast	FALSE	FALSE	FALSE	FALSE	FALSE	-0.32648	FALSE	FALSE	FALSE	FALSE	FALSE	FALSE	-0.21718	FALSE	0	0	0	0	0	0	0	0	0	0	Invariant	0	0	0	0	0	0	0	0	Invariant	-0.0580253	0.727727	Weakly down	0.0133551	0.919115	Weakly up	Neither	Neither
YBL089W	AVT5	Putative transporter; member of a family of seven S. cerevisiae genes (AVT1-7) related to vesicular GABA-glycine transporters; AVT5 has a paralog, AVT6, that arose from the whole genome duplication			0		FALSE	FALSE	FALSE	FALSE	FALSE	-0.343633	FALSE	FALSE	FALSE	FALSE	FALSE	FALSE	-0.241816	FALSE	0	0	0	0	0	0	0	0	0	0	Invariant	0	0	0	0	0	0	0	0	Invariant	0.0489197	0.61819	Weakly up	-0.0661932	0.312914	Weakly down	Neither	Neither
YER119C	AVT6	Vacuolar aspartate and glutamate exporter; member of a family of seven genes (AVT1-7) related to vesicular GABA-glycine transporters; involved in compartmentalizing acidic amino acids in response to nitrogen starvation; AVT6 has a paralog, AVT5, that arose from the whole genome duplication			1		FALSE	FALSE	TRUE	FALSE	FALSE	0.237884	TRUE	FALSE	FALSE	FALSE	FALSE	FALSE	0.00291212	TRUE	2	1	0	0	0.046774	0	-0.0147943	-0.604337	-0.53053	-0.387929	Down	0	0	0	0	0	0	0	0	Invariant	-0.0521289	0.705666	Weakly down	0.167692	0.0221529	Significant and up	Overexpression only	Deletion only
YIL088C	AVT7	Vacuolar amino acid transporter; member of a family of seven S. cerevisiae genes (AVT1-7) related to vesicular GABA-glycine transporters			0		FALSE	FALSE	FALSE	FALSE	FALSE	-0.3483	FALSE	FALSE	FALSE	FALSE	FALSE	FALSE	-0.241025	FALSE	0	0	0	0	0	0	0	0	0	0	Invariant	0	0	0	0	0	0	0	0	Invariant	0.0134694	0.910416	Weakly up	-0.0529698	0.415921	Weakly down	Neither	Neither
YPR122W	AXL1	Haploid specific endoprotease of a-factor mating pheromone; performs one of two N-terminal cleavages during maturation of a-factor mating pheromone; required for axial budding pattern of haploid cells			1		FALSE	TRUE	TRUE	FALSE	FALSE	-0.427018	FALSE	FALSE	FALSE	FALSE	FALSE	FALSE	-0.262746	FALSE	2	0	0	0	0	0	0	0	0	0	Invariant	0	0	0	0	0	0	0	0	Invariant	-0.167935	0.00134625	Significant and down	-0.11286	0.03769	Significant and weakly down	Deletion only	Deletion only
YIL140W	AXL2	Integral plasma membrane protein; required for axial budding in haploid cells; localizes to the incipient bud site and bud neck; glycosylated by Pmt4p; potential Cdc28p substrate	G1/S	50	0		FALSE	FALSE	FALSE	FALSE	FALSE	0.16679	TRUE	FALSE	FALSE	FALSE	FALSE	FALSE	-0.00317721	FALSE	1	0	0	0	0	0	0	0	0	0	Invariant	0	0	-0.0495238	0	-0.573781	-0.701056	-0.392729	-0.00320493	Down	-0.0645161	0.557512	Weakly down	-0.0196515	0.831674	Weakly down	Neither	Overexpression only
YIL124W	AYR1	Bifunctional triacylglycerol lipase and 1-acyl DHAP reductase; NADPH-dependent 1-acyl dihydroxyacetone phosphate reductase involved in phosphatidic acid biosynthesis; lipid droplet triacylglycerol lipase involved in mobilization of non-polar lipids; found in lipid particles, endoplasmic reticulum and mitochondrial outer membrane; forms NADPH-regulated channel in mitochondrial outer membrane; requ…			1	Glycerophospholipid metabolism, Ether lipid metabolism, Metabolic pathways	FALSE	FALSE	TRUE	FALSE	FALSE	0.222312	TRUE	FALSE	FALSE	TRUE	FALSE	FALSE	0.063722	TRUE	2	2	0	0	0	-0.215263	-0.487093	-0.486586	-0.404482	-0.963651	Down	0	0	-0.0970936	-0.683086	-0.988279	-1.29379	-1.11072	-1.38397	Strongly down	0.278318	0.35914	Up	0.211411	0.00237545	Significant and up	Both	Both
YLL063C	AYT1	Acetyltransferase; catalyzes trichothecene 3-O-acetylation, suggesting a possible role in trichothecene biosynthesis			0		FALSE	TRUE	FALSE	FALSE	FALSE	-0.0430227	FALSE	FALSE	FALSE	FALSE	FALSE	FALSE	-0.227974	FALSE	1	0	0	0	0	0	0	0	0	0	Invariant	0	0	0	0	0	0	0	0	Invariant	0.0406821	0.61819	Weakly up	-0.0349184	0.565314	Weakly down	Neither	Neither
YOR113W	AZF1	Zinc-finger transcription factor; involved in the diauxic shift; activates transcription of genes involved in carbon metabolism and energy production on glucose, while it activates transcription of genes involved in cell wall organization and biogenesis on glycerol-lactate; may also function as a co-repressor; capable of forming the prion [AZF1+]; relocalizes to the cytosol in response to hypoxia…			0		FALSE	FALSE	FALSE	FALSE	FALSE	-0.380598	FALSE	FALSE	FALSE	FALSE	FALSE	FALSE	-0.235568	FALSE	0	0	0	0	0	0	0	0	0	0	Invariant	0	0	0	0	0	0	0	0	Invariant	-0.0519075	0.676941	Weakly down	0.0302513	0.741036	Weakly up	Neither	Neither
YGR224W	AZR1	Plasma membrane transporter of the major facilitator superfamily; involved in resistance to azole drugs such as ketoconazole and fluconazole			0		FALSE	FALSE	FALSE	FALSE	FALSE	0.825371	TRUE	FALSE	FALSE	FALSE	FALSE	FALSE	0.137994	TRUE	1	1	0	0	0	0	0	0	0	0	Invariant	0	0	0	0	0	0	0	0	Invariant	-0.0109831	0.915083	Weakly down	-0.0431374	0.421624	Weakly down	Neither	Neither
YOR134W	BAG7	Rho GTPase activating protein (RhoGAP); stimulates the intrinsic GTPase activity of Rho1p, which plays a bud growth by regulating actin cytoskeleton organization and cell wall biosynthesis, resulting in the downregulation of Rho1p; structurally and functionally related to Sac7p; BAG7 has a paralog, SAC7, that arose from the whole genome duplication			0		FALSE	FALSE	FALSE	FALSE	FALSE	-0.0846862	FALSE	FALSE	FALSE	FALSE	FALSE	FALSE	-0.146795	FALSE	0	0	0	0	0	0	0	0	0	0	Invariant	0	0	0	0	0	0	0	0	Invariant	0.00755434	0.950148	Weakly up	-0.058177	0.35604	Weakly down	Neither	Neither
YBR068C	BAP2	High-affinity leucine permease; functions as a branched-chain amino acid permease involved in uptake of leucine, isoleucine and valine; contains 12 predicted transmembrane domains; BAP2 has a paralog, BAP3, that arose from the whole genome duplication			1		FALSE	TRUE	TRUE	TRUE	TRUE	1.01802	TRUE	FALSE	FALSE	TRUE	FALSE	FALSE	0.525708	TRUE	5	2	0	0	0	0	0	0	0	0	Invariant	0	0	0	0	0	0	0	0	Invariant	-0.116374	0.332426	Weakly down	0.144229	0.116572	Up	Neither	Deletion only
YDR046C	BAP3	Amino acid permease; involved in uptake of cysteine, leucine, isoleucine and valine; BAP3 has a paralog, BAP2, that arose from the whole genome duplication			1		FALSE	TRUE	TRUE	FALSE	FALSE	1.32031	TRUE	FALSE	FALSE	TRUE	FALSE	FALSE	0.458697	TRUE	3	2	0	0	0	0	0	0	0	0	Invariant	0	0	0	0	0	0	0	0	Invariant	-0.104843	0.190305	Weakly down	0.0173376	0.845669	Weakly up	Neither	Neither
YIL015W	BAR1	Aspartyl protease secreted to periplasmic space of mating type a cell; helps cells monitor availability of mating partners; cleaves and inactivates alpha factor allowing cells to recover from alpha-factor-induced cell cycle arrest			1	MAPK signaling pathway - yeast	FALSE	TRUE	FALSE	FALSE	FALSE	-0.439618	FALSE	FALSE	FALSE	FALSE	FALSE	FALSE	-0.263803	FALSE	1	0	0	0	0	0	0	0	0	0	Invariant	0	0	0	0	0	0	0	0	Invariant	-0.0196997	0.871518	Weakly down	0.0376634	0.589064	Weakly up	Neither	Neither
YKR099W	BAS1	Myb-related transcription factor; involved in regulating basal and induced expression of genes of the purine and histidine biosynthesis pathways; also involved in regulation of meiotic recombination at specific genes			0		FALSE	FALSE	FALSE	FALSE	FALSE	-0.315908	FALSE	FALSE	FALSE	FALSE	FALSE	FALSE	-0.207264	FALSE	0	0	0	0	0	0	0	0	0	0	Invariant	0	0	0	0.272926	0.525556	0.70304	0.59038	0.837081	Up	-0.176725	0.10392	Down	-0.0472326	0.697447	Weakly down	Deletion only	Overexpression only
YHR208W	BAT1	Mitochondrial branched-chain amino acid (BCAA) aminotransferase; preferentially involved in BCAA biosynthesis; homolog of murine ECA39; highly expressed during logarithmic phase and repressed during stationary phase; BAT1 has a paralog, BAT2, that arose from the whole genome duplication			1	Valine, leucine and isoleucine biosynthesis, Valine, leucine and isoleucine degradation, Biosynthesis of secondary metabolites, Metabolic pathways, Cysteine and methionine metabolism, Biosynthesis of amino acids, Biosynthesis of antibiotics, Pantothenate and CoA biosynthesis, 2-Oxocarboxylic acid metabolism	FALSE	FALSE	FALSE	FALSE	FALSE	-0.253688	FALSE	FALSE	FALSE	FALSE	FALSE	FALSE	-0.183624	FALSE	0	0	0	0	0	0	0	0	0	0	Invariant	0	0	0	0	0	0	0	0	Invariant	-0.0870022	0.41021	Weakly down	-0.112848	0.145025	Weakly down	Neither	Neither
YJR148W	BAT2	Cytosolic branched-chain amino acid (BCAA) aminotransferase; preferentially involved in BCAA catabolism; homolog of murine ECA39; highly expressed during stationary phase and repressed during logarithmic phase; BAT2 has a paralog, BAT1, that arose from the whole genome duplication	M	154	1	Valine, leucine and isoleucine biosynthesis, Valine, leucine and isoleucine degradation, Biosynthesis of secondary metabolites, Metabolic pathways, Cysteine and methionine metabolism, Biosynthesis of amino acids, Biosynthesis of antibiotics, Pantothenate and CoA biosynthesis, 2-Oxocarboxylic acid metabolism	FALSE	FALSE	FALSE	FALSE	FALSE	0.699746	TRUE	FALSE	FALSE	TRUE	FALSE	TRUE	0.905547	TRUE	1	3	0	0	0	0	0	0	0	0	Invariant	0	0	0	0	0	0	0	0	Invariant	0.298611	0.000274549	Significant and up	-0.0301993	0.801576	Weakly down	Deletion only	Neither
YJL020C	BBC1	Protein possibly involved in assembly of actin patches; interacts with an actin assembly factor Las17p and with the SH3 domains of Type I myosins Myo3p and Myo5p; localized predominantly to cortical actin patches			0		FALSE	TRUE	TRUE	TRUE	TRUE	1.12027	TRUE	FALSE	FALSE	TRUE	FALSE	FALSE	0.0142736	TRUE	5	2	0	0	0	0	0	0	0	0	Invariant	0	0	0.507611	0.945642	1.15152	1.10359	0.823975	0.628097	Strongly up	-0.213803	0.0157656	Significant and down	0.28876	0.000323025	Significant and up	Deletion only	Both
YPL255W	BBP1	Protein required for the spindle pole body (SPB) duplication; localizes at the cytoplasmic side of the central plaque periphery of the SPB; forms a complex with a nuclear envelope protein Mps2p and SPB components Spc29p and Kar1p; required for mitotic functions of Cdc5p	G1/S	52	0		FALSE	FALSE	FALSE	FALSE	FALSE	-0.0114208	FALSE	FALSE	FALSE	FALSE	FALSE	FALSE	0.168907	TRUE	0	1	0	0	-0.0727397	-0.404535	-0.547042	-0.531159	-0.511277	-0.435103	Down	0	0	0	-0.414251	-0.997458	-0.928393	-0.975333	-0.743246	Down	0.191171	0.000662038	Significant and up	0.08003	0.214141	Weakly up	Both	Overexpression only
YHR040W	BCD1	Essential protein required for the accumulation of box C/D snoRNA			0		FALSE	FALSE	FALSE	FALSE	FALSE	-0.321763	FALSE	FALSE	FALSE	FALSE	FALSE	FALSE	-0.211916	FALSE	0	0	0	0	0	0.287519	0.497579	0.626713	0.584339	1.22319	Strongly up	0	0	0.135311	0.487381	0.636517	0.660943	0.688261	1.01903	Strongly up	-0.0457769	0.730812	Weakly down	0.016211	0.873314	Weakly up	Overexpression only	Overexpression only
YMR237W	BCH1	Member of the ChAPs family (Chs5p-Arf1p-binding proteins); members include Bch1p, Bch2p, Bud7p, and Chs6p; ChAPs family proteins form the exomer complex with Chs5p to mediate export of specific cargo proteins from the Golgi to the plasma membrane; interacts selectively with the activated, GTP-bound form of Arf1p; may interact with ribosomes; protein abundance increases and forms cytoplasmic foci …			0		FALSE	FALSE	FALSE	FALSE	FALSE	-0.321882	FALSE	FALSE	FALSE	FALSE	FALSE	FALSE	-0.201193	FALSE	0	0	0	0	0	0.0725915	0	0.432575	0.593743	0.551361	Up	0	0.0208567	0.254699	0.161764	0.586881	0.5215	0.569682	0.734018	Up	-0.0188517	0.884677	Weakly down	-0.109491	0.0689723	Weakly down	Overexpression only	Overexpression only
YKR027W	BCH2	Member of the ChAPs (Chs5p-Arf1p-binding proteins) family; part of the exomer complex with Chs5p to mediate export of specific cargo proteins, including Chs3p, from the Golgi to the plasma membrane; BCH2 has a paralog, CHS6, that arose from the whole genome duplication			0		FALSE	FALSE	FALSE	FALSE	FALSE	-0.278233	FALSE	FALSE	FALSE	TRUE	FALSE	FALSE	-0.208355	FALSE	0	1	0	0	0	0	0	0	0	0	Invariant	0	0	0	0	0	0	0	0	Invariant	0.0462815	0.717987	Weakly up	-0.118702	0.0965972	Weakly down	Neither	Neither
YJL095W	BCK1	MAPKKK acting in the protein kinase C signaling pathway; the kinase C signaling pathway controls cell integrity; upon activation by Pkc1p phosphorylates downstream kinases Mkk1p and Mkk2p; MAPKKK is an acronym for mitogen-activated protein (MAP) kinase kinase kinase	M	177	1	MAPK signaling pathway - yeast, Mitophagy - yeast	FALSE	FALSE	FALSE	FALSE	FALSE	-0.234232	FALSE	FALSE	FALSE	FALSE	FALSE	FALSE	-0.207119	FALSE	0	0	0	0	0	0	0	0	0	0	Invariant	0	0	0	0	0	0	0	0	Invariant	-0.0496779	0.551822	Weakly down	0.0343284	0.596073	Weakly up	Neither	Neither
YER167W	BCK2	Serine/threonine-rich protein involved in PKC1 signaling pathway; protein kinase C (PKC1) signaling pathway controls cell integrity; overproduction suppresses pkc1 mutations			0		FALSE	TRUE	FALSE	FALSE	FALSE	-0.282436	FALSE	FALSE	FALSE	FALSE	FALSE	FALSE	-0.184012	FALSE	1	0	0	0	0	0	0	0	0	0	Invariant	0	0	0	0	0	0	0	0	Invariant	0.0959784	0.213372	Weakly up	-0.0496018	0.492806	Weakly down	Neither	Neither
YDR361C	BCP1	Essential nuclear chaperone for ribosomal protein Rpl23p; involved in nuclear export of Mss4p; Mss4p is a lipid kinase that generates phosphatidylinositol 4,5-biphosphate and plays a role in actin cytoskeleton organization and vesicular transport			0		FALSE	FALSE	FALSE	FALSE	FALSE	-0.171299	FALSE	FALSE	FALSE	FALSE	FALSE	FALSE	-0.187869	FALSE	0	0	0	0	0	0.259543	0.297076	0.611396	0.661228	1.01769	Strongly up	0	0	0.0526046	0.80851	0.784277	1.20385	0.955917	1.26224	Strongly up	0.0211243	0.887806	Weakly up	-0.189001	0.00472459	Significant and down	Overexpression only	Both
YDR375C	BCS1	Protein translocase and chaperone required for Complex III assembly; member of the AAA ATPase family; forms a homo-oligomeric complex in the mitochondrial inner membrane that translocates the C-terminal domain of Rip1p from the matrix across the inner membrane and delivers it to an assembly intermediate of respiratory Complex III; also required for assembly of the Qcr10p subunit; mutation is func…			0		FALSE	TRUE	FALSE	FALSE	FALSE	-0.240383	FALSE	FALSE	FALSE	FALSE	FALSE	FALSE	-0.127024	FALSE	1	0	0	0	0	0	0	0	0	0	Invariant	0	0	0	0	0	0	0	0	Invariant	0.0769558	0.733894	Weakly up	-0.0993955	0.491879	Weakly down	Neither	Neither
YIL033C	BCY1	Regulatory subunit of the cyclic AMP-dependent protein kinase (PKA); PKA is a component of a signaling pathway that controls a variety of cellular processes, including metabolism, cell cycle, stress response, stationary phase, and sporulation			0		FALSE	FALSE	FALSE	FALSE	FALSE	-0.031251	FALSE	FALSE	FALSE	FALSE	FALSE	FALSE	-0.108736	FALSE	0	0	0	0	0	0	0	0	0	0	Invariant	0	0	0	0	0	0	0	0	Invariant	-0.139093	0.122171	Down	0.00308407	0.980108	Weakly up	Deletion only	Neither
YLR399C	BDF1	BET family transcriptional regulator; associates with TFIID, and is involved in transcription initiation at TATA-containing promoters; essential for meiosis and expression of meiosis-specific genes; binds acetylated histone H4 at double-strand break (DSB) sites, and promotes end resection, loading of RPA and Rad51p and ds break repair by homologous recombination; contains two bromodomains that co…			0		TRUE	TRUE	TRUE	TRUE	TRUE	0.0253463	TRUE	TRUE	FALSE	TRUE	FALSE	FALSE	0.238643	TRUE	6	3	0	0	0	0	0	0	0	0	Invariant	0	0	0	0	0	0	0	0	Invariant	0.0643448	0.620831	Weakly up	-0.15292	0.0452871	Significant and down	Neither	Deletion only
YDL070W	BDF2	Protein involved in transcription initiation; acts at TATA-containing promoters; associates with the basal transcription factor TFIID; contains two bromodomains; corresponds to the C-terminal region of mammalian TAF1; redundant with Bdf1p; protein abundance increases in response to DNA replication stress; BDF2 has a paralog, BDF1, that arose from the whole genome duplication			0		FALSE	TRUE	TRUE	FALSE	FALSE	0.600422	TRUE	FALSE	FALSE	TRUE	FALSE	FALSE	0.307052	TRUE	3	2	0	0	0	0	0	0	0	0	Invariant	0	0	0	0	0	0	0	0	Invariant	-0.0108028	0.950148	Weakly down	-0.140213	0.0743397	Down	Neither	Deletion only
YAL060W	BDH1	NAD-dependent (R,R)-butanediol dehydrogenase; catalyzes oxidation of (R,R)-2,3-butanediol to (3R)-acetoin, oxidation of meso-butanediol to (3S)-acetoin, and reduction of acetoin; enhances use of 2,3-butanediol as an aerobic carbon source	G2/M	131	1	Butanoate metabolism	FALSE	FALSE	FALSE	FALSE	FALSE	-0.201775	FALSE	FALSE	FALSE	FALSE	FALSE	FALSE	0.0221569	TRUE	0	1	0	0	0	0	0	0	0	0	Invariant	0	0	-0.0158995	-0.0357716	-0.0155669	0.129989	0.58152	0.61619	Up	-0.353456	0.00281056	Significant and down	0.0885351	0.271531	Weakly up	Deletion only	Overexpression only
YAL061W	BDH2	Putative medium-chain alcohol dehydrogenase with similarity to BDH1; transcription induced by constitutively active PDR1 and PDR3			1	Butanoate metabolism	FALSE	FALSE	FALSE	FALSE	FALSE	-0.118647	FALSE	FALSE	FALSE	FALSE	FALSE	FALSE	-0.0806384	FALSE	0	0	0	0	0	0	0	0	0	0	Invariant	0	0	0	0	0	0	0	0	Invariant	-0.0367375	0.916438	Weakly down	-0.25689	0.11868	Down	Neither	Deletion only
YNL039W	BDP1	Essential subunit of RNA polymerase III transcription factor (TFIIIB); TFIIIB is involved in transcription of genes encoding tRNAs, 5S rRNA, U6 snRNA, and other small RNAs	G1(P)	12	0		FALSE	FALSE	FALSE	FALSE	FALSE	-0.342443	FALSE	FALSE	FALSE	FALSE	FALSE	FALSE	-0.240354	FALSE	0	0	0	0	0	0	0	0	0	0	Invariant	0	0.0488201	0.547278	0.169329	0.397668	0.458981	0.332294	0.582436	Up	-0.0104686	0.930365	Weakly down	0.00917516	0.902515	Weakly up	Neither	Overexpression only
YOL164W	BDS1	Bacterially-derived sulfatase; required for use of alkyl- and aryl-sulfates as sulfur sources			0		FALSE	FALSE	FALSE	FALSE	FALSE	-0.323632	FALSE	FALSE	FALSE	FALSE	FALSE	FALSE	-0.249714	FALSE	0	0	0	0	0	0	0	0	0	0	Invariant	0	0	0	0	0	0	0	0	Invariant	0.0554872	0.542511	Weakly up	-0.00734467	0.930525	Weakly down	Neither	Neither
YBR200W	BEM1	Protein containing SH3-domains; involved in establishing cell polarity and morphogenesis; functions as a scaffold protein for complexes that include Cdc24p, Ste5p, Ste20p, and Rsr1p	G2	124	0	MAPK signaling pathway - yeast	FALSE	FALSE	FALSE	FALSE	FALSE	-0.322209	FALSE	FALSE	FALSE	FALSE	FALSE	FALSE	-0.231947	FALSE	0	0	0	0	0	0	0	0	0	0	Invariant	0	0	0	0	0	0	0	0	Invariant	0.0487663	0.703871	Weakly up	-0.0636549	0.441294	Weakly down	Neither	Neither
YER155C	BEM2	Rho GTPase activating protein (RhoGAP); contains RhoGAP activity specific for both Rho1p and Cdc42p, and potentially Rho4p; acts with the RhoGAP Bem3p to negatively regulate Cdc42p-dependent signal transduction; involved in the control of cytoskeleton organization and cellular morphogenesis; required for bud emergence and for the morphogenesis checkpoint in response to actin depolymerization; loc…			0	MAPK signaling pathway - yeast	FALSE	FALSE	TRUE	FALSE	FALSE	-0.236248	FALSE	FALSE	FALSE	FALSE	FALSE	FALSE	-0.155444	FALSE	1	0	0	0	0	0	0	0	0	0	Invariant	0	0	0	0	0	0	0	0	Invariant	-0.122876	0.0989001	Weakly down	-0.0713621	0.3301	Weakly down	Neither	Neither
YPL115C	BEM3	Rho GTPase activating protein (RhoGAP); involved in control of the cytoskeleton organization; targets the essential Rho-GTPase Cdc42p, which controls establishment and maintenance of cell polarity, including bud-site assembly	G1(P)	28	0	MAPK signaling pathway - yeast	FALSE	FALSE	FALSE	FALSE	FALSE	-0.198559	FALSE	FALSE	FALSE	FALSE	FALSE	FALSE	-0.138659	FALSE	0	0	0	0	0	0	0	0	0	0	Invariant	0	0	0	0	0	0	0	0	Invariant	-0.0601506	0.63256	Weakly down	-0.0806813	0.332008	Weakly down	Neither	Neither
YPL161C	BEM4	Protein involved in establishment of cell polarity and bud emergence; interacts with the Rho1p small GTP-binding protein and with the Rho-type GTPase Cdc42p; involved in maintenance of proper telomere length			0		FALSE	FALSE	FALSE	FALSE	FALSE	-0.0464212	FALSE	FALSE	FALSE	FALSE	FALSE	FALSE	-0.0119967	FALSE	0	0	0	0	0	0	0	0	0	0	Invariant	0	0	0	0.284552	0.487075	0.558717	0.48927	0.450027	Up	0.0321008	0.763265	Weakly up	-0.072947	0.224908	Weakly down	Neither	Overexpression only
YLR412W	BER1	Protein involved in microtubule-related processes; GFP-fusion protein localizes to the cytoplasm and is induced in response to the DNA-damaging agent MMS; YLR412W is not an essential gene; similar to Arabidopsis SRR1 gene			0		FALSE	TRUE	FALSE	FALSE	FALSE	-0.202429	FALSE	FALSE	FALSE	FALSE	FALSE	FALSE	-0.211276	FALSE	1	0	0	0	0	0	0	0	0	0	Invariant	0	0	0	0	0	0	0	0	Invariant	-0.0578091	0.539674	Weakly down	-0.0895881	0.14511	Weakly down	Neither	Neither
YIL004C	BET1	Type II membrane protein required for vesicular transport; required for vesicular transport between the endoplasmic reticulum and Golgi complex; v-SNARE with similarity to synaptobrevins			0	SNARE interactions in vesicular transport	FALSE	FALSE	TRUE	FALSE	FALSE	-0.268128	FALSE	FALSE	FALSE	FALSE	FALSE	FALSE	-0.222956	FALSE	1	0	0	0	0	0.00325499	-0.0169562	-0.349292	-0.585768	-0.416602	Down	0	0	-0.235039	-0.291702	-0.597654	-0.874622	-0.730461	-0.812895	Down	0.0588014	0.655163	Weakly up	0.199889	0.00494218	Significant and up	Overexpression only	Both
YPR176C	BET2	Beta subunit of Type II geranylgeranyltransferase; required for vesicular transport between the endoplasmic reticulum and the Golgi; provides a membrane attachment moiety to Rab-like proteins Ypt1p and Sec4p; human homolog RABGGTB can complement yeast BET2 mutant			1		FALSE	TRUE	FALSE	FALSE	FALSE	-0.214751	FALSE	FALSE	FALSE	FALSE	FALSE	FALSE	-0.189703	FALSE	1	0	0	0	0	-0.0173798	0	-0.447702	-0.458283	-0.46351	Down	0	-0.0624872	-0.625863	-0.0907928	-0.484589	-0.355248	-0.238114	-0.448166	Down	-0.0153727	0.91089	Weakly down	0.0496447	0.495247	Weakly up	Overexpression only	Overexpression only
YKR068C	BET3	Core component of transport protein particle (TRAPP) complexes I-III; TRAPP complexes are related multimeric guanine nucleotide-exchange factors for the GTPase Ypt1, regulating ER-Golgi traffic (TRAPPI), intra-Golgi traffic (TRAPPII), endosome-Golgi traffic (TRAPPII and III) and autophagy (TRAPPIII); hydrophilic homodimeric protein that acts in conjunction with SNARE proteins in targeting and fus…			0		FALSE	FALSE	FALSE	FALSE	FALSE	-0.0232257	FALSE	FALSE	FALSE	FALSE	FALSE	FALSE	-0.0944225	FALSE	0	0	0	0	0	0	0	0	0	0	Invariant	0	0	-0.0496668	0	-0.426073	-0.482503	-0.619064	-0.606932	Down	-0.0240221	0.883873	Weakly down	-0.0353323	0.712412	Weakly down	Neither	Overexpression only
YJL031C	BET4	Alpha subunit of Type II geranylgeranyltransferase; required for vesicular transport between the endoplasmic reticulum and the Golgi; provides a membrane attachment moiety to Rab-like proteins Ypt1p and Sec4p			1		FALSE	TRUE	FALSE	FALSE	FALSE	0.0832156	TRUE	FALSE	FALSE	FALSE	FALSE	FALSE	-0.199795	FALSE	2	0	0	0	-0.0100764	-0.306955	-0.304058	-0.510452	-0.636595	-0.48337	Down	0	0	-0.127969	-0.257417	-0.617822	-0.462615	-0.43764	-0.533012	Down	0.0629644	0.542983	Weakly up	0.0136266	0.882093	Weakly up	Overexpression only	Overexpression only
YML077W	BET5	Core component of transport protein particle (TRAPP) complexes I-III; TRAPP complexes are related multimeric guanine nucleotide-exchange factors for the GTPase Ypt1p, regulating ER-Golgi traffic (TRAPPI), intra-Golgi traffic (TRAPPII), endosome-Golgi traffic (TRAPPII and III) and autophagy (TRAPPIII); human homology TRAPPC1 complements yeast null mutant			0		FALSE	FALSE	FALSE	FALSE	FALSE	-0.358987	FALSE	FALSE	FALSE	FALSE	FALSE	FALSE	-0.246976	FALSE	0	0	0	0	0	0	0	0	0	0	Invariant	0	-0.540724	-0.819877	-1.04486	-1.07275	-1.138	-1.03584	-1.14414	Strongly down	0.165417	0.0815828	Up	-0.0420394	0.700647	Weakly down	Deletion only	Overexpression only
YJR053W	BFA1	Subunit of a two-component GTPase-activating protein, Bfa1p-Bub2p; contributes to GAP activity, inactivating Tem1 by stimulating GTP hydrolysis following damage or misalignment of the mitotic spindle; functions as a guanine-nucleotide exchange inhibitor (GDI) for Tem1p; involved in multiple cell cycle checkpoint pathways that control mitotic exit; required when telomeres are damaged, but not for …	G1(P)	21	0	Cell cycle - yeast	FALSE	TRUE	TRUE	TRUE	TRUE	2.4984	TRUE	FALSE	FALSE	FALSE	FALSE	FALSE	-0.00897076	FALSE	5	0	0	0	0	-0.825902	-3.60795	-3.26478	-1.96793	-1.2128	Strongly down	0	0	0.0775915	-0.365292	-2.11094	-3.70358	-3.47617	-3.36515	Strongly down	0.163937	0.132202	Up	0.159758	0.0887016	Up	Both	Both
YOR198C	BFR1	Component of mRNP complexes associated with polyribosomes; involved in localization of mRNAs to P bodies; implicated in secretion and nuclear segregation; multicopy suppressor of BFA (Brefeldin A) sensitivity	S	56	0		FALSE	FALSE	FALSE	FALSE	FALSE	-0.205327	FALSE	FALSE	FALSE	TRUE	FALSE	FALSE	-0.192721	FALSE	0	1	0	0	0	0	0	0	0	0	Invariant	0	0	0	0	0	0	0	0	Invariant	-0.0415433	0.831936	Weakly down	0.327745	0.00013524	Significant and up	Neither	Deletion only
YDR299W	BFR2	Component of the SSU and 90S preribosomes; involved in pre-18S rRNA processing; binds to U3 snoRNA and Mpp10p; multicopy suppressor of sensitivity to Brefeldin A; expression is induced during lag phase and also by cold shock			0		FALSE	TRUE	FALSE	FALSE	FALSE	-0.270291	FALSE	FALSE	FALSE	FALSE	FALSE	FALSE	-0.172151	FALSE	1	0	0	0	0	0	0.300385	0.442031	0.386076	0.795119	Up	0	0	0	0.0221772	0.44967	0.553044	0.375025	0.747999	Up	-0.145291	0.102411	Down	-0.0620515	0.496768	Weakly down	Both	Overexpression only
YGR282C	BGL2	Endo-beta-1,3-glucanase; major protein of the cell wall, involved in cell wall maintenance; involved in incorporation of newly synthesized mannoprotein molecules into the cell wall			1	Starch and sucrose metabolism	FALSE	FALSE	TRUE	FALSE	FALSE	0.999874	TRUE	FALSE	FALSE	TRUE	FALSE	FALSE	0.432661	TRUE	2	2	0	0	0	-0.25656	-1.01277	-1.73646	-2.23633	-2.31507	Strongly down	0	0	-0.139839	0	-0.930332	-1.26621	-1.88495	-2.50532	Strongly down	0.0701832	0.593725	Weakly up	-0.011066	0.924021	Weakly down	Overexpression only	Overexpression only
Q0110	BI2	Mitochondrial mRNA maturase with a role in splicing; encoded by both exon and intron sequences of partially processed COB mRNA			0	Oxidative phosphorylation, Metabolic pathways	FALSE	FALSE	FALSE	FALSE	FALSE		FALSE	FALSE	FALSE	FALSE	FALSE	FALSE		FALSE	0	0	0	0	0	0	0	0	0	0	Invariant	0	0	0	0	0	0	0	0	Invariant	-0.169216	0.309114	Down	-0.0889543	0.551526	Weakly down	Deletion only	Neither
Q0115	BI3	Mitochondrial mRNA maturase; forms a complex with Mrs1p to mediate splicing of the bI3 intron of the COB gene; encoded by both exon and intron sequences of partially processed COB mRNA			0	Oxidative phosphorylation, Metabolic pathways	FALSE	FALSE	FALSE	FALSE	FALSE		FALSE	FALSE	FALSE	FALSE	FALSE	FALSE		FALSE	0	0	0	0	0	0	0	0	0	0	Invariant	0	0	0	0	0	0	0	0	Invariant	-0.0645267	0.739437	Weakly down	0.0946144	0.430129	Weakly up	Neither	Neither
Q0120	BI4	Mitochondrial mRNA maturase; forms a complex with Nam2p to mediate splicing of the bI4 intron of the COB gene; encoded by both exon and intron sequences of partially processed COB mRNA			0	Oxidative phosphorylation, Metabolic pathways	FALSE	FALSE	FALSE	FALSE	FALSE		FALSE	FALSE	FALSE	FALSE	FALSE	FALSE		FALSE	0	0	0	0	0	0	0	0	0	0	Invariant	0	0	0	0	0	0	0	0	Invariant	-0.0604966	0.832569	Weakly down	-0.0941593	0.564887	Weakly down	Neither	Neither
YHR101C	BIG1	Integral membrane protein of the endoplasmic reticulum; required for normal content of cell wall beta-1,6-glucan			0		FALSE	FALSE	TRUE	FALSE	FALSE	-0.0428572	FALSE	FALSE	FALSE	FALSE	FALSE	FALSE	-0.123458	FALSE	1	0	0	0	0	0	0	0	0	0	Invariant	0	0	0	0.0523132	0.337259	0.447974	0.583914	0.62832	Up	-0.0157869	0.89813	Weakly down	0.186881	0.000268217	Significant and up	Neither	Both
YCL029C	BIK1	Microtubule-associated protein; component of the interface between microtubules and kinetochore, involved in sister chromatid separation; essential in polyploid cells but not in haploid or diploid cells; promotes plus-end directed movement of Dyn1p; ortholog of mammalian CLIP-170			0		FALSE	FALSE	FALSE	FALSE	FALSE	-0.434045	FALSE	FALSE	FALSE	FALSE	FALSE	FALSE	-0.26324	FALSE	0	0	0	0	0	0.154591	0.2871	0.806336	0.739262	0.974292	Up	0	0	0.645218	0.522766	0.981496	1.01555	1.00825	1.14982	Strongly up	-0.0418834	0.73912	Weakly down	0.0165819	0.861058	Weakly up	Overexpression only	Overexpression only
YOR304C-A	BIL1	Protein that binds Bud6p and has a role in actin cable assembly; involved in the Bnr1p-dependent pathway of cable assembly; localizes to bud tip and bud neck	G1	288	0		FALSE	FALSE	FALSE	FALSE	FALSE	-0.37132	FALSE	FALSE	FALSE	FALSE	FALSE	FALSE	-0.228376	FALSE	0	0	0	0	0	0	0	0	0	0	Invariant	0	0	-0.550898	-1.09311	-0.91519	-1.36762	-0.927589	-0.991512	Strongly down	-0.0540897	0.656564	Weakly down	0.0770926	0.331721	Weakly up	Neither	Overexpression only
YGL015C	BIL2	Formin inhibitor; negatively regulates Bnr1-mediated actin filament nucleation but not filament elongation; performs distinct but overlapping roles with Hof1p to control actin cable assembly and polarized secretion; bnr1 bil2 double mutants are inviable; localizes to the cytosol, secretory vesicles and sites of polarized growth			0		FALSE	FALSE	FALSE	FALSE	FALSE		FALSE	FALSE	FALSE	FALSE	FALSE	FALSE		FALSE	0	0	0	0	0	0	0	0	0	0	Invariant	0	0	0	0	0	0	0	0	Invariant	-0.0730396	0.496552	Weakly down	0.0292762	0.748958	Weakly up	Neither	Neither
YER016W	BIM1	Microtubule plus end-tracking protein; forms a complex with Kar9p that makes up the cortical microtubule capture site and delays the exit from mitosis when the spindle is oriented abnormally; homolog of human end binding protein 1 (EB1)	S	58	0		FALSE	FALSE	FALSE	FALSE	FALSE	-0.222037	FALSE	FALSE	FALSE	FALSE	FALSE	FALSE	-0.233941	FALSE	0	0	0	0	0	0	-0.453056	-0.552961	-0.572985	-0.00703879	Down	0	0	0	0	0	0	0	0	Invariant	0.0278335	0.86843	Weakly up	-0.0491837	0.608846	Weakly down	Overexpression only	Neither
YGR286C	BIO2	Biotin synthase; catalyzes the conversion of dethiobiotin to biotin, which is the last step of the biotin biosynthesis pathway; complements E. coli bioB mutant	G1(P)	29	1	Biotin metabolism, Metabolic pathways	FALSE	TRUE	FALSE	FALSE	FALSE	-0.275138	FALSE	FALSE	FALSE	FALSE	FALSE	FALSE	-0.135091	FALSE	1	0	0	0	0	0	0	0	0	0	Invariant	0	0	0	0	0	0	0	0	Invariant	-0.601319	1.58518e-13	Significant and down	-0.0893825	0.334835	Weakly down	Deletion only	Neither
YNR058W	BIO3	7,8-diamino-pelargonic acid aminotransferase (DAPA); catalyzes the second step in the biotin biosynthesis pathway; BIO3 is in a cluster of 3 genes (BIO3, BIO4, and BIO5) that mediate biotin synthesis; BIO3 and BIO4 were acquired by horizontal gene transfer (HGT) from bacteria			1	Biotin metabolism, Metabolic pathways	FALSE	FALSE	FALSE	FALSE	FALSE	-0.440849	FALSE	FALSE	FALSE	FALSE	FALSE	FALSE	-0.263	FALSE	0	0	0	0	0	0	0	0	0	0	Invariant	0	0	0	0	0	0	0	0	Invariant	-11078904	6.31798e-28	Significant and suspicious value	-0.270542	0.00871329	Significant and down	Deletion only	Deletion only
YNR057C	BIO4	Dethiobiotin synthetase; catalyzes the third step in the biotin biosynthesis pathway; BIO4 is in a cluster of 3 genes (BIO3, BIO4, and BIO5) that mediate biotin synthesis; BIO3 and BIO4 were acquired by horizontal gene transfer (HGT) from bacteria; expression appears to be repressed at low iron levels			1	Biotin metabolism, Metabolic pathways	FALSE	TRUE	FALSE	FALSE	FALSE	-0.414507	FALSE	FALSE	FALSE	FALSE	FALSE	FALSE	-0.269086	FALSE	1	0	0	0	0	0.0278347	0.47716	0	0	0.709396	Up	0	0	0	0	0	0	0	0	Invariant	-13488532	4.65577e-29	Significant and suspicious value	-0.175441	0.199166	Down	Both	Deletion only
YNR056C	BIO5	Putative transmembrane protein involved in the biotin biosynthesis; responsible for uptake of 7-keto 8-aminopelargonic acid; BIO5 is in a cluster of 3 genes (BIO3, BIO4, and BIO5) that mediate biotin synthesis			1		FALSE	FALSE	FALSE	FALSE	FALSE	-0.440161	FALSE	FALSE	FALSE	FALSE	FALSE	FALSE	-0.262647	FALSE	0	0	0	0	0	0	0	0	0	0	Invariant	0	0	0	0	0	0	0	0	Invariant	-13299755	2.09703e-30	Significant and suspicious value	-0.0977736	0.504958	Weakly down	Deletion only	Neither
YJR089W	BIR1	Subunit of chromosomal passenger complex (CPC); CPC is comprised of Ipl1p-Sli15p-Bir1p-Nbl1p and regulates chromosome segregation; required for chromosome bi-orientation and for spindle assembly checkpoint activation upon reduced sister kinetochore tension; relative distribution to shortened microtubules increases upon DNA replication stress; sumoylated in an Mms21p-dependent manner; human surviv…			0		FALSE	FALSE	TRUE	FALSE	FALSE	-0.2381	FALSE	FALSE	FALSE	FALSE	FALSE	FALSE	-0.159127	FALSE	1	0	0	0	0	0	0	0	0	0	Invariant	0	0	0	0	0	0	0	0	Invariant	0.024192	0.868164	Weakly up	-0.181887	0.00382472	Significant and down	Neither	Deletion only
YBR270C	BIT2	Subunit of TORC2 membrane-associated complex; involved in regulation of actin cytoskeletal dynamics during polarized growth and cell wall integrity; interacts with Slm1p and Slm2p, homologous PH domain-containing TORC2 substrates; BIT2 has a paralog, BIT61, that arose from the whole genome duplication			0		FALSE	TRUE	FALSE	FALSE	FALSE	-0.391431	FALSE	FALSE	FALSE	FALSE	FALSE	FALSE	-0.259864	FALSE	1	0	0	0	0	0	0	0	0	0	Invariant	0	0	0	0	0	0	0	0	Invariant	0.020584	0.873214	Weakly up	-0.0139066	0.870337	Weakly down	Neither	Neither
YJL058C	BIT61	Subunit of TORC2 membrane-associated complex; involved in regulation of cell cycle-dependent actin cytoskeletal dynamics during polarized growth and cell wall integrity; BIT61 has a paralog, BIT2, that arose from the whole genome duplication			0		FALSE	FALSE	FALSE	FALSE	FALSE	-0.41103	FALSE	FALSE	FALSE	FALSE	FALSE	FALSE	-0.242223	FALSE	0	0	0	0	0	0	0.0808158	0.376658	0.586326	0.279908	Up	0	0	0	0	0	0	0	0	Invariant	-0.0190476	0.883873	Weakly down	-0.045905	0.519827	Weakly down	Overexpression only	Neither
YKL061W	BLI1	Subunit of the BLOC-1 complex involved in endosomal maturation; interacts with Msb3p; green fluorescent protein (GFP)-fusion protein localizes to the endosome			0		FALSE	TRUE	FALSE	FALSE	TRUE	-0.299848	FALSE	FALSE	TRUE	FALSE	FALSE	FALSE	-0.187685	FALSE	2	1	0	0	0	0	-0.171322	-0.596478	-0.794067	-0.947885	Down	0	0	-0.0955218	-0.16326	-0.688284	-0.802512	-1.05697	-1.22975	Strongly down	0.0120108	0.948058	Weakly up	-0.045759	0.652473	Weakly down	Overexpression only	Overexpression only
YFL007W	BLM10	Proteasome activator; binds the core proteasome (CP) and stimulates proteasome-mediated protein degradation by inducing gate opening; required for sequestering CP into proteasome storage granule (PSG) during quiescent phase and for nuclear import of CP in proliferating cells; required for resistance to bleomycin, may be involved in protecting against oxidative damage; similar to mammalian PA200			0	Proteasome	FALSE	FALSE	FALSE	FALSE	FALSE	-0.336773	FALSE	FALSE	FALSE	FALSE	FALSE	FALSE	-0.22838	FALSE	0	0	0	0	0.356251	0.463837	0.352786	0.566176	0.780955	1.2131	Strongly up	0	0.117107	0.410265	0.419309	1.173	1.26959	1.33882	1.48688	Strongly up	-0.202701	0.0673681	Down	-0.16084	0.117988	Down	Both	Both
YLR408C	BLS1	Subunit of the BLOC-1 complex involved in endosomal maturation; green fluorescent protein (GFP)-fusion protein localizes to the endosome; YLR408C is not an essential gene			0		FALSE	FALSE	FALSE	FALSE	FALSE	-0.149979	FALSE	FALSE	FALSE	FALSE	FALSE	FALSE	-0.175181	FALSE	0	0	0	0	0	0	0	0	0	0	Invariant	0	-0.179936	-0.515091	-0.926422	-0.857908	-1.11254	-0.918002	-0.86769	Strongly down	0.026531	0.863981	Weakly up	-0.0417854	0.637433	Weakly down	Neither	Overexpression only
YER177W	BMH1	14-3-3 protein, major isoform; controls proteome at post-transcriptional level, binds proteins and DNA, involved in regulation of exocytosis, vesicle transport, Ras/MAPK and rapamycin-sensitive signaling, aggresome formation, spindle position checkpoint; protein increases in abundance and relative distribution to the nucleus increases upon DNA replication stress; antiapoptotic gene similar to hum…			0	MAPK signaling pathway - yeast	FALSE	FALSE	TRUE	FALSE	TRUE	0.250822	TRUE	FALSE	FALSE	TRUE	FALSE	FALSE	0.126718	TRUE	3	2	0	0	-0.28675	-0.234894	-0.634886	-0.345399	-0.34239	-0.787153	Down	0	0	0	-0.164108	-0.359781	-0.686908	-0.616376	-0.763425	Down	-0.146622	0.0955679	Down	0.16288	0.0305533	Significant and up	Both	Both
YDR099W	BMH2	14-3-3 protein, minor isoform; controls proteome at post-transcriptional level, binds proteins and DNA, involved in regulation of many processes including exocytosis, vesicle transport, Ras/MAPK signaling, and rapamycin-sensitive signaling; protein increases in abundance and relative distribution to the nucleus increases upon DNA replication stress; abundance relative to Bmh1p increases during sp…			0	MAPK signaling pathway - yeast	FALSE	FALSE	TRUE	FALSE	FALSE	0.640437	TRUE	FALSE	FALSE	TRUE	FALSE	FALSE	0.251283	TRUE	2	2	0	0	0	0	0	0	0	0	Invariant	0	0	0	0	0	0	0	0	Invariant	-0.00575628	0.966732	Weakly down	-0.0520078	0.513609	Weakly down	Neither	Neither
YPL217C	BMS1	GTPase required for ribosomal subunit synthesis and rRNA processing; required for synthesis of 40S ribosomal subunits and for processing the 35S pre-rRNA at sites A0, A1, and A2; interacts with Rcl1p, which stimulates its GTPase and U3 snoRNA binding activities; has similarity to Tsr1p			0	Ribosome biogenesis in eukaryotes	FALSE	FALSE	FALSE	FALSE	FALSE	0.14955	TRUE	FALSE	FALSE	FALSE	FALSE	FALSE	-0.203192	FALSE	1	0	0	0	0	0	0	0	0	0	Invariant	0	0	0	0.0413706	0.394926	0.500736	0.286114	0.739497	Up	-0.0687511	0.540736	Weakly down	-0.166529	0.0136205	Significant and down	Neither	Both
YBR141C	BMT2	Nucleolar S-adenosylmethionine-dependent rRNA methyltransferase; methylates adenine (m1A) of large subunit (LSU) rRNA at position 2142; belongs to Rossmann fold superfamily; null mutant exhibits abnormal lipid metabolic phenotype; not an essential gene			1		FALSE	FALSE	FALSE	FALSE	FALSE	-0.374775	FALSE	FALSE	FALSE	FALSE	TRUE	FALSE	-0.235355	FALSE	0	1	0	0	0	0	0.204639	0.577819	0.568085	0.708628	Up	0	0	0	0	0	0	0	0	Invariant	-0.105891	0.353623	Weakly down	0.12209	0.159215	Weakly up	Overexpression only	Neither
YIL096C	BMT5	Methyltransferase required for m3U2634 methylation of the 25S rRNA; S-adenosylmethionine-dependent; associates with precursors of the 60S ribosomal subunit; predicted to be involved in ribosome biogenesis			1		FALSE	TRUE	FALSE	FALSE	FALSE	-0.413573	FALSE	FALSE	FALSE	TRUE	FALSE	FALSE	-0.246846	FALSE	1	1	0	0	0	0	0.526655	0.62512	0.57004	0.846854	Up	0	0	0	0	0	0	0	0	Invariant	-0.0709392	0.647603	Weakly down	-0.0423513	0.714897	Weakly down	Overexpression only	Neither
YLR063W	BMT6	Methyltransferase required for m3U2843 methylation of the 25S rRNA; S-adenosylmethionine-dependent; green fluorescent protein (GFP)-fusion protein localizes to the cytoplasm; YLR063W is not an essential gene			1		FALSE	TRUE	TRUE	TRUE	FALSE	-0.36839	FALSE	FALSE	FALSE	TRUE	FALSE	FALSE	-0.221771	FALSE	3	1	0	0	0	0	0.422343	0.831903	0.943429	0.987325	Up	0	0	0.352243	0.156311	1.06479	0.980727	0.819156	1.05424	Strongly up	-0.171112	0.0982703	Down	0.0873678	0.396043	Weakly up	Both	Overexpression only
YJR025C	BNA1	3-hydroxyanthranilic acid dioxygenase; required for the de novo biosynthesis of NAD from tryptophan via kynurenine; expression regulated by Hst1p			1	Tryptophan metabolism, Metabolic pathways	FALSE	FALSE	TRUE	FALSE	FALSE	-0.35587	FALSE	FALSE	FALSE	FALSE	FALSE	FALSE	-0.219931	FALSE	1	0	0	0	0	0	0	0	0	0	Invariant	0	0	0	0	0	0	0	0	Invariant	-0.501986	3.14646e-08	Significant and down	-0.0950774	0.289426	Weakly down	Deletion only	Neither
YJR078W	BNA2	Tryptophan 2,3-dioxygenase or indoleamine 2,3-dioxygenase; required for de novo biosynthesis of NAD+ from tryptophan via kynurenine; up-regulated by telomere uncapping, and interacts genetically with capping gene CDC13; overexpression reduces lipid droplet accumulation by skewing glycolytic flux towards biosynthesis of shikimate, aromatic amino acids, and NAD+ during aging and extends lifespan; r…			1	Tryptophan metabolism, Metabolic pathways	FALSE	FALSE	TRUE	FALSE	FALSE		FALSE	FALSE	FALSE	TRUE	FALSE	FALSE		FALSE	1	1	0	0	0	0	0	0	0	0	Invariant	0	0	0	0	0	0	0	0	Invariant	-0.0464874	0.758818	Weakly down	0.225954	0.00236368	Significant and up	Neither	Deletion only
YJL060W	BNA3	Kynurenine aminotransferase; catalyzes formation of kynurenic acid from kynurenine; potential Cdc28p substrate			1	Tryptophan metabolism, Metabolic pathways	FALSE	FALSE	FALSE	FALSE	FALSE	0.0517374	TRUE	FALSE	FALSE	FALSE	FALSE	FALSE	-0.060233	FALSE	1	0	0	0	0	-0.000356461	-0.325277	-0.586054	-0.33495	-0.595124	Down	0	0	0	-0.18876	-0.709052	-0.835755	-0.647203	-0.73365	Down	0.075738	0.455833	Weakly up	0.223954	0.000343061	Significant and up	Overexpression only	Both
YBL098W	BNA4	Kynurenine 3-monooxygenase; required for the de novo biosynthesis of NAD from tryptophan via kynurenine; expression regulated by Hst1p; putative therapeutic target for Huntington disease	G2/M	142	1	Tryptophan metabolism, Metabolic pathways	FALSE	FALSE	TRUE	FALSE	FALSE	-0.102758	FALSE	FALSE	FALSE	FALSE	FALSE	FALSE	-0.149631	FALSE	1	0	0	0	0	0	0.104329	0.351681	0.929661	1.00383	Strongly up	0	0	0	0.0229819	0.125831	0.534511	0.705243	1.11728	Strongly up	-0.101002	0.19133	Weakly down	-0.0387931	0.617047	Weakly down	Overexpression only	Overexpression only
YLR231C	BNA5	Kynureninase; required for the de novo biosynthesis of NAD from tryptophan via kynurenine; expression regulated by Hst1p			1	Tryptophan metabolism, Metabolic pathways	FALSE	FALSE	FALSE	FALSE	FALSE	-0.341742	FALSE	FALSE	FALSE	FALSE	FALSE	FALSE	-0.207356	FALSE	0	0	0	0	0	0	-0.197633	-0.521435	-0.633812	-0.767354	Down	0	0	0	0.00212903	-0.244089	-0.527453	-0.721551	-1.02075	Strongly down	-0.340876	0.515399	Down	0.062329	0.538282	Weakly up	Both	Overexpression only
YFR047C	BNA6	Quinolinate phosphoribosyl transferase; required for the de novo biosynthesis of NAD from tryptophan via kynurenine; expression regulated by Hst1p			1	Nicotinate and nicotinamide metabolism, Metabolic pathways	FALSE	FALSE	FALSE	FALSE	FALSE	-0.374302	FALSE	FALSE	FALSE	FALSE	FALSE	FALSE	-0.252189	FALSE	0	0	0	0	0	-0.0346207	0	-0.345889	-0.246117	-0.579661	Down	0	0	0	0	0	0	0	0	Invariant	-0.192327	0.00201759	Significant and down	0.195247	0.00129682	Significant and up	Both	Deletion only
YDR428C	BNA7	Formylkynurenine formamidase; involved in the de novo biosynthesis of NAD from tryptophan via kynurenine			1	Tryptophan metabolism, Glyoxylate and dicarboxylate metabolism, Metabolic pathways	FALSE	TRUE	TRUE	FALSE	FALSE	-0.441987	FALSE	FALSE	FALSE	TRUE	FALSE	FALSE	-0.266595	FALSE	2	1	0	0	0	0	0	0	0	0	Invariant	0	0	-0.0725066	0.0803871	0.285586	0.486485	0.51367	0.491703	Up	-0.00282323	0.983265	Weakly down	0.0209253	0.809608	Weakly up	Neither	Overexpression only
YNL271C	BNI1	Formin; polarisome component; nucleates the formation of linear actin filaments, involved in cell processes such as budding and mitotic spindle orientation which require the formation of polarized actin cables; recruited to the division site in a Glc7p/Ref2p dependent manner following release of Bnr1p; functionally redundant with BNR1			0	MAPK signaling pathway - yeast	FALSE	FALSE	FALSE	FALSE	FALSE	-0.363456	FALSE	FALSE	FALSE	FALSE	FALSE	FALSE	-0.22862	FALSE	0	0	0	0	0	0	0	0	0	0	Invariant	0	0	0	0	0	0	0	0	Invariant	-0.0650322	0.554025	Weakly down	-0.151585	0.0226102	Significant and down	Neither	Deletion only
YNL233W	BNI4	Targeting subunit for Glc7p protein phosphatase; localized to the bud neck, required for localization of chitin synthase III to the bud neck via interaction with the chitin synthase III regulatory subunit Skt5p; phosphorylation by Slt2p and Kss1p involved in regulating Bni4p in septum assembly	G1(P)	32	0		FALSE	TRUE	FALSE	FALSE	FALSE	-0.305304	FALSE	FALSE	FALSE	FALSE	FALSE	FALSE	-0.236394	FALSE	1	0	0	0	0	0.119511	0.339944	0.464083	0.428535	0.486748	Up	0	0	0	0	0	0	0	0	Invariant	-0.0807652	0.318316	Weakly down	-0.00479337	0.960232	Weakly down	Overexpression only	Neither
YNL166C	BNI5	Linker protein responsible for recruitment of myosin to the bud neck; interacts with the C-terminal extensions of septins Cdc11p and Shs1p and binds Myo1p to promote cytokinesis	S	68	0		FALSE	FALSE	TRUE	FALSE	FALSE	0.0611555	TRUE	FALSE	FALSE	FALSE	FALSE	FALSE	-0.151355	FALSE	2	0	0	0	0	-0.347836	-0.992037	-1.35151	-1.48271	-1.43145	Strongly down	0	0	0.562362	0.0588055	-0.550728	-0.875404	-1.09111	-1.16037	Up then strongly down	0.198733	0.00278368	Significant and up	0.12075	0.0891995	Weakly up	Both	Overexpression only
YIL159W	BNR1	Formin; nucleates the formation of linear actin filaments; involved in processes such as budding and mitotic spindle orientation which require the formation of polarized actin cables; activity is regulated by Hof1p and by the Bud14p-Kel1p-Kel2p complex; dephosphorylated and delocalized from the division site in a Glc7p/Ref2p-dependent manner; functionally redundant with BNI1	G1/S	41	0	MAPK signaling pathway - yeast	FALSE	TRUE	TRUE	FALSE	TRUE	-0.0355764	FALSE	FALSE	FALSE	FALSE	FALSE	TRUE	-0.196296	FALSE	3	1	0	0	0	0	0.267521	0.525152	0.559915	0.51865	Up	0	0	0	0	0.248763	0.469262	0.393168	0.677082	Up	-0.0710302	0.450029	Weakly down	-0.0677347	0.347039	Weakly down	Overexpression only	Overexpression only
YGR230W	BNS1	Protein of unknown function; FEAR network component that partially overlaps the function of SPO12 in promoting Cdc14p release from the nucleolus during early mitotic anaphase and mitotic exit; overexpression partially suppresses the meiotic defect of spo12; BNS1 has a paralog, SPO12, that arose from the whole genome duplication			0		FALSE	FALSE	TRUE	FALSE	FALSE	0.0683366	TRUE	FALSE	FALSE	TRUE	TRUE	FALSE	2.46172	TRUE	2	3	0	0	0	-0.0162424	-0.182941	-0.347283	-0.59472	-1.04675	Strongly down	0	0	-0.163076	0.0250409	-0.235755	-0.0544349	-0.342481	-0.641773	Down	-0.184392	0.0115249	Significant and down	-0.100698	0.191302	Weakly down	Both	Overexpression only
YBL085W	BOI1	Protein involved in polar growth, functionally redundant with Boi2p; required for fusion of secretory vesicles with plasma membrane at sites of polarized growth; interacts with bud-emergence protein Bem1p; contains an SH3 (src homology 3) domain and a PH (pleckstrin homology) domain; relocalizes from bud neck to cytoplasm upon DNA replication stress; BOI1 has a paralog, BOI2, that arose from the …	G1/S	39	0		FALSE	TRUE	TRUE	TRUE	TRUE	-0.0461305	FALSE	FALSE	FALSE	TRUE	FALSE	FALSE	-0.208044	FALSE	4	1	0	0	0	0	0	0	0	0	Invariant	0	0	0	-0.560594	-1.09282	-1.44849	-1.35799	-1.36233	Strongly down	0.0179931	0.912068	Weakly up	0.154117	0.03769	Significant and up	Neither	Both
YER114C	BOI2	Protein involved in polar growth; functionally redundant with Boi1p; required for fusion of secretory vesicles with plasma membrane at sites of polarized growth and for inhibition of membrane abscission until the end of cytokinesis; interacts with bud-emergence protein Bem1p; contains an SH3 (src homology 3) domain and a PH (pleckstrin homology) domain; relocalizes from bud neck to cytoplasm upon…	G1	234	0		FALSE	FALSE	FALSE	FALSE	FALSE	-0.00581852	FALSE	FALSE	FALSE	FALSE	FALSE	FALSE	-0.0651282	FALSE	0	0	0	0	0	0	-0.462244	-0.493731	-0.779482	-0.671938	Down	0	0	0	0	0	0	0	0	Invariant	-0.141994	0.0535928	Down	0.0270408	0.758323	Weakly up	Both	Neither
YAL044W-A	BOL1	Mitochondrial matrix protein involved in Fe-S cluster biogenesis; facilitates [4Fe-2S] cluster inception into mitochondrial proteins such as lipoate synthase and succinate dehydrogenase; interacts and may function with Grx5p at an early step in Fe-S cluster biosynthesis; forms dimeric complexes with Grx5p and Nfu1p that alter the stability of shared Fe/S clusters; sequence similarity to human BOL…			0		FALSE	FALSE	FALSE	FALSE	FALSE	-0.271033	FALSE	FALSE	FALSE	FALSE	FALSE	FALSE	-0.233694	FALSE	0	0	0	0	0	0	0	0	0	0	Invariant	0	-0.468258	-0.746659	-0.911008	-0.79834	-0.832432	-0.601662	-0.747942	Down	-0.00253415	0.983265	Weakly down	0.106429	0.0623877	Weakly up	Neither	Overexpression only
YGL220W	BOL2	Cytosolic protein involved in repression of iron regulon transcription; forms an iron-independent complex with Fra1p, Grx3p, and Grx4p; null mutant fails to repress the iron regulon and is sensitive to nickel; sequence similarity to human BOLA family member, BOLA2			0		FALSE	FALSE	FALSE	FALSE	FALSE	-0.285669	FALSE	FALSE	FALSE	FALSE	FALSE	FALSE	-0.138719	FALSE	0	0																			0.029361	0.869829	Weakly up	0.184598	0.0222174	Significant and up	Neither	Deletion only
YAL046C	BOL3	Protein involved in Fe-S cluster transfer to mitochondrial clients; protects [4Fe-4S] clusters from damage due to oxidative stress by acting along with Nfu1p at a late step in the transfer of [4Fe-4S] clusters from the ISA complex to mitochondrial client proteins like lipoate synthase and succinate dehydrogenase; sequence similarity to human BOLA family member, BOLA3, mutations of which are assoc…			0		FALSE	FALSE	FALSE	FALSE	FALSE	-0.367523	FALSE	FALSE	FALSE	FALSE	FALSE	FALSE	-0.251357	FALSE	0	0																			0.020143	0.884964	Weakly up	0.14176	0.0229833	Significant and up	Neither	Deletion only
YLR267W	BOP2	Protein of unknown function			0		FALSE	FALSE	FALSE	FALSE	FALSE	-0.114196	FALSE	FALSE	FALSE	FALSE	FALSE	TRUE	0.0593233	TRUE	0	2	0	0	0	0	0	0	0	0	Invariant	0	0	0	0	0	0	0	0	Invariant	0.0396297	0.751729	Weakly up	0.0152835	0.870337	Weakly up	Neither	Neither
YNL042W	BOP3	Protein of unknown function; potential Cdc28p substrate; overproduction confers resistance to methylmercury			0		FALSE	FALSE	TRUE	FALSE	FALSE	0.0525886	TRUE	FALSE	FALSE	FALSE	FALSE	FALSE	-0.18452	FALSE	2	0	0	0	0	0	0	0	0	0	Invariant	0	0	0.276081	0.322922	0.452913	0.493212	0.557759	0.63202	Up	-0.0248776	0.853784	Weakly down	0.0253549	0.755936	Weakly up	Neither	Overexpression only
YNL275W	BOR1	Boron efflux transporter of the plasma membrane; binds HCO3-, I-, Br-, NO3- and Cl-; has similarity to the characterized boron efflux transporter A. thaliana BOR1			1		FALSE	FALSE	FALSE	FALSE	FALSE	-0.319305	FALSE	FALSE	FALSE	FALSE	FALSE	FALSE	-0.237962	FALSE	0	0	0	0	0	0	0	0	0	0	Invariant	0	0	0	0	0	0	0	0	Invariant	0.00378931	0.972096	Weakly up	0.0326087	0.606012	Weakly up	Neither	Neither
YLR078C	BOS1	v-SNARE (vesicle specific SNAP receptor); localized to the endoplasmic reticulum membrane and necessary for vesicular transport from the ER to the Golgi; required for efficient nuclear fusion during mating	M	167	0	SNARE interactions in vesicular transport	FALSE	FALSE	TRUE	FALSE	FALSE	-0.269541	FALSE	FALSE	FALSE	FALSE	FALSE	FALSE	-0.189513	FALSE	1	0	0	0	0	0	0	0	0	0	Invariant	0	0	0	0	0	0	0	0	Invariant	0.0504947	0.655598	Weakly up	0.000230813	0.997472	Weakly up	Neither	Neither
YCR032W	BPH1	Protein homologous to Chediak-Higashi syndrome and Beige proteins; both of which are implicated in disease syndromes in human and mouse, respectively, due to defective lysosomal trafficking; mutant phenotype and genetic interactions suggest a role in protein sorting			0		FALSE	FALSE	FALSE	FALSE	FALSE	-0.258477	FALSE	FALSE	FALSE	FALSE	FALSE	FALSE	-0.149717	FALSE	0	0	0	0	0	0	0	0	0	0	Invariant	0	0	0	0.315268	0.408642	0.820173	0.534048	0.452283	Up	-0.0403129	0.723776	Weakly down	-0.0443539	0.555254	Weakly down	Neither	Overexpression only
YDL141W	BPL1	Biotin:apoprotein ligase; covalently modifies proteins with the addition of biotin, required for acetyl-CoA carboxylase (Acc1p) holoenzyme formation; comparative analysis suggests that a mitochondrially targeted form may result from translation starting at a non-canonical codon upstream of the annotated start codon; human homolog HLCS can complement yeast BPL1 mutant			1	Biotin metabolism, Metabolic pathways	FALSE	FALSE	FALSE	FALSE	FALSE	-0.0861917	FALSE	FALSE	FALSE	FALSE	FALSE	FALSE	-0.222169	FALSE	0	0	0	0	0	0	0	0	0	0	Invariant	0	0	0	0	0	0	0	0	Invariant	-0.413988	2.5438e-06	Significant and down	-0.348229	0.0299122	Significant and down	Deletion only	Deletion only
YLL015W	BPT1	ABC type transmembrane transporter of MRP/CFTR family; found in vacuolar membrane, involved in the transport of unconjugated bilirubin and in heavy metal detoxification via glutathione conjugates, along with Ycf1p			1		FALSE	TRUE	FALSE	FALSE	FALSE	-0.308126	FALSE	FALSE	FALSE	FALSE	FALSE	FALSE	-0.24815	FALSE	1	0	0	0	0	0	0	0	0	0	Invariant	0	0	0	0	0.354187	0.578902	0.578195	0.684444	Up	-0.0569384	0.613286	Weakly down	-0.0907953	0.207344	Weakly down	Neither	Overexpression only
YDL074C	BRE1	E3 ubiquitin ligase; forms heterodimer with Rad6p to regulate K63 polyubiquitination in response to oxidative stress and to monoubiquinate histone H2B-K123, which is required for the subsequent methylation of histone H3-K4 and H3-K79; required for DSBR, transcription, silencing, and checkpoint control; interacts with RNA-binding protein Npl3p, linking histone ubiquitination to mRNA processing; Br…			1		FALSE	FALSE	FALSE	FALSE	FALSE	-0.100774	FALSE	FALSE	FALSE	FALSE	FALSE	FALSE	-0.176033	FALSE	0	0	0	0	0	0	0	0	0	0	Invariant	0	0	0	0	0	0	0	0	Invariant	0.0627987	0.623931	Weakly up	-0.109463	0.182046	Weakly down	Neither	Neither
YLR015W	BRE2	Subunit of COMPASS (Set1C) complex; COMPASS methylates Lys4 of histone H3 and functions in silencing at telomeres; has a C-terminal Sdc1 Dpy-30 Interaction (SDI) domain that mediates binding to Sdc1p; similar to trithorax-group protein ASH2L			0		FALSE	FALSE	FALSE	FALSE	FALSE	-0.378902	FALSE	FALSE	FALSE	FALSE	FALSE	FALSE	-0.250972	FALSE	0	0	0	0	0	0	0	0	0	0	Invariant	0	0	0	0	0	0	0	0	Invariant	-0.0603491	0.614599	Weakly down	0.0614997	0.460556	Weakly up	Neither	Neither
YDL231C	BRE4	Zinc finger protein containing five transmembrane domains; null mutant exhibits strongly fragmented vacuoles and sensitivity to brefeldin A, a drug which is known to affect intracellular transport			0		FALSE	FALSE	TRUE	TRUE	TRUE	0.567837	TRUE	FALSE	FALSE	FALSE	FALSE	FALSE	0.00605772	TRUE	4	1	0	0	0	0	0	0	0	0	Invariant	0	0	0	0	0	0	0	0	Invariant	0.0940063	0.218976	Weakly up	-0.117346	0.0511607	Weakly down	Neither	Neither
YNR051C	BRE5	Ubiquitin protease cofactor; forms deubiquitination complex with Ubp3p that coregulates anterograde and retrograde transport between the ER and Golgi compartments, deubiquitinating COPII and COPI vesicle coat constituents, Sec23p and Sec27p; involved along with Ubp3p in the steady-state retention of Golgi membrane proteins, such as glycosyltransferases; null is sensitive to brefeldin A			0	Mitophagy - yeast	FALSE	FALSE	TRUE	FALSE	FALSE	-0.230958	FALSE	FALSE	FALSE	TRUE	FALSE	FALSE	-0.194822	FALSE	1	1	0	0	0	0	0	0	0	0	Invariant	0	0	0.14758	0.284348	0.184831	0.446733	0.30836	0.589577	Up	0.0484036	0.755915	Weakly up	-0.0418403	0.68864	Weakly down	Neither	Overexpression only
YGR246C	BRF1	TFIIIB B-related factor; one of three subunits of RNA polymerase III transcription initiation factor TFIIIB, binds TFIIIC and TBP and recruits RNA pol III to promoters, amino-terminal half is homologous to TFIIB; mutations in human homolog are associated with autosomal recessive cerebellar-facial-dental syndrome			0		FALSE	TRUE	FALSE	FALSE	FALSE	-0.334813	FALSE	FALSE	FALSE	FALSE	FALSE	FALSE	-0.194535	FALSE	1	0	0	0	0	0	0	0	0	0	Invariant	0	0	0.292683	0.305487	0.242642	0.399221	0.319161	0.591194	Up	0.0138696	0.937198	Weakly up	-0.0856743	0.320847	Weakly down	Neither	Overexpression only
YHR036W	BRL1	Essential nuclear envelope/ER integral membrane protein; interacts and functions with Apq12p and Brr6p in lipid homeostasis; mutants are defective in nuclear pore complex biogenesis, mRNA nuclear export and are sensitive to sterol biosynthesis inhibitors and membrane fluidizing agents; identified as a dosage suppressor of a temperature sensitive mutation in the major karyopherin, CRM1; homologous…			0		FALSE	FALSE	FALSE	FALSE	FALSE	-0.319053	FALSE	FALSE	FALSE	FALSE	FALSE	FALSE	-0.224023	FALSE	0	0	0	0	0	0	0	0	0	0	Invariant	0	0	0	0	0	0	0	0	Invariant	-0.027225	0.852373	Weakly down	0.0106366	0.913064	Weakly up	Neither	Neither
YBL097W	BRN1	Subunit of the condensin complex; required for chromosome condensation and for clustering of tRNA genes at the nucleolus; may influence multiple aspects of chromosome transmission			0	Cell cycle - yeast	FALSE	TRUE	TRUE	TRUE	TRUE	4.37216	TRUE	FALSE	TRUE	TRUE	FALSE	FALSE	1.75751	TRUE	5	3	0	0	0	0.0346311	-1.80759	-1.36977	-1.1321	0.0631184	Strongly down	0	0.706519	1.32265	0.609183	-0.0196131	-0.212345	-0.684985	-0.19633	Strongly up then down	0.0333419	0.781966	Weakly up	-0.0119487	0.890582	Weakly down	Overexpression only	Overexpression only
YPL084W	BRO1	Cytoplasmic class E vacuolar protein sorting (VPS) factor; coordinates protein sorting and deubiquitination in the multivesicular body (MVB) pathway by recruiting Doa4p to endosomes			0		FALSE	TRUE	FALSE	FALSE	FALSE	-0.307903	FALSE	FALSE	FALSE	FALSE	FALSE	FALSE	-0.226099	FALSE	1	0	0	0	0	0	0	0	0	0	Invariant	0	0	0	0.0460663	0.489914	0.52999	0.552182	0.573184	Up	-0.0228784	0.859497	Weakly down	0.0337084	0.660331	Weakly up	Neither	Overexpression only
YGL007W	BRP1	Putative protein of unknown function; conserved among S. cerevisiae strains; located in the upstream region of PMA1; deletion leads to polyamine resistance due to downregulation of PMA1			0		FALSE	FALSE	TRUE	FALSE	TRUE	2.48571	TRUE	FALSE	FALSE	TRUE	FALSE	TRUE	8.7084	TRUE	3	3	0	0	0	0	0	0	0	0	Invariant	0	0	0	-0.0261862	-0.847214	-1.08401	-1.27065	-1.31876	Strongly down	-0.0176317	0.891822	Weakly down	-0.0633805	0.347039	Weakly down	Neither	Overexpression only
YPR057W	BRR1	snRNP protein component of spliceosomal snRNPs; required for pre-mRNA splicing and snRNP biogenesis; in null mutant newly-synthesized snRNAs are destabilized and 3'-end processing is slowed			0		FALSE	FALSE	TRUE	FALSE	FALSE	-0.199683	FALSE	FALSE	FALSE	FALSE	FALSE	FALSE	-0.0845543	FALSE	1	0	0	0	0	0	0	0	0	0	Invariant	0	0	0	-0.0451212	-0.611419	-0.570926	-0.715351	-0.633556	Down	0.0970714	0.193879	Weakly up	-0.0329982	0.664506	Weakly down	Neither	Overexpression only
YER172C	BRR2	RNA-dependent ATPase RNA helicase (DEIH box); required for disruption of U4/U6 base-pairing in native snRNPs to activate the spliceosome for catalysis; homologous to human U5-200kD			1	Spliceosome	FALSE	FALSE	FALSE	FALSE	FALSE	-0.284138	FALSE	FALSE	FALSE	FALSE	FALSE	FALSE	-0.202948	FALSE	0	0	0	0	0	0	0	0	0	0	Invariant	0	0	0	0	0	0	0	0	Invariant	0.089932	0.377468	Weakly up	-0.109667	0.150282	Weakly down	Neither	Neither
YGL247W	BRR6	Essential nuclear envelope integral membrane protein; interacts with chromatin, helping to maintain normal chromatin architecture and transcriptional regulation of certain loci at the nuclear envelope; interacts and functions with Apq12p and Brl1p in lipid homeostasis; mutants are defective in nuclear pore complex biogenesis, nuclear envelope morphology, mRNA nuclear export, and are sensitive to …			0		FALSE	TRUE	TRUE	FALSE	FALSE	-0.141253	FALSE	FALSE	FALSE	TRUE	FALSE	FALSE	-0.183476	FALSE	2	1	0	0	0	0	0	0	0	0	Invariant	0	0	0	0	0	0	0	0	Invariant	0.0195027	0.888631	Weakly up	0.073971	0.30601	Weakly up	Neither	Neither
YOL077C	BRX1	Nucleolar protein; constituent of 66S pre-ribosomal particles; depletion leads to defects in rRNA processing and a block in the assembly of large ribosomal subunits; possesses a sigma(70)-like RNA-binding motif			0		FALSE	FALSE	FALSE	FALSE	FALSE	-0.100475	FALSE	FALSE	FALSE	FALSE	FALSE	FALSE	-0.179156	FALSE	0	0	0	0	0	0	0.199324	0.728409	0.695905	0.978643	Up	0	0	0	0.0875808	0.384647	0.529221	0.504322	0.859284	Up	0.0207262	0.893896	Weakly up	-0.173074	0.0130622	Significant and down	Overexpression only	Both
YDL037C	BSC1	Protein of unconfirmed function; similar to cell surface flocculin Flo11p; ORF exhibits genomic organization compatible with a translational readthrough-dependent mode of expression; in W303 strain one continuous open reading frame comprising of YDL037C, the intergenic region and YDL039C encodes the gene IMI1	G1(P)	2	0		FALSE	FALSE	TRUE	FALSE	FALSE		FALSE	FALSE	FALSE	TRUE	FALSE	TRUE		FALSE	1	2	0	0	0	0	0	0	0	0	Invariant	0	0	0	0	0	0	0	0	Invariant	-0.194668	0.382972	Down	-0.0109875	0.966267	Weakly down	Deletion only	Neither
YDR275W	BSC2	Protein of unknown function involved in multidrug resistance; inhibits oxidative damage induced by amphotericin B; overexpression increases flocculation, biofilm formation, invasive and pseudohyphal growth; ORF exhibits genomic organization compatible with a translational readthrough-dependent mode of expression; null mutant displays increased translation rate and increased readthrough of prematu…			0		FALSE	FALSE	FALSE	FALSE	FALSE	-0.143532	FALSE	FALSE	FALSE	FALSE	FALSE	FALSE	0.0447332	TRUE	0	1	0	0	0	0	0	0	0	0	Invariant	0	0	0	0	-0.315263	-0.555298	-0.528685	-0.676594	Down	0.0435825	0.674513	Weakly up	-0.0370735	0.610549	Weakly down	Neither	Overexpression only
YLR465C	BSC3	Dubious open reading frame; unlikely to encode a functional protein, based on available experimental and comparative sequence data; not conserved in closely related Saccharomyces species; 100% of YLR465C overlaps the uncharacterized ORF YLR464W and 86% of YLR465C overlaps the verified gene YRF1-4			0		FALSE	FALSE	FALSE	FALSE	FALSE		FALSE	FALSE	FALSE	FALSE	FALSE	FALSE		FALSE	0	0	0	0	0	0	0	0	0	0	Invariant	0	0	0	0	0	0	0	0	Invariant	-0.0540553	0.722279	Weakly down	-0.00415662	0.975707	Weakly down	Neither	Neither
YNL269W	BSC4	Protein of unknown function; protein-coding gene that evolved de novo via a series of point mutations in noncoding sequence; ORF exhibits genomic organization compatible with a translational readthrough-dependent mode of expression; readthrough is increased upon depletion of Sup35p; may be involved in DNA repair pathway during stationary phase and contribute to robustness of cells when shifted to…			0		FALSE	FALSE	FALSE	FALSE	FALSE		FALSE	FALSE	FALSE	FALSE	FALSE	FALSE		FALSE	0	0	0	0	0	0	0	0	0	0	Invariant	0	0	0	0	0	0	0	0	Invariant	0.0137552	0.910416	Weakly up	0.0277627	0.685354	Weakly up	Neither	Neither
YNR069C	BSC5	Protein of unknown function; shows homology with N-terminal end of Bul1p; ORF exhibits genomic organization compatible with a translational readthrough-dependent mode of expression; readthrough expression includes YNR068C and the locus for this readthrough is termed BUL3; Bul3p is involved in ubiquitin-mediated sorting of plasma membrane proteins; readthrough and shortened forms of Bul3p interact…			0		FALSE	FALSE	FALSE	FALSE	FALSE	-0.0307405	FALSE	FALSE	FALSE	FALSE	FALSE	FALSE	-0.160962	FALSE	0	0	0	0	0	0	0	0	0	0	Invariant	0	0.344084	1.09794	1.43087	1.74648	1.86056	1.73438	1.55185	Strongly up	0.0874764	0.417741	Weakly up	-0.0964634	0.232678	Weakly down	Neither	Overexpression only
YOL137W	BSC6	Protein of unknown function with 8 putative transmembrane segments; ORF exhibits genomic organization compatible with a translational readthrough-dependent mode of expression	G1(P)	23	0		FALSE	TRUE	FALSE	FALSE	FALSE	-0.30016	FALSE	FALSE	FALSE	FALSE	FALSE	FALSE	-0.216739	FALSE	1	0	0	0	0	0	0	0	0	0	Invariant	0	0	0	0	0	0	0	0	Invariant	-0.048005	0.665851	Weakly down	-0.0644663	0.368057	Weakly down	Neither	Neither
YBR290W	BSD2	Heavy metal ion homeostasis protein; facilitates trafficking of Smf1p and Smf2p metal transporters to vacuole where they are degraded; acts as an adaptor protein with Rsp5p in the regulated endocytosis of Smf1p and is itself ubiquitylated by Rsp5p; controls metal ion transport, prevents metal hyperaccumulation, functions in copper detoxification			0		FALSE	TRUE	TRUE	FALSE	FALSE	-0.290787	FALSE	FALSE	FALSE	TRUE	FALSE	FALSE	-0.207216	FALSE	2	1	0	0	0	0	0	0	0	0	Invariant	0	0	0	0.412884	0.504127	0.581539	0.465	0.452448	Up	0.00525625	0.961745	Weakly up	-0.026546	0.697447	Weakly down	Neither	Overexpression only
YPR171W	BSP1	Adapter that links synaptojanins to the cortical actin cytoskeleton; the synaptojanins are Inp52p and Inp53p			0		FALSE	FALSE	FALSE	FALSE	FALSE	-0.0258029	FALSE	FALSE	FALSE	FALSE	FALSE	FALSE	-0.141004	FALSE	0	0	0	0	0	0	0	0	0	0	Invariant	0	0.077103	0.555667	0.360216	0.611525	0.402532	0.209364	0.0158197	Up	0.0795385	0.200469	Weakly up	-0.0429323	0.464267	Weakly down	Neither	Overexpression only
YFL025C	BST1	GPI inositol deacylase of the endoplasmic reticulum (ER); negatively regulates COPII vesicle formation; prevents production of vesicles with defective subunits; required for proper discrimination between resident ER proteins and Golgi-bound cargo molecules; functional ortholog of human PGAP1, mutation of which is associated with intellectual disability and encephalopathy			1	Glycosylphosphatidylinositol (GPI)-anchor biosynthesis, Metabolic pathways	FALSE	FALSE	FALSE	FALSE	FALSE	-0.319741	FALSE	FALSE	FALSE	FALSE	FALSE	FALSE	-0.247268	FALSE	0	0	0	0	0	0	0	0	0	0	Invariant	0	0	0	0	0	0	0	0	Invariant	-0.0575883	0.574631	Weakly down	-0.00372262	0.97181	Weakly down	Neither	Neither
YGR142W	BTN2	v-SNARE binding protein; facilitates specific protein retrieval from a late endosome to the Golgi; modulates arginine uptake, possible role in mediating pH homeostasis between the vacuole and plasma membrane H(+)-ATPase; contributes to prion curing; preferentially expressed after severe ethanol stress, involved in clearance of denatured proteins caused by severe ethanol stress	G1	234	0		FALSE	TRUE	FALSE	FALSE	FALSE	-0.113549	FALSE	FALSE	FALSE	FALSE	FALSE	FALSE	-0.102995	FALSE	1	0	0	0	0	0	0	0	0	0	Invariant	0	0	0.391557	0.205684	0.456323	0.620142	0.691331	0.90647	Up	0.591459	0.000718468	Significant and up	-0.0945058	0.68864	Weakly down	Deletion only	Overexpression only
YPL069C	BTS1	Geranylgeranyl diphosphate synthase (GGPPS); increases the intracellular pool of geranylgeranyl diphosphate, suppressor of bet2 mutation that causes defective geranylgeranylation of small GTP-binding proteins that mediate vesicular traffic			1	Terpenoid backbone biosynthesis, Biosynthesis of antibiotics, Biosynthesis of secondary metabolites, Metabolic pathways	FALSE	FALSE	FALSE	FALSE	FALSE	-0.346296	FALSE	FALSE	FALSE	FALSE	FALSE	FALSE	-0.239647	FALSE	0	0	0	0	0	0	0.0188494	0.342194	0.581221	0.377833	Up	0	0	0	0.00714594	0.383182	0.446716	0.517375	0.628656	Up	-0.0974787	0.25927	Weakly down	0.0328485	0.700647	Weakly up	Overexpression only	Overexpression only
YDR252W	BTT1	Heterotrimeric nascent polypeptide-associated complex beta3 subunit; complex binds ribosomes via its beta-subunits in close proximity to nascent polypeptides; interacts with Caf130p of the CCR4-NOT complex; similar to human BTF3; BTT1 has a paralog, EGD1, that arose from the whole genome duplication			0		FALSE	TRUE	FALSE	FALSE	FALSE	-0.153851	FALSE	FALSE	FALSE	FALSE	FALSE	FALSE	-0.208264	FALSE	1	0	0	0	0	0	-0.666562	-1.00811	-1.04496	-1.08669	Strongly down	0	0	0	0	-0.756985	-1.29468	-1.28376	-1.48288	Strongly down	-0.00339143	0.975129	Weakly down	0.0569303	0.339329	Weakly up	Overexpression only	Overexpression only
YGR188C	BUB1	Protein kinase involved in the cell cycle checkpoint into anaphase; in complex with Mad1p and Bub3p, prevents progression into anaphase in presence of spindle damage; Cdc28p-mediated phosphorylation at Bub1p-T566 is important for degradation in anaphase and adaptation of checkpoint to prolonged mitotic arrest; associates with centromere DNA via Skp1p; involved in Sgo1p relocalization in response …	S	68	1	Meiosis - yeast, Cell cycle - yeast	FALSE	TRUE	TRUE	TRUE	TRUE	0.732053	TRUE	FALSE	FALSE	FALSE	FALSE	FALSE	-0.0915586	FALSE	5	0	0	0	0	-0.394798	-0.764036	-0.942313	-0.950101	-0.642714	Down	0	0	0	-0.00197008	-0.664788	-0.694284	-0.785307	-0.620675	Down	0.178096	0.000572336	Significant and up	-0.00621117	0.938051	Weakly down	Both	Overexpression only
YMR055C	BUB2	Mitotic exit network regulator; forms GTPase-activating Bfa1p-Bub2p complex that binds Tem1p and spindle pole bodies, blocks cell cycle progression before anaphase in response to spindle and kinetochore damage	G1	290	0	Cell cycle - yeast	FALSE	FALSE	TRUE	FALSE	FALSE	-0.22774	FALSE	FALSE	FALSE	FALSE	FALSE	FALSE	-0.204846	FALSE	1	0	0	0	0	-0.361943	-0.473401	-0.891117	-0.826239	-1.26347	Strongly down	0	-0.217078	-0.675323	-0.572743	-1.46742	-1.71561	-1.96689	-2.1477	Strongly down	0.0080709	0.956411	Weakly up	0.206181	0.000971493	Significant and up	Overexpression only	Both
YOR026W	BUB3	Kinetochore checkpoint WD40 repeat protein; localizes to kinetochores during prophase and metaphase, delays anaphase in the presence of unattached kinetochores; forms complexes with Mad1p-Bub1p and with Cdc20p, binds Mad2p and Mad3p; functions at kinetochore to activate APC/C-Cdc20p for normal mitotic progression	M	162	0	Cell cycle - yeast	FALSE	TRUE	FALSE	FALSE	FALSE	-0.303301	FALSE	FALSE	FALSE	FALSE	FALSE	FALSE	-0.151413	FALSE	1	0	0	0	0	0	0	0	0	0	Invariant	0	0	0	0	0	0	0	0	Invariant	0.0372838	0.736898	Weakly up	-0.020456	0.79929	Weakly down	Neither	Neither
YGL174W	BUD13	Subunit of the RES complex; RES complex is required for nuclear pre-mRNA retention and splicing; involved in bud-site selection; diploid mutants display a unipolar budding pattern instead of the wild-type bipolar pattern due to a specific defect in MATa1 pre-mRNA splicing which leads to haploid gene expression in diploids	G1(P)	25	0		FALSE	FALSE	FALSE	FALSE	FALSE	1.82534	TRUE	FALSE	FALSE	FALSE	FALSE	FALSE	-0.198354	FALSE	1	0	0	0	0	0	0	0	0	0	Invariant	0	0	0	0	0	0	0	0	Invariant	-0.00278276	0.983712	Weakly down	0.210588	0.000295542	Significant and up	Neither	Deletion only
YAR014C	BUD14	Protein involved in bud-site selection; Bud14p-Glc7p complex is a cortical regulator of dynein; forms a complex with Kel1p and Kel2p that regulates Bnr1p (formin) to affect actin cable assembly, cytokinesis, and polarized growth; diploid mutants display a random budding pattern instead of the wild-type bipolar pattern; relative distribution to the nucleus increases upon DNA replication stress			0		FALSE	TRUE	TRUE	FALSE	FALSE	0.0557952	TRUE	FALSE	FALSE	FALSE	FALSE	FALSE	0.174627	TRUE	3	1	0	0	0	0	0	0	0	0	Invariant	0	0	0.406364	0.201486	0.486725	0.40613	0.355581	0.579157	Up	-0.0648088	0.456531	Weakly down	0.0262193	0.728667	Weakly up	Neither	Overexpression only
YEL029C	BUD16	Putative pyridoxal kinase; a key enzyme involved in pyridoxal 5'-phosphate synthesis, the active form of vitamin B6; required for genome integrity; involved in bud-site selection; similarity to yeast BUD17 and human pyridoxal kinase (PDXK)			1	Vitamin B6 metabolism, Metabolic pathways	FALSE	FALSE	FALSE	FALSE	FALSE	-0.261407	FALSE	FALSE	FALSE	FALSE	FALSE	FALSE	-0.230747	FALSE	0	0	0	0	0	0	0	0	0	0	Invariant	0	0	0	0	0	0	0	0	Invariant	0.0498816	0.71796	Weakly up	-0.0411217	0.666859	Weakly down	Neither	Neither
YNR027W	BUD17	Putative pyridoxal kinase; a key enzyme in vitamin B6 metabolism; involved in bud-site selection; diploid mutants display a random rather than a bipolar budding pattern; similarity to yeast BUD16 and human pyridoxal kinase (PDXK)			1	Vitamin B6 metabolism, Metabolic pathways	FALSE	FALSE	FALSE	FALSE	FALSE	-0.390964	FALSE	FALSE	FALSE	FALSE	FALSE	FALSE	-0.249043	FALSE	0	0	0	0	0	0.103857	0.404899	0.520536	0.608517	0.76647	Up	0	0	0	0	0	0	0	0	Invariant	-0.0373385	0.722279	Weakly down	0.0203849	0.791017	Weakly up	Overexpression only	Neither
YJL188C	BUD19	Dubious open reading frame; unlikely to encode a functional protein, based on available experimental and comparative sequence data; not conserved in closely related Saccharomyces species; 88% of ORF overlaps the verified gene RPL39; diploid mutant displays a weak budding pattern phenotype in a systematic assay			0		FALSE	FALSE	TRUE	FALSE	FALSE		FALSE	FALSE	FALSE	TRUE	FALSE	FALSE		FALSE	1	1	0	0	0	0	0	0	0	0	Invariant	0	-1.82858	-2.36392	-2.31302	-2.36647	-2.2644	-2.4852	-2.28877	Strongly down	0.0749575	0.472479	Weakly up	0.0111378	0.909545	Weakly up	Neither	Overexpression only
YKL092C	BUD2	GTPase activating factor for Rsr1p/Bud1p; plays a role in spindle position checkpoint distinct from its role in bud site selection; required for both axial and bipolar budding patterns; mutants exhibit random budding in all cell types; contains two PH-like domains	G2	130	0		FALSE	FALSE	TRUE	FALSE	FALSE	-0.305577	FALSE	FALSE	FALSE	FALSE	FALSE	FALSE	-0.252382	FALSE	1	0	0	0	0	0	0	0	0	0	Invariant	0	0	0	0	0	0	0	0	Invariant	-0.00075617	0.995883	Weakly down	-0.101191	0.0687496	Weakly down	Neither	Neither
YLR074C	BUD20	C2H2-type zinc finger protein required for ribosome assembly; shuttling factor which associates with pre-60S particles in the nucleus, accompanying them to the cytoplasm; cytoplasmic dissociation of Bud20p requires Drg1p; N-terminus harbors a nuclear localization signal (NLS) and a nuclear export signal (NES); cytoplasmic Bud20p is reimported by Kap123-dependent pathway; involved in bud-site sele…			0		FALSE	FALSE	FALSE	FALSE	FALSE	-0.102286	FALSE	FALSE	FALSE	TRUE	FALSE	FALSE	0.0138306	TRUE	0	2	0	0	0	0	0.354446	0.465295	0.429651	0.796216	Up	0	0	0	0	0	0	0	0	Invariant	-0.0912778	0.412049	Weakly down	0.109895	0.183853	Weakly up	Overexpression only	Neither
YOR078W	BUD21	Component of small ribosomal subunit (SSU) processosome; this complex contains U3 snoRNA; required at post-transcriptional step for efficient retrotransposition; absence results in decreased Ty1 Gag:GFP protein levels; originally isolated as bud-site selection mutant that displays a random budding pattern			0		FALSE	FALSE	TRUE	FALSE	FALSE	-0.291625	FALSE	FALSE	FALSE	FALSE	FALSE	FALSE	-0.176893	FALSE	1	0	0	0	0	0	0	0	0	0	Invariant	0	0	0	0	0	0	0	0	Invariant	-0.12219	0.27116	Weakly down	-0.043631	0.691063	Weakly down	Neither	Neither
YMR014W	BUD22	Protein required for rRNA maturation and ribosomal subunit biogenesis; required for 18S rRNA maturation; also required for small ribosomal subunit biogenesis; cosediments with pre-ribosomal particles; mutation decreases efficiency of +1 Ty1 frameshifting and transposition, and affects budding pattern			0		FALSE	FALSE	TRUE	FALSE	FALSE	-0.261412	FALSE	FALSE	FALSE	TRUE	FALSE	FALSE	-0.140493	FALSE	1	1	0	0	0	0.0165624	0.299164	0.467198	0.494871	0.913327	Up	0	0	0.0081927	0.662535	0.822803	1.03618	0.937536	1.20107	Strongly up	-0.0833797	0.518238	Weakly down	-0.0408991	0.697803	Weakly down	Overexpression only	Overexpression only
YCR047C	BUD23	Ribosome biogenesis factor; methyltransferase that methylates residue G1575 of 18S rRNA; required for rRNA processing and nuclear export of 40S ribosomal subunits independently of methylation activity; required for recruitment of Rps2p; functions with DEAH-box RNA helicase Ecm16p; diploid mutant displays random budding pattern; functional homolog of human WBSCR22			1		FALSE	TRUE	FALSE	FALSE	FALSE	-0.342357	FALSE	FALSE	FALSE	FALSE	FALSE	FALSE	-0.234268	FALSE	1	0	0	0	0	0.19194	0.18249	0.370039	0.280183	0.848529	Up	0	0	0	0.508211	0.770896	0.67058	0.627037	0.972906	Up	-0.189797	0.0854781	Down	-0.0171265	0.902016	Weakly down	Both	Overexpression only
YER014C-A	BUD25	Protein involved in bud-site selection; diploid mutants display a random budding pattern instead of the wild-type bipolar pattern			0		FALSE	FALSE	FALSE	FALSE	FALSE		FALSE	FALSE	FALSE	FALSE	FALSE	FALSE		FALSE	0	0	0	0	0	0	0	0	0	0	Invariant	0	0	0	0	0	0	0	0	Invariant	-0.0234061	0.871229	Weakly down	-0.0982461	0.176669	Weakly down	Neither	Neither
YDR241W	BUD26	Dubious open reading frame; unlikely to encode a functional protein, based on available experimental and comparative sequence data; not conserved in closely related Saccharomyces species; 1% of ORF overlaps the verified gene SNU56; diploid mutant displays a weak budding pattern phenotype in a systematic assay			0		FALSE	FALSE	FALSE	FALSE	FALSE		FALSE	FALSE	FALSE	FALSE	FALSE	FALSE		FALSE	0	0	0	0	0	0	0	0	0	0	Invariant	0	0	0	0	0	0	0	0	Invariant	-0.0516653	0.88136	Weakly down	0.314836	0.0444373	Significant and up	Neither	Deletion only
YFL023W	BUD27	Unconventional prefoldin protein involved in translation initiation; required for correct assembly of RNAP I, II, and III in an Rpb5p-dependent manner; shuttles between nucleus and cytoplasm; mutants have inappropriate expression of nutrient sensitive genes due to translational derepression of Gcn4p transcription factor; diploid mutants show random budding; ortholog of human URI/RMP			0		FALSE	TRUE	FALSE	FALSE	FALSE	-0.0119065	FALSE	FALSE	FALSE	TRUE	FALSE	FALSE	-0.00259494	FALSE	1	1	0	0	0	0.0268214	0.317102	0.593165	0.471451	0.792121	Up	0	0	0.235269	0.200635	0.753928	0.777051	0.61229	0.816859	Up	-0.0958389	0.422698	Weakly down	0.0230566	0.838026	Weakly up	Overexpression only	Overexpression only
YLR062C	BUD28	Dubious open reading frame; unlikely to encode a functional protein, based on available experimental and comparative sequence data; not conserved in closely related Saccharomyces species; 98% of ORF overlaps the verified gene RPL22A; diploid mutant displays a weak budding pattern phenotype in a systematic assay			0		FALSE	FALSE	TRUE	FALSE	FALSE		FALSE	FALSE	FALSE	TRUE	FALSE	FALSE		FALSE	1	1	0	0	0	0	0	0	0	0	Invariant	0	0	0	0	0	0	0	0	Invariant	0.0855606	0.301889	Weakly up	0.0688221	0.320802	Weakly up	Neither	Neither
YCL014W	BUD3	Guanine nucleotide exchange factor (GEF) for Cdc42p; activates Cdc42p in early G1, accounting for the first stage of biphasic activation, with Cdc24p accounting for the second stage in late G1; involved in the Cdc42p-mediated assembly of the axial landmark that dictates the site for the next round of budding, resulting in the axial budding pattern observed in haploids; localizes with septins to t…	G2	110	0		FALSE	TRUE	TRUE	TRUE	TRUE	2.8222	TRUE	FALSE	FALSE	TRUE	FALSE	FALSE	0.789461	TRUE	5	2	0	0	0	-0.483072	-1.82177	-2.15892	-2.06802	-1.84692	Strongly down	0	0	0	-0.543841	-2.35197	-3.11067	-3.04319	-2.96321	Strongly down	0.0795249	0.498596	Weakly up	-0.0202848	0.847114	Weakly down	Overexpression only	Overexpression only
YDL151C	BUD30	Dubious open reading frame; unlikely to encode a functional protein, based on available experimental and comparative sequence data; not conserved in closely related Saccharomyces species; 96% of ORF overlaps the verified gene RPC53; diploid mutant displays a weak budding pattern phenotype in a systematic assay			0		FALSE	FALSE	FALSE	FALSE	FALSE		FALSE	FALSE	FALSE	FALSE	FALSE	FALSE		FALSE	0	0	0	0	0	0	0	0	0	0	Invariant	0	0	0	0	0	0	0	0	Invariant	-0.00208476	0.986815	Weakly down	-0.124962	0.0306409	Significant and weakly down	Neither	Deletion only
YCR063W	BUD31	Component of the SF3b subcomplex of the U2 snRNP; increases efficiency of first and second step pre-mRNA splicing; diploid mutants display a random budding pattern instead of the wild-type bipolar pattern; facilitates passage through G1/S Start, but is not required for G2/M transition or exit from mitosis			0	Spliceosome	FALSE	TRUE	TRUE	FALSE	TRUE	-0.0651593	FALSE	FALSE	FALSE	TRUE	FALSE	TRUE	-0.0888622	FALSE	3	2	0	0	0	0	0	0	0	0	Invariant	0	0	0	0	0	0	0	0	Invariant	-0.0603236	0.650851	Weakly down	0.0383659	0.697447	Weakly up	Neither	Neither
YGR262C	BUD32	Protein kinase; component of the EKC/KEOPS complex with Kae1p, Cgi121p, Pcc1p, and Gon7p; Pyrococcus Bud32 ortholog functions as a P-loop ATPase rather than a protein kinase in the context of the complex; EKC/KEOPS complex is required for t6A tRNA modification and telomeric TG1-3 recombination; may have role in transcription; mutation is functionally complemented by human TP53RK			1		FALSE	FALSE	FALSE	FALSE	FALSE	-0.385587	FALSE	FALSE	FALSE	FALSE	FALSE	FALSE	-0.257113	FALSE	0	0	0	0	0	-0.294096	-0.0382412	-0.227243	-0.322909	-0.662504	Down	0	-0.348165	-0.494573	-0.445005	-0.760433	-0.766636	-0.815308	-1.02658	Strongly down	-0.00206309	0.987887	Weakly down	-0.0165689	0.852851	Weakly down	Overexpression only	Overexpression only
YJR092W	BUD4	Anillin-like protein involved in bud-site selection; required for the axial budding pattern; required for the formation and disassembly of the double septin ring structure, and generally for septin organization; functions as a platform linking the cytokinesis tag septins to the axial landmark through its multiple domains; in vivo substrate of Cdc28p/Clb2p	G2	122	0		TRUE	TRUE	TRUE	TRUE	TRUE	0.898441	TRUE	TRUE	TRUE	TRUE	TRUE	TRUE	2.68512	TRUE	6	6	0	0	0	0	-0.861998	-1.15648	-1.3817	-1.37755	Strongly down	0	0	0.239919	-0.295551	-1.13197	-1.57882	-1.98618	-2.26233	Up then strongly down	0.00916082	0.950447	Weakly up	0.026191	0.770692	Weakly up	Overexpression only	Overexpression only
YCR038C	BUD5	GTP/GDP exchange factor for Rsr1p (Bud1p); required for both axial and bipolar budding patterns; mutants exhibit random budding in all cell types			0		FALSE	FALSE	TRUE	FALSE	FALSE		FALSE	FALSE	FALSE	FALSE	FALSE	FALSE		FALSE	1	0	0	0	0	0	0	0	0	0	Invariant	0	0	0	0	0	0	0	0	Invariant	0.0208542	0.883873	Weakly up	0.0639171	0.386628	Weakly up	Neither	Neither
YCR038C	BUD5	GTP/GDP exchange factor for Rsr1p (Bud1p); required for both axial and bipolar budding patterns; mutants exhibit random budding in all cell types			0		FALSE	FALSE	TRUE	FALSE	FALSE		FALSE	FALSE	FALSE	FALSE	FALSE	FALSE		FALSE	1	0	0	0	0	0	0	0	0	0	Invariant	0	0	0	0	0	0	0	0	Invariant	-0.103119	0.647603	Weakly down	0.108785	0.475351	Weakly up	Neither	Neither
YLR319C	BUD6	Actin- and formin-interacting protein; nucleation-promoting factor (NPF) for Bni1p and Bnr1p during actin cable assembly and organization; enhances Bnr1p-mediated actin nucleation, alleviating Hof1p inhibition through competitive binding; interacts with Bni1p via a C-terminal triple helical coiled-coil domain; role in polarized cell growth; isolated as a bipolar budding mutant; localizes to the p…			0		FALSE	FALSE	FALSE	FALSE	FALSE	-0.395054	FALSE	FALSE	FALSE	FALSE	FALSE	FALSE	-0.251928	FALSE	0	0	0	0	0	0	0	0	0	0	Invariant	0	0	0	0	0	0	0	0	Invariant	0.00996339	0.945819	Weakly up	-0.0102303	0.909888	Weakly down	Neither	Neither
YOR299W	BUD7	Member of the ChAPs family (Chs5p-Arf1p-binding proteins); members include Bch1p, Bch2p, Bud7p, and Chs6p; ChAPs family proteins form the exomer complex with Chs5p to mediate export of specific cargo proteins, including Chs3p, from the Golgi to the plasma membrane; BUD7 has a paralog, BCH1, that arose from the whole genome duplication			0		FALSE	FALSE	FALSE	TRUE	FALSE	-0.259758	FALSE	FALSE	FALSE	FALSE	FALSE	FALSE	-0.118528	FALSE	1	0	0	0	0	0.0144876	0	0.305048	0.491085	0.337964	Up	0	0	0	0	0	0	0	0	Invariant	0.0204133	0.901851	Weakly up	-0.0946291	0.249188	Weakly down	Overexpression only	Neither
YLR353W	BUD8	Protein involved in bud-site selection; diploid mutants display a unipolar budding pattern instead of the wild-type bipolar pattern, and bud at the proximal pole; BUD8 has a paralog, BUD9, that arose from the whole genome duplication	G2	102	0		TRUE	FALSE	TRUE	TRUE	TRUE	0.968862	TRUE	FALSE	FALSE	TRUE	TRUE	FALSE	0.57423	TRUE	5	3	0	0	0	-0.105012	-0.518289	-0.72008	-0.621955	-0.54496	Down	0	0	0	-0.325939	-1.031	-1.18298	-1.28638	-1.1982	Strongly down	0.07556	0.482533	Weakly up	0.113887	0.119228	Weakly up	Overexpression only	Overexpression only
YGR041W	BUD9	Protein involved in bud-site selection; mutant has increased aneuploidy tolerance; diploid mutants display a unipolar budding pattern instead of the wild-type bipolar pattern, and bud at the distal pole; BUD9 has a paralog, BUD8, that arose from the whole genome duplication	M	176	0		TRUE	FALSE	TRUE	TRUE	TRUE	2.47788	TRUE	FALSE	FALSE	TRUE	FALSE	TRUE	1.47351	TRUE	5	3	0	0	0	0	0	0	0	0	Invariant	0	0	0	0	0	0	0	0	Invariant	-0.182748	0.0565398	Down	0.0990124	0.307864	Weakly up	Deletion only	Neither
YDL099W	BUG1	Cis-golgi localized protein involved in ER to Golgi transport; forms a complex with the mammalian GRASP65 homolog, Grh1p; mutants are compromised for the fusion of ER-derived vesicles with Golgi membranes			0		FALSE	FALSE	TRUE	FALSE	FALSE	-0.378958	FALSE	FALSE	FALSE	FALSE	FALSE	FALSE	-0.258009	FALSE	1	0	0	0	0	0	0	0	0	0	Invariant	0	0	0.389562	0.260901	0.386714	0.507922	0.474204	0.692521	Up	0.0620388	0.593725	Weakly up	0.0194315	0.839301	Weakly up	Neither	Overexpression only
YMR275C	BUL1	Alpha-arrestin, component of the Rsp5p E3-ubiquitin ligase complex; ubiquitin-binding adaptor involved in down-regulation of general amino acid transporter Gap1p upon shift to preferred nitrogen source; involved in lactate transporter Jen1p endocytosis; BUL1 has a paralog, BUL2, that arose from the whole genome duplication			0		FALSE	FALSE	FALSE	FALSE	TRUE	-0.38707	FALSE	FALSE	FALSE	FALSE	FALSE	FALSE	-0.241657	FALSE	1	0	0	0	0	0	0	0	0	0	Invariant	0	0	0	0	0	0	0	0	Invariant	-0.00576352	0.96545	Weakly down	0.0254824	0.766767	Weakly up	Neither	Neither
YML111W	BUL2	Alpha-arrestin, component of the Rsp5p E3-ubiquitin ligase complex; ubiquitin-binding adaptor involved in intracellular amino acid permease sorting, functions in heat shock element mediated gene expression, essential for growth in stress conditions; BUL2 has a paralog, BUL1, that arose from the whole genome duplication			0		FALSE	FALSE	FALSE	FALSE	FALSE	-0.183386	FALSE	FALSE	FALSE	FALSE	FALSE	FALSE	-0.130835	FALSE	0	0	0	0	0	0	0	0	0	0	Invariant	0	0	0	0	0	0	0	0	Invariant	0.0611817	0.564476	Weakly up	0.011238	0.903004	Weakly up	Neither	Neither
YLR226W	BUR2	Cyclin for the Sgv1p (Bur1p) protein kinase; subunit of the CDK-cyclin BUR kinase complex with Sgv1p (Bur1p); regulates Set2p-dependent H3K36 trimethylation; regulates transcriptional elongation through the phosphorylation of the carboxy-terminal domain (CTD) of Rpo21p; involved in the recruitment of Spt6p to the CTD at the onset of transcription; regulates telomere elongation			0		FALSE	TRUE	FALSE	FALSE	FALSE	0.0137052	TRUE	FALSE	FALSE	TRUE	FALSE	FALSE	0.148693	TRUE	2	2	0	0	0	0.519462	0.101675	0.52932	0.685693	0.986631	Up	0	0.389235	0.7375	1.2743	1.26168	1.51358	1.09362	1.1555	Strongly up	-0.125294	0.301318	Weakly down	0.0237947	0.848943	Weakly up	Overexpression only	Overexpression only
YER159C	BUR6	Subunit of a heterodimeric NC2 transcription regulator complex; complex binds to TBP and can repress transcription by preventing preinitiation complex assembly or stimulate activated transcription; homologous to human NC2alpha; complex also includes Ncb2p; bur6 ncb2 double mutation is functionally complemented by coexpression of human DRAP1 and DR1, although the single bur6 mutation is not comple…			0		FALSE	FALSE	TRUE	FALSE	TRUE	1.33619	TRUE	FALSE	FALSE	TRUE	FALSE	FALSE	1.58077	TRUE	3	2	0	0	0	0	0	0	0	0	Invariant	0	0	0	0	0	0	0	0	Invariant	0.0201999	0.881471	Weakly up	-0.0947985	0.14687	Weakly down	Neither	Neither
YNL305C	BXI1	Protein involved in apoptosis; variously described as containing a BCL-2 homology (BH3) domain or as a member of the BAX inhibitor family; reported to promote apoptosis under some conditions and to inhibit it in others; localizes to ER and vacuole; may link the unfolded protein response to apoptosis via regulation of calcium-mediated signaling; translocates to mitochondria under apoptosis-inducin…			0		FALSE	FALSE	FALSE	FALSE	FALSE	-0.187965	FALSE	FALSE	FALSE	FALSE	FALSE	FALSE	-0.158543	FALSE	0	0	0	0	0	0	0	0	0	0	Invariant	0	-0.106274	-0.697223	-0.422423	-0.358806	-0.291525	0	0	Down	-0.0917574	0.419794	Weakly down	-0.0274353	0.797129	Weakly down	Neither	Overexpression only
YKL005C	BYE1	Negative regulator of transcription elongation; contains a TFIIS-like domain that associates with chromatin and a PHD domain that interacts with H3K4me3; multicopy suppressor of temperature-sensitive ess1 mutations, binds RNA polymerase II large subunit			0		FALSE	FALSE	FALSE	FALSE	FALSE	0.130586	TRUE	FALSE	FALSE	FALSE	FALSE	FALSE	-0.0222605	FALSE	1	0	0	0	0	0	0	0	0	0	Invariant	0	0	0	0	0	0	0	0	Invariant	-0.074119	0.458374	Weakly down	-0.0292406	0.73698	Weakly down	Neither	Neither
YHR114W	BZZ1	SH3 domain protein implicated in regulating actin polymerization; able to recruit actin polymerization machinery through its SH3 domains; colocalizes with cortical actin patches and Las17p; interacts with type I myosins			0		FALSE	FALSE	FALSE	FALSE	FALSE	-0.0707928	FALSE	FALSE	FALSE	FALSE	FALSE	FALSE	-0.179831	FALSE	0	0	0	0	0	0	0	0	0	0	Invariant	0	0	0	0	0	0	0	0	Invariant	-0.0541077	0.629972	Weakly down	0.172257	0.00588577	Significant and up	Neither	Deletion only
YDR531W	CAB1	Pantothenate kinase, ATP:D-pantothenate 4'-phosphotransferase; catalyzes the first committed step in the universal biosynthetic pathway for synthesis of coenzyme A (CoA); transcriptionally regulated by Upc2p via a sterol response element			1	Pantothenate and CoA biosynthesis, Metabolic pathways	FALSE	FALSE	FALSE	FALSE	FALSE	-0.300543	FALSE	FALSE	FALSE	FALSE	FALSE	FALSE	-0.187112	FALSE	0	0	0	0	0	0	0	0	0	0	Invariant	0	0	0	0	0	0	0	0	Invariant	0.0419438	0.722675	Weakly up	-0.171923	0.0050258	Significant and down	Neither	Deletion only
YIL083C	CAB2	Phosphopantothenoylcysteine synthetase (PPCS); catalyzes the second step of coenzyme A biosynthesis from pantothenate; subunit of the CoA-Synthesizing Protein Complex (CoA-SPC) that contains: Cab2p, Cab3p, Cab4p, Cab5p, Sis2p and Vhs3p subunits; null mutant lethality is complemented by human homolog PPCS and by E. coli coaBC, a bifunctional enzyme with PPCS activity			1	Pantothenate and CoA biosynthesis, Metabolic pathways	FALSE	FALSE	FALSE	FALSE	FALSE	-0.227263	FALSE	FALSE	FALSE	FALSE	FALSE	FALSE	-0.214334	FALSE	0	0	0	0	0	0	0	0	0	0	Invariant	0	0	0	0	0	0	0	0	Invariant	-663.655	0.999658	Suspicious value	-0.0564057	0.502809	Weakly down	Neither	Neither
YKL088W	CAB3	Subunit of PPCDC and CoA-SPC complexes involved in CoA biosynthesis; subunits of the phosphopantothenoylcysteine decarboxylase (PPCDC) complex are: Cab3p, Sis2p, Vhs3p, while the subunits of the CoA-synthesizing protein complex (CoA-SPC) are: Cab2p, Cab3p, Cab4p, and Cab5p as well as Sis2p and Vhs3p; null mutant lethality is complemented by E. coli coaBC			1	Pantothenate and CoA biosynthesis, Metabolic pathways	FALSE	FALSE	FALSE	FALSE	FALSE	-0.358231	FALSE	FALSE	FALSE	FALSE	FALSE	FALSE	-0.234628	FALSE	0	0	0	0	0	0	0	0	0	0	Invariant	0	0.153902	0.674097	0.437911	0.650517	0.751191	0.661899	0.73993	Up	-0.0317588	0.821753	Weakly down	-0.175532	0.00654071	Significant and down	Neither	Both
YGR277C	CAB4	Subunit of the CoA-Synthesizing Protein Complex (CoA-SPC); subunits of this complex are: Cab2p, Cab3p, Cab4p, Cab5p, Sis2p and Vhs3p; involved in histone acylation; probable pantetheine-phosphate adenylyltransferase (PPAT); PPAT catalyzes the fourth step in the biosynthesis of coenzyme A from pantothenate; null mutant lethality is complemented by E. coli coaD (encoding PPAT) and by human COASY			1	Pantothenate and CoA biosynthesis, Metabolic pathways	FALSE	FALSE	FALSE	FALSE	FALSE	-0.383462	FALSE	FALSE	FALSE	FALSE	FALSE	FALSE	-0.25533	FALSE	0	0	0	0	0	0	0	0	0	0	Invariant	0	0	0	0	0	0	0	0	Invariant	0.042168	0.773042	Weakly up	-0.000877425	0.993592	Weakly down	Neither	Neither
YDR196C	CAB5	Subunit of the CoA-Synthesizing Protein Complex (CoA-SPC); subunits of this complex are: Cab2p, Cab3p, Cab4p, Cab5p, Sis2p and Vhs3p; probable dephospho-CoA kinase (DPCK) that catalyzes the last step in coenzyme A biosynthesis; involved in histone acylation; null mutant lethality is complemented by human homolog DCAKD and by E. coli coaE (encoding DPCK); detected in purified mitochondria in high-…			1	Pantothenate and CoA biosynthesis, Metabolic pathways	FALSE	FALSE	FALSE	FALSE	FALSE	-0.40052	FALSE	FALSE	FALSE	FALSE	FALSE	FALSE	-0.245156	FALSE	0	0	0	0	0	0	0	0	0	0	Invariant	0	0	0	0	0	0	0	0	Invariant	-0.00625898	0.969772	Weakly down	0.0534172	0.575908	Weakly up	Neither	Neither
YML102W	CAC2	Subunit of chromatin assembly factor I (CAF-1), with Rlf2p and Msi1p; chromatin assembly by CAF-1 is important for multiple processes including silencing at telomeres, mating type loci, and rDNA; maintenance of kinetochore structure, deactivation of the DNA damage checkpoint after DNA repair, chromatin dynamics during transcription; and repression of divergent transcription; relocalizes to the cy…	G1(P)	36	0		FALSE	FALSE	FALSE	FALSE	FALSE	0.0589684	TRUE	FALSE	FALSE	TRUE	FALSE	FALSE	-0.00942759	FALSE	1	1	0	0	0	0.0199971	0.312158	0.543068	0.708759	0.770827	Up	0	0	0.391811	0.051945	0.340066	0.352171	0.510164	0.720599	Up	-0.0230675	0.839009	Weakly down	0.0463234	0.450455	Weakly up	Overexpression only	Overexpression only
YDR423C	CAD1	AP-1-like basic leucine zipper (bZIP) transcriptional activator; involved in stress responses, iron metabolism, and pleiotropic drug resistance; controls a set of genes involved in stabilizing proteins; binds consensus sequence TTACTAA; CAD1 has a paralog, YAP1, that arose from the whole genome duplication			0		FALSE	TRUE	FALSE	FALSE	FALSE	-0.13108	FALSE	FALSE	FALSE	FALSE	FALSE	FALSE	-0.186568	FALSE	1	0	0	0	0	0	0	0	0	0	Invariant	0	0	0	0	0	0	0	0	Invariant	0.12692	0.0628358	Weakly up	0.0284984	0.722418	Weakly up	Neither	Neither
YNL278W	CAF120	Part of the CCR4-NOT transcriptional regulatory complex; involved in controlling mRNA initiation, elongation, and degradation; contains a PH-like domain; CAF120 has a paralog, SKG3, that arose from the whole genome duplication	G1(P)	38	0	RNA degradation	FALSE	FALSE	FALSE	FALSE	FALSE	-0.289543	FALSE	FALSE	FALSE	FALSE	FALSE	FALSE	-0.0783337	FALSE	0	0	0	0	0	0	0	0	0	0	Invariant	0	0	0	0	0	0	0	0	Invariant	0.00394758	0.975784	Weakly up	0.0843909	0.224102	Weakly up	Neither	Neither
YGR134W	CAF130	Subunit of the CCR4-NOT transcriptional regulatory complex; CCR4-NOT complex is evolutionarily-conserved and involved in controlling mRNA initiation, elongation, and degradation			0		FALSE	FALSE	FALSE	FALSE	FALSE	-0.278099	FALSE	FALSE	FALSE	FALSE	FALSE	FALSE	-0.192682	FALSE	0	0	0	0	0	0	0	0	0	0	Invariant	0	0	0	0	0	0	0	0	Invariant	0.0170097	0.871229	Weakly up	0.0412149	0.472011	Weakly up	Neither	Neither
YFL028C	CAF16	Part of evolutionarily-conserved CCR4-NOT regulatory complex; contains single ABC-type ATPase domain but no transmembrane domain; interacts with several subunits of Mediator			0	RNA degradation	FALSE	TRUE	FALSE	FALSE	FALSE	-0.375152	FALSE	FALSE	FALSE	FALSE	FALSE	FALSE	-0.242959	FALSE	1	0	0	0	0	0	0	0	0	0	Invariant	0	0	0	0	0	0	0	0	Invariant	0.0631716	0.654518	Weakly up	-0.13986	0.0907025	Down	Neither	Deletion only
YOR276W	CAF20	Phosphoprotein of the mRNA cap-binding complex; involved in translational control; repressor of cap-dependent translational initiation; translational activator of select mRNAs during filamentous growth; competes with eIF4G for binding to eIF4E			0		FALSE	FALSE	FALSE	FALSE	FALSE	-0.30982	FALSE	FALSE	FALSE	FALSE	FALSE	FALSE	-0.176273	FALSE	0	0	0	0	0	0	0	0	0	0	Invariant	0	0	0	0	0	0	0	0	Invariant	0.0950602	0.301614	Weakly up	-0.0423691	0.621313	Weakly down	Neither	Neither
YKR036C	CAF4	WD40 repeat-containing protein associated with the CCR4-NOT complex; interacts in a Ccr4p-dependent manner with Ssn2p; also interacts with Fis1p, Mdv1p and Dnm1p and plays a role in mitochondrial fission; CAF4 has a paralog, MDV1, that arose from the whole genome duplication			0		FALSE	FALSE	TRUE	FALSE	FALSE	-0.38171	FALSE	FALSE	FALSE	FALSE	FALSE	FALSE	-0.254432	FALSE	1	0	0	0	0	0	0	0	0	0	Invariant	0	0	0	0	0	0	0	0	Invariant	-0.0743013	0.389076	Weakly down	0.0251564	0.751043	Weakly up	Neither	Neither
YNL288W	CAF40	Component of the CCR4-NOT transcriptional complex; evolutionarily conserved; involved in controlling mRNA initiation, elongation, and degradation; binds Cdc39p			0	RNA degradation	FALSE	FALSE	TRUE	FALSE	FALSE	0.242485	TRUE	FALSE	FALSE	FALSE	FALSE	FALSE	-0.117888	FALSE	2	0	0	0	0	0	0	0	0	0	Invariant	0	0	0	0	0	0	0	0	Invariant	-0.0681173	0.465976	Weakly down	0.0298274	0.707804	Weakly up	Neither	Neither
YER048C	CAJ1	Nuclear type II J heat shock protein of the E. coli dnaJ family; overexpression stabilizes amino acid permeases; contains a leucine zipper-like motif, binds to non-native substrates for presentation to Ssa3p, may function during protein translocation, assembly and disassembly; localizes to the cytosol and plasma membrane, while a GFP fusion protein localizes to the nucleus			0		FALSE	FALSE	TRUE	FALSE	FALSE	0.0712059	TRUE	FALSE	FALSE	TRUE	FALSE	FALSE	-0.190565	FALSE	2	1	0	0	0	0	0	0	0	0	Invariant	0	0	0	0	0	0	0	0	Invariant	-0.0179501	0.891822	Weakly down	-0.104486	0.0953317	Weakly down	Neither	Neither
YFL029C	CAK1	Cyclin-dependent kinase-activating kinase; required for passage through the cell cycle; phosphorylates and activates Cdc28p; nucleotide-binding pocket differs significantly from those of most other protein kinases; required for premeiotic DNA synthesis, expression of early and middle sporulation specific genes and direct phosphorylation of the Smk1p MAPK to regulate spore morphogenesis			1	Cell cycle - yeast	FALSE	FALSE	FALSE	FALSE	FALSE	-0.361299	FALSE	FALSE	FALSE	FALSE	FALSE	FALSE	-0.255639	FALSE	0	0	0	0	0	0	0	0	0	0	Invariant	0	0	0	0	0.27532	0.413751	0.473529	0.588189	Up	0.0374385	0.827681	Weakly up	0.0955599	0.300036	Weakly up	Neither	Overexpression only
YPL048W	CAM1	One of two isoforms of the gamma subunit of eEF1B; stimulates the release of GDP from eEF1A (Tef1p/Tef2p) post association with the ribosomal complex with eEF1Balpha subunit; nuclear protein required for transcription of MXR1; binds the MXR1 promoter in the presence of other nuclear factors; binds calcium and phospholipids			0		FALSE	TRUE	TRUE	FALSE	TRUE	0.0628706	TRUE	FALSE	FALSE	TRUE	FALSE	FALSE	0.129289	TRUE	4	2	0	0	0	0	-0.254645	-0.857577	-1.27891	-1.8112	Strongly down	0	0	0	-0.457179	-0.357367	-1.3797	-1.6151	-2.2203	Strongly down	-0.0419176	0.70041	Weakly down	0.11703	0.0500626	Weakly up	Overexpression only	Overexpression only
YEL063C	CAN1	Plasma membrane arginine permease; requires phosphatidyl ethanolamine (PE) for localization, exclusively associated with lipid rafts; mutation confers canavanine resistance; CAN1 has a paralog, ALP1, that arose from the whole genome duplication			1		FALSE	FALSE	TRUE	TRUE	TRUE	0.29512	TRUE	FALSE	FALSE	FALSE	FALSE	FALSE	-0.110995	FALSE	4	0	0	0	0	0	0	0	0	0	Invariant	0	0	0	0	0	0	0	0	Invariant	-0.120925	0.13952	Weakly down	0.029672	0.737043	Weakly up	Neither	Neither
YKL007W	CAP1	Alpha subunit of the capping protein heterodimer (Cap1p and Cap2p); capping protein (CP) binds to the barbed ends of actin filaments preventing further polymerization; localized predominantly to cortical actin patches; protein increases in abundance and relocalizes from bud neck to plasma membrane upon DNA replication stress			0	Endocytosis	FALSE	TRUE	TRUE	FALSE	FALSE	1.35024	TRUE	FALSE	FALSE	TRUE	FALSE	FALSE	1.28027	TRUE	3	2	0	0	0	0	0	0	0	0	Invariant	0	0	0	0.637172	0.678459	0.943723	0.897124	0.972792	Up	0.0200719	0.883444	Weakly up	-0.0322161	0.683805	Weakly down	Neither	Overexpression only
YIL034C	CAP2	Beta subunit of the capping protein heterodimer (Cap1p and Cap2p); capping protein (CP) binds to the barbed ends of actin filaments preventing further polymerization; localized predominantly to cortical actin patches; protein increases in abundance and relocalizes from bud neck to plasma membrane upon DNA replication stress			0	Endocytosis	FALSE	FALSE	FALSE	FALSE	FALSE	-0.367876	FALSE	FALSE	FALSE	FALSE	FALSE	FALSE	-0.248623	FALSE	0	0	0	0	0	0	0	0	0	0	Invariant	0	0	0	0	0	0	0	0	Invariant	-0.0723371	0.517669	Weakly down	0.101193	0.182197	Weakly up	Neither	Neither
YPL111W	CAR1	Arginase, catabolizes arginine to ornithine and urea; expression responds to both induction by arginine and nitrogen catabolite repression; disruption decreases production of carcinogen ethyl carbamate during wine fermentation and also enhances freeze tolerance	S	88	1	Arginine biosynthesis, Biosynthesis of secondary metabolites, Biosynthesis of amino acids, Metabolic pathways, Biosynthesis of antibiotics, Arginine and proline metabolism	FALSE	TRUE	TRUE	TRUE	TRUE	2.67216	TRUE	FALSE	FALSE	TRUE	FALSE	FALSE	1.78819	TRUE	5	2	0	0	0	0	0	0	0	0	Invariant	0	0	0	0	0	0	0	0	Invariant	-0.0554848	0.685716	Weakly down	0.20132	0.00588542	Significant and up	Neither	Deletion only
YLR438W	CAR2	L-ornithine transaminase (OTAse); catalyzes the second step of arginine degradation, expression is dually-regulated by allophanate induction and a specific arginine induction process; not nitrogen catabolite repression sensitive; protein abundance increases in response to DNA replication stress; human homolog OAT complements yeast null mutant	G2/M	144	1	Biosynthesis of antibiotics, Arginine and proline metabolism, Biosynthesis of secondary metabolites, Metabolic pathways	FALSE	TRUE	TRUE	FALSE	TRUE	0.276194	TRUE	FALSE	TRUE	TRUE	FALSE	TRUE	0.206306	TRUE	4	4	0	0	0.0958563	0	-0.0465914	-1.22945	-1.4316	-1.09876	Strongly down	0	0	0	0	-0.302485	-1.207	-1.05935	-1.04247	Strongly down	-0.136076	0.281832	Weakly down	0.480079	0.00106139	Significant and up	Overexpression only	Both
YML042W	CAT2	Carnitine acetyl-CoA transferase; present in both mitochondria and peroxisomes; transfers activated acetyl groups to carnitine to form acetylcarnitine which can be shuttled across membranes			1	Peroxisome	FALSE	TRUE	FALSE	FALSE	FALSE	-0.441767	FALSE	FALSE	FALSE	FALSE	FALSE	FALSE	-0.263676	FALSE	1	0	0	0	0	0	0	0	0	0	Invariant	0	0	0	0.00282505	0.489511	0.584781	0.852088	0.75924	Up	0.00607536	0.95881	Weakly up	0.0627987	0.316708	Weakly up	Neither	Overexpression only
YOR125C	CAT5	Protein required for ubiquinone (Coenzyme Q) biosynthesis; localizes to the matrix face of the mitochondrial inner membrane in a large complex with ubiquinone biosynthetic enzymes; required for gluconeogenic gene activation			1	Ubiquinone and other terpenoid-quinone biosynthesis, Biosynthesis of secondary metabolites, Metabolic pathways	FALSE	FALSE	FALSE	FALSE	FALSE	-0.396879	FALSE	FALSE	FALSE	FALSE	FALSE	FALSE	-0.25506	FALSE	0	0	0	0	0	0	0	0	0	0	Invariant	0	0	-0.365754	-0.589527	-0.461606	-0.505927	-0.318686	-0.482357	Down	0.185562	0.00389344	Significant and up	0.102631	0.133527	Weakly up	Deletion only	Overexpression only
YMR280C	CAT8	Zinc cluster transcriptional activator; necessary for derepression of a variety of genes under non-fermentative growth conditions, active after diauxic shift, binds carbon source responsive elements; relative distribution to the nucleus increases upon DNA replication stress			0		FALSE	TRUE	FALSE	FALSE	FALSE	-0.187118	FALSE	FALSE	FALSE	FALSE	FALSE	FALSE	-0.0551575	FALSE	1	0	0	0	0	0	0	0	0	0	Invariant	0	0	0	0	0	0	0	0	Invariant	-0.00940522	0.942456	Weakly down	-0.0142081	0.860798	Weakly down	Neither	Neither
YGR036C	CAX4	Dolichyl pyrophosphate (Dol-P-P) phosphatase; cleaves the anhydride linkage in Dol-P-P; involved in synthesis of Dol-P-P-linked oligosaccharide intermediate required for protein N-glycosylation; has a luminally oriented active site in the ER; mutation affects vesicular transport, membrane and cell wall biogenesis and lipid homeostasis			1	N-Glycan biosynthesis	FALSE	FALSE	FALSE	FALSE	FALSE	-0.261834	FALSE	FALSE	FALSE	FALSE	FALSE	FALSE	-0.190392	FALSE	0	0	0	0	0	0	0	0	0	0	Invariant	0	0	0	0.601688	0.344037	0.626467	0.693288	0.794935	Up	-0.0133532	0.937198	Weakly down	0.0557093	0.542775	Weakly up	Neither	Overexpression only
YPL178W	CBC2	Small subunit of the heterodimeric cap binding complex with Sto1p; interacts with Npl3p, possibly to package mRNA for export from the nucleus; may have a role in telomere maintenance; contains an RNA-binding motif			0	RNA transport, Spliceosome, mRNA surveillance pathway	FALSE	FALSE	FALSE	FALSE	FALSE	0.105413	TRUE	FALSE	FALSE	FALSE	FALSE	FALSE	-0.0963297	FALSE	1	0	0	0	0	0	0	0	0	0	Invariant	0	0	0	0	0	0	0	0	Invariant	-0.0011705	0.994339	Weakly down	-0.151673	0.00899612	Significant and down	Neither	Deletion only
YJR060W	CBF1	Basic helix-loop-helix (bHLH) protein; forms homodimer to bind E-box consensus sequence CACGTG present at MET gene promoters and centromere DNA element I (CDEI); affects nucleosome positioning at this motif; associates with other transcription factors such as Met4p and Isw1p to mediate transcriptional activation or repression; associates with kinetochore proteins, required for chromosome segregat…			0		FALSE	FALSE	FALSE	FALSE	FALSE	0.60145	TRUE	FALSE	FALSE	FALSE	FALSE	FALSE	-0.123595	FALSE	1	0	0	0	0	0	0	0	0	0	Invariant	0	0	0	0	0	0	0	0	Invariant	-0.0597265	0.61819	Weakly down	-0.12036	0.0999164	Weakly down	Neither	Neither
YGR140W	CBF2	Essential kinetochore protein; component of the CBF3 multisubunit complex that binds to the CDEIII region of the centromere; Cbf2p also binds to the CDEII region possibly forming a different multimeric complex, ubiquitinated in vivo; sumoylated in an Mms21p-dependent manner; relative distribution to the spindle pole body decreases upon DNA replication stress	S	64	0		FALSE	TRUE	TRUE	FALSE	FALSE	0.888337	TRUE	FALSE	FALSE	FALSE	FALSE	FALSE	0.315067	TRUE	3	1	0	0	0	-0.539697	-1.63219	-2.26438	-2.73718	-3.15013	Strongly down	0	0	0	-0.773066	-2.31026	-3.50083	-4.16567	-3.7114	Strongly down	0.0833836	0.209557	Weakly up	0.267224	0.000979095	Significant and up	Overexpression only	Both
YLR175W	CBF5	Pseudouridine synthase catalytic subunit of box H/ACA snoRNPs; acts on large and small rRNAs, on snRNA U2, and on some mRNAs; mutations in human ortholog dyskerin cause the disorder dyskeratosis congenita; small nucleolar ribonucleoprotein particles are also known as snoRNPs			1	Ribosome biogenesis in eukaryotes	FALSE	FALSE	FALSE	FALSE	FALSE	0.323191	TRUE	FALSE	FALSE	FALSE	FALSE	FALSE	-0.0494724	FALSE	1	0	0	0	0	0	0	0	0	0	Invariant	0	0	0	0	0	0	0	0	Invariant	-0.0155915	0.917475	Weakly down	-0.158425	0.0185401	Significant and down	Neither	Deletion only
YNL161W	CBK1	Serine/threonine protein kinase of the the RAM signaling network; Ndr/LATS family member; binds regulatory subunit Mob2p; involved in regulation of cellular morphogenesis, polarized growth, and septum destruction; phosphorylation by Cbk1p regulates localization and activity of Ace2p transcription factor and Ssd1p translational repressor; Cbk1p activity is regulated by both phosphorylation and spe…			1		FALSE	FALSE	TRUE	FALSE	FALSE	-0.326452	FALSE	FALSE	FALSE	TRUE	FALSE	FALSE	-0.155178	FALSE	1	1	0	0	0	0	0	0	0	0	Invariant	0	0	0	0	0	0	0	0	Invariant	-0.0725207	0.454252	Weakly down	0.104149	0.119313	Weakly up	Neither	Neither
YJL209W	CBP1	Mitochondrial protein, regulator of COB mRNA stability and translation; interacts with the 5'-untranslated region of the COB mRNA; found in a complex at the inner membrane along with Pet309p; localizes to mitochondrial foci upon DNA replication stress			0		FALSE	FALSE	TRUE	FALSE	FALSE	-0.133039	FALSE	FALSE	FALSE	FALSE	FALSE	FALSE	-0.154609	FALSE	1	0	0	0	0	0	0	0	0	0	Invariant	0	0	0	0	0	0	0	0	Invariant	-0.0487643	0.678343	Weakly down	-0.0757998	0.303419	Weakly down	Neither	Neither
YHL038C	CBP2	Required for splicing of the group I intron bI5 of the COB pre-mRNA; nuclear-encoded mitochondrial protein that binds to the RNA to promote splicing; also involved in but not essential for splicing of the COB bI2 intron and the intron in the 21S rRNA gene			0		FALSE	FALSE	FALSE	FALSE	FALSE	-0.042874	FALSE	FALSE	FALSE	FALSE	FALSE	FALSE	-0.0874835	FALSE	0	0	0	0	0	0.131823	0.278402	0.639772	0.586897	0.835923	Up	0	0.0126191	0.503452	0.442146	0.802718	0.908291	0.843423	0.979033	Up	0.0159257	0.91448	Weakly up	0.117762	0.0891995	Weakly up	Overexpression only	Overexpression only
YPL215W	CBP3	Mitochondrial protein required for assembly of cytochrome bc1 complex; forms a complex with Cbp6p that binds to mt ribosomes near the polypeptide tunnel exit and promotes efficient translation of the COB mRNA; Cbp3p-Cbp6p complex also interacts with newly synthesized cytochrome b (Cobp) and Cbp4p to promote assembly of Cobp into the cytochrome bc1 complex; Cbp3p-Cbp6p complex is sequestered if as…			0		FALSE	FALSE	FALSE	FALSE	FALSE	-0.259545	FALSE	FALSE	FALSE	FALSE	FALSE	FALSE	-0.156107	FALSE	0	0	0	0	0	0	0	0	0	0	Invariant	0	0	0	0	0	0	0	0	Invariant	0.0354409	0.831936	Weakly up	-0.00235207	0.984512	Weakly down	Neither	Neither
YGR174C	CBP4	Mitochondrial protein required for assembly of cytochrome bc1 complex; interacts with the Cbp3p-Cbp6p complex and newly synthesized cytochrome b (Cobp) to promote assembly of Cobp into the cytochrome bc1 complex			0		FALSE	FALSE	TRUE	FALSE	FALSE	-0.229189	FALSE	FALSE	FALSE	FALSE	FALSE	FALSE	-0.222073	FALSE	1	0	0	0	-0.0176629	-0.0398605	-0.153007	-0.576166	-0.573824	-0.857764	Down	0	0	0	0	0	0	0	0	Invariant	0.14193	0.238376	Up	-0.0989953	0.351536	Weakly down	Both	Neither
YBR120C	CBP6	Mitochondrial protein required for translation of the COB mRNA; forms a complex with Cbp3p that binds to mt ribosomes near the polypeptide tunnel exit and promotes efficient translation of the COB mRNA; Cbp3p-Cbp6p complex also interacts with newly synthesized cytochrome b (Cobp) and Cbp4p to promote assembly of Cobp into the cytochrome bc1 complex; Cbp3p-Cbp6p complex is sequestered if assembly …			0		FALSE	FALSE	TRUE	FALSE	FALSE	-0.204264	FALSE	FALSE	FALSE	FALSE	FALSE	FALSE	-0.213054	FALSE	1	0	0	0	0	0	0	0	0	0	Invariant	0	0	0	-0.521596	-0.450652	-0.829883	-0.245272	-0.458147	Down	-0.0342711	0.843437	Weakly down	-0.0641812	0.50336	Weakly down	Neither	Overexpression only
YIL043C	CBR1	Cytochrome b reductase and NADH-dependent reductase for Dph3p; required for diphthamide synthesis and tRNA wobble uridine modification; also detected in mitochondria; mutation in conserved NADH binding domain of the human ortholog results in type I methemoglobinemia			1	Amino sugar and nucleotide sugar metabolism	FALSE	FALSE	FALSE	FALSE	FALSE	-0.315877	FALSE	FALSE	FALSE	FALSE	FALSE	FALSE	-0.248354	FALSE	0	0	0	0	0	0	0	0	0	0	Invariant	0	-0.0928076	-0.518522	-0.62276	-0.704199	-0.681253	-0.431586	-0.421867	Down	0.0270125	0.842834	Weakly up	0.149116	0.0151469	Significant and up	Neither	Both
YDL069C	CBS1	Mitochondrial translational activator of the COB mRNA; membrane protein that interacts with translating ribosomes, acts on the COB mRNA 5'-untranslated leader			0		FALSE	TRUE	TRUE	FALSE	FALSE	-0.274082	FALSE	FALSE	FALSE	FALSE	FALSE	FALSE	-0.222009	FALSE	2	0	0	0	0	-0.042466	-0.505809	-0.796407	-1.10982	-1.55441	Strongly down	0	0	-0.268128	-0.425052	-1.01737	-1.17566	-1.45796	-1.91996	Strongly down	0.152067	0.0525457	Up	0.0394613	0.667712	Weakly up	Both	Overexpression only
YDR197W	CBS2	Mitochondrial translational activator of the COB mRNA; interacts with translating ribosomes, acts on the COB mRNA 5'-untranslated leader			0		FALSE	FALSE	FALSE	FALSE	FALSE	-0.383951	FALSE	FALSE	FALSE	FALSE	FALSE	FALSE	-0.236023	FALSE	0	0	0	0	0	0	0	0	0	0	Invariant	0	0	0	0	0	0	0	0	Invariant	-0.0747479	0.345158	Weakly down	0.0318892	0.660882	Weakly up	Neither	Neither
YKL208W	CBT1	Protein involved in 5' RNA end processing; substrates include mitochondrial COB, 15S_rRNA, and RPM1 transcripts; may also have a role in 3' end processing of the COB pre-mRNA; displays genetic interaction with cell cycle-regulated kinase Dbf2p			0		FALSE	TRUE	FALSE	TRUE	FALSE	-0.132249	FALSE	FALSE	FALSE	FALSE	FALSE	FALSE	-0.0165089	FALSE	2	0	0	0	0	0	0	0	0	0	Invariant	0	0	0	0	0	0	0	0	Invariant	-0.00655605	0.958245	Weakly down	0.0966397	0.10955	Weakly up	Neither	Neither
YER168C	CCA1	ATP (CTP):tRNA-specific tRNA nucleotidyltransferase; different forms targeted to the nucleus, cytosol, and mitochondrion are generated via the use of multiple transcriptional and translational start sites; human homolog TRNT1 complements yeast null mutant			1	RNA transport	FALSE	FALSE	FALSE	FALSE	FALSE	-0.0747374	FALSE	FALSE	FALSE	FALSE	FALSE	FALSE	0.13061	TRUE	0	1	0	0	0	0	0.0475762	0.361334	0.491638	0.418029	Up	0	0	0	0	0	0	0	0	Invariant	-0.0444729	0.707894	Weakly down	-0.0707226	0.339414	Weakly down	Overexpression only	Neither
YLR220W	CCC1	Vacuolar Fe2+/Mn2+ transporter; suppresses respiratory deficit of yfh1 mutants, which lack the ortholog of mammalian frataxin, by preventing mitochondrial iron accumulation; relative distribution to the vacuole decreases upon DNA replication stress			0		FALSE	FALSE	FALSE	FALSE	FALSE	-0.187108	FALSE	FALSE	FALSE	FALSE	FALSE	FALSE	-0.0697808	FALSE	0	0	0	0	0	0.00101648	-0.10176	-0.469418	-0.643405	-0.389322	Down	0	0	0	0	0	0	0	0	Invariant	0.052555	0.733894	Weakly up	0.0622184	0.533127	Weakly up	Overexpression only	Neither
YDR270W	CCC2	Cu(+2)-transporting P-type ATPase; required for export of copper from the cytosol into an extracytosolic compartment; similar to human proteins involved in Menkes and Wilsons diseases; protein abundance increases in response to DNA replication stress; affects TBSV model (+)RNA virus replication by regulating copper metabolism; human homologs ATP7A and ATP7B both complement yeast null mutant			1		FALSE	FALSE	FALSE	FALSE	FALSE	-0.305846	FALSE	FALSE	FALSE	FALSE	FALSE	FALSE	-0.215477	FALSE	0	0	0	0	0	0	0	0	0	0	Invariant	0	0	0	0	0	0	0	0	Invariant	-0.0113451	0.948058	Weakly down	-0.118716	0.136807	Weakly down	Neither	Neither
YKL011C	CCE1	Mitochondrial cruciform cutting endonuclease; cleaves Holliday junctions formed during recombination of mitochondrial DNA; CCE1 has a paralog, MRS1, that arose from the whole genome duplication			0		FALSE	FALSE	FALSE	FALSE	FALSE	-0.301372	FALSE	FALSE	FALSE	FALSE	FALSE	FALSE	-0.249488	FALSE	0	0	0	0	0	0	0	0	0	0	Invariant	0	0	0	0	0	0	0	0	Invariant	0.14991	0.385105	Up	0.130667	0.340215	Weakly up	Deletion only	Neither
YGR217W	CCH1	Voltage-gated high-affinity calcium channel; involved in calcium influx in response to some environmental stresses as well as exposure to mating pheromones; interacts and partially co-localizes with Mid1p; however, evidence suggests CCH1 is not required for Mid1p function			0		FALSE	FALSE	FALSE	FALSE	FALSE	-0.309698	FALSE	FALSE	FALSE	FALSE	FALSE	FALSE	-0.245977	FALSE	0	0	0	0	0	0	0	0	0	0	Invariant	0	0	0	0	0	0	0	0	Invariant	0.0137838	0.921083	Weakly up	-0.111502	0.0776344	Weakly down	Neither	Neither
YPR025C	CCL1	Cyclin partner of the cyclin-dependent kinase (CDK) Kin28p; regulates the activity of Kin28p, a TFIIH-associated carboxy-terminal domain (CTD) kinase that facilitates recruitment of mRNA 5'-capping and polyadenylation factors to the RNAPII holoenzyme complex, and has a minor role in RNAPII transcription; subunit of TFIIK, a TFIIH subassembly; human homolog CCNH allows growth of a yeast ccl1 tempe…			0	Nucleotide excision repair, Basal transcription factors	FALSE	FALSE	FALSE	FALSE	FALSE	-0.243902	FALSE	FALSE	FALSE	FALSE	FALSE	FALSE	-0.147767	FALSE	0	0	0	0	0	0	0	0	0	0	Invariant	0	0	0	0	0	0	0	0	Invariant	-0.0055593	0.972853	Weakly down	0.185131	0.0138549	Significant and up	Neither	Deletion only
YGR150C	CCM1	Mitochondrial 15S rRNA-binding protein; required for intron removal of COB and COX1 pre-mRNAs; has separable roles in stabilizing mitochondrial 15S rRNA and in maturation of the COB and COX1 mRNAs; contains pentatricopeptide repeat (PPR) motifs; mutant is respiratory deficient and has defective plasma membrane electron transport			0		FALSE	FALSE	FALSE	FALSE	FALSE	-0.357909	FALSE	FALSE	FALSE	FALSE	FALSE	FALSE	-0.240067	FALSE	0	0	0	0	0	0	0	0	0	0	Invariant	0	0.034591	0.250419	0.608131	0.811687	1.02582	0.835662	0.908115	Strongly up	-0.0427644	0.67723	Weakly down	-0.128404	0.0230793	Significant and weakly down	Neither	Both
YKR066C	CCP1	Mitochondrial cytochrome-c peroxidase; degrades reactive oxygen species in mitochondria; acts as hydrogen peroxide sensor in mitochondria, involved in the response to oxidative stress			1		FALSE	FALSE	FALSE	FALSE	FALSE	-0.354162	FALSE	FALSE	FALSE	FALSE	FALSE	FALSE	-0.170251	FALSE	0	0	0	0	0	0	0	0	0	0	Invariant	0	0	0	0	0	0	0	0	Invariant	-0.142178	0.0458307	Significant and down	0.00959083	0.919748	Weakly up	Deletion only	Neither
YAL021C	CCR4	Component of the CCR4-NOT transcriptional complex; CCR4-NOT is involved in regulation of gene expression; component of the major cytoplasmic deadenylase, which is involved in mRNA poly(A) tail shortening			1	RNA degradation	FALSE	FALSE	FALSE	FALSE	FALSE	-0.388496	FALSE	FALSE	FALSE	FALSE	FALSE	FALSE	-0.241171	FALSE	0	0	0	0	0	0	0	0	0	0	Invariant	0	0	0	0	0	0	0	0	Invariant	-0.0962691	0.455833	Weakly down	0.128056	0.162175	Weakly up	Neither	Neither
YMR038C	CCS1	Copper chaperone for superoxide dismutase Sod1p; involved in oxidative stress protection; Met-X-Cys-X2-Cys motif within N-terminus is involved in insertion of copper into Sod1p under conditions of copper deprivation; required for regulation of yeast copper genes in response to DNA-damaging agents; protein abundance increases in response to DNA replication stress; human homolog CCS can complement …			0		FALSE	FALSE	FALSE	FALSE	FALSE	-0.210097	FALSE	FALSE	FALSE	FALSE	FALSE	FALSE	-0.0642707	FALSE	0	0	0	0	0	0	0	0	0	0	Invariant	0	0	0.0439369	0.475071	0.540669	0.63598	0.524526	0.521971	Up	0.0895524	0.339486	Weakly up	-0.0609826	0.438868	Weakly down	Neither	Overexpression only
YIL142W	CCT2	Subunit beta of the cytosolic chaperonin Cct ring complex; related to Tcp1p, required for the assembly of actin and tubulins in vivo			0		FALSE	FALSE	FALSE	FALSE	FALSE	-0.398437	FALSE	FALSE	FALSE	FALSE	FALSE	FALSE	-0.202926	FALSE	0	0	0	0	0	0	0	0	0	0	Invariant	0	0	0	0	0	0	0	0	Invariant	0.0761486	0.449027	Weakly up	-0.0217883	0.814418	Weakly down	Neither	Neither
YJL014W	CCT3	Subunit of the cytosolic chaperonin Cct ring complex; related to Tcp1p, required for the assembly of actin and tubulins in vivo; capable of binding Q/N rich proteins and mediating their folding			0		FALSE	FALSE	FALSE	FALSE	FALSE	-0.272323	FALSE	FALSE	FALSE	FALSE	FALSE	FALSE	-0.170205	FALSE	0	0	0	0	0	0.00584601	0.139778	0.388951	0.113913	0.574816	Up	0	0	0.279753	0.263327	0.565861	0.603843	0.461205	0.619607	Up	0.0732581	0.468609	Weakly up	-0.123989	0.0723982	Weakly down	Overexpression only	Overexpression only
YDL143W	CCT4	Subunit of the cytosolic chaperonin Cct ring complex; related to Tcp1p, required for the assembly of actin and tubulins in vivo			0		FALSE	FALSE	FALSE	FALSE	FALSE	-0.347198	FALSE	FALSE	FALSE	FALSE	FALSE	FALSE	-0.211381	FALSE	0	0	0	0	0	0.0128487	0.094908	0.490056	0.48697	0.729334	Up	0	0	0.369875	0.386564	0.622323	0.684461	0.587464	0.837756	Up	0.106375	0.0689099	Weakly up	-0.108561	0.0363849	Significant and weakly down	Overexpression only	Both
YJR064W	CCT5	Subunit of the cytosolic chaperonin Cct ring complex; related to Tcp1p, required for the assembly of actin and tubulins in vivo			0		FALSE	FALSE	FALSE	FALSE	TRUE	-0.290541	FALSE	FALSE	FALSE	FALSE	FALSE	FALSE	-0.185556	FALSE	1	0	0	0	0	0	0	0	0	0	Invariant	0	0	0	0	0.290836	0.464548	0.465608	0.605252	Up	0.0454989	0.683116	Weakly up	-0.0291655	0.720054	Weakly down	Neither	Overexpression only
YDR188W	CCT6	Subunit of the cytosolic chaperonin Cct ring complex; related to Tcp1p, essential protein that is required for the assembly of actin and tubulins in vivo; contains an ATP-binding motif			0		FALSE	TRUE	TRUE	FALSE	FALSE	-0.111557	FALSE	FALSE	FALSE	TRUE	FALSE	FALSE	0.253075	TRUE	2	2	0	0	0	0	0	0	0	0	Invariant	0	0	0	0	0	0	0	0	Invariant	-0.00972037	0.94546	Weakly down	-0.0422354	0.577315	Weakly down	Neither	Neither
YJL111W	CCT7	Subunit of the cytosolic chaperonin Cct ring complex; related to Tcp1p, required for the assembly of actin and tubulins in vivo; mutant has increased aneuploidy tolerance			0		FALSE	FALSE	FALSE	FALSE	FALSE	-0.28435	FALSE	FALSE	FALSE	FALSE	FALSE	FALSE	-0.195568	FALSE	0	0	0	0	0	0	0	0	0	0	Invariant	0	0	0	0	0	0	0	0	Invariant	0.00784134	0.958245	Weakly up	-0.283581	0.068039	Down	Neither	Deletion only
YJL008C	CCT8	Subunit of the cytosolic chaperonin Cct ring complex; related to Tcp1p, required for the assembly of actin and tubulins in vivo			0		FALSE	FALSE	TRUE	FALSE	FALSE	-0.0566056	FALSE	FALSE	FALSE	FALSE	FALSE	FALSE	-0.139697	FALSE	1	0	0	0	0	0.269657	0.158363	0.494637	0.630674	0.913531	Up	0	0.0984276	0.560116	0.463668	0.607587	0.655796	0.731799	0.741333	Up	0.057374	0.493112	Weakly up	-0.0413889	0.525264	Weakly down	Overexpression only	Overexpression only
YLR110C	CCW12	Cell wall mannoprotein; plays a role in maintenance of newly synthesized areas of cell wall; localizes to periphery of small buds, septum region of larger buds, and shmoo tip; CCW12 has a paralog, YDR134C, that arose from the whole genome duplication			0		FALSE	TRUE	TRUE	TRUE	TRUE	1.02349	TRUE	FALSE	FALSE	TRUE	FALSE	TRUE	1.70369	TRUE	5	3	0	0	0	-0.392227	0.00682003	-0.419544	-0.43573	-1.00097	Strongly down	0	-0.0723676	-0.691297	-1.21974	-0.843188	-2.12465	-1.47291	-1.93622	Strongly down	-0.065642	0.684953	Weakly down	0.142217	0.141511	Up	Overexpression only	Both
YLR390W-A	CCW14	Covalently linked cell wall glycoprotein; present in the inner layer of the cell wall			0		FALSE	TRUE	TRUE	TRUE	TRUE	1.22554	TRUE	FALSE	FALSE	TRUE	FALSE	FALSE	0.389382	TRUE	5	2	0	0	0	-0.351062	-0.79425	-1.7652	-2.32209	-2.647	Strongly down	0	-0.302121	-0.652584	-0.572859	-1.22685	-1.79058	-1.96947	-2.42775	Strongly down	0.125149	0.0929041	Weakly up	0.082362	0.245678	Weakly up	Overexpression only	Overexpression only
YDR134C	CCW22	Cell wall protein; YDR134C has a paralog, CCW12, that arose from the whole genome duplication; S. cerevisiae genome reference strain S288C contains an internal in-frame stop at codon 67, which in other strains encodes glutamine			0		FALSE	FALSE	FALSE	FALSE	FALSE	1.34149	TRUE	FALSE	FALSE	FALSE	FALSE	FALSE	1.25292	TRUE	1	1																									Neither	Neither
YBR131W	CCZ1	Subunit of a heterodimeric guanine nucleotide exchange factor (GEF); subunit of the Mon1-Ccz1 GEF complex, which stimulates nucleotide exchange and activation of Ypt7p, a Rab family GTPase involved in membrane tethering and fusion events at the late endosome and vacuole; GEF activity is stimulated by membrane association and anionic phospholipids; involved in localizing Ypt7p to the vacuolar memb…			0	Autophagy - yeast	FALSE	FALSE	FALSE	FALSE	FALSE	0.0941289	TRUE	FALSE	FALSE	FALSE	FALSE	FALSE	-0.0226933	FALSE	1	0	0	0	0	0	0	0	0	0	Invariant	0	0	0	0	0	0	0	0	Invariant	-0.0603567	0.404557	Weakly down	-0.0831183	0.119313	Weakly down	Neither	Neither
YLR307W	CDA1	Chitin deacetylase; together with Cda2p involved in the biosynthesis ascospore wall component, chitosan; required for proper rigidity of the ascospore wall			1	Amino sugar and nucleotide sugar metabolism, Metabolic pathways	FALSE	TRUE	FALSE	FALSE	FALSE	0.691797	TRUE	FALSE	FALSE	FALSE	FALSE	FALSE	-0.237208	FALSE	2	0	0	0	0	0	0	0	0	0	Invariant	0	0	-0.619488	-0.374474	-0.642598	-0.536391	-0.566789	-0.765629	Down	-0.0451248	0.639612	Weakly down	-0.024678	0.754223	Weakly down	Neither	Overexpression only
YLR308W	CDA2	Chitin deacetylase; together with Cda1p involved in the biosynthesis ascospore wall component, chitosan; required for proper rigidity of the ascospore wall			1	Amino sugar and nucleotide sugar metabolism, Metabolic pathways	FALSE	TRUE	TRUE	FALSE	FALSE		FALSE	FALSE	FALSE	FALSE	FALSE	FALSE		FALSE	2	0	0	0	0	0	0	0	0	0	Invariant	0	0	0	0	0	0	0	0	Invariant	-0.0217707	0.866618	Weakly down	0.00278172	0.978732	Weakly up	Neither	Neither
YDR182W	CDC1	Putative mannose-ethanolamine phosphate phosphodiesterase; involved in GPI-anchor remodeling prior to the attachment of cell wall proteins to beta 1,3-glucan, removing ethanolamine phosphate from the first mannose of GPI anchors; mutants display elevated Ca2+-dependent signaling resulting in secondary actin polarization and Golgi inheritance defects; enzyme is Mn2+-dependent; mutants have cell di…			0		FALSE	FALSE	FALSE	FALSE	FALSE	-0.301282	FALSE	FALSE	FALSE	FALSE	FALSE	FALSE	-0.231035	FALSE	0	0	0	0	0	0	0	0	0	0	Invariant	0	0	0	0	0	0	0	0	Invariant	0.102107	0.261762	Weakly up	0.0206124	0.828878	Weakly up	Neither	Neither
YCR002C	CDC10	Component of the septin ring, required for cytokinesis; septins are GTP-binding proteins that assemble into rod-like hetero-oligomers that can associate to form filaments; septin rings at the mother-bud neck act as scaffolds for recruiting cell division factors and as barriers to prevent diffusion of specific proteins between mother and daughter cells; N-terminus interacts with phosphatidylinosit…			0		FALSE	TRUE	TRUE	TRUE	TRUE	0.180589	TRUE	FALSE	FALSE	FALSE	FALSE	FALSE	0.00741458	TRUE	5	1	0	0	0	-0.177431	-0.483149	-0.429952	-0.5157	-0.757709	Down	0	0	0	-0.109278	-0.616742	-0.873571	-0.978034	-1.11123	Strongly down	0.160946	0.0921612	Up	0.029884	0.790453	Weakly up	Both	Overexpression only
YJR076C	CDC11	Component of the septin ring that is required for cytokinesis; present at the ends of rod-like septin hetero-oligomers; C-terminal extension is important for recruitment of Bni5p to the mother-bud neck, which in turn is required for Myo1p recruitment and cytokinesis; septin rings at the mother-bud neck act as scaffolds for recruiting cell division factors and as barriers to prevent diffusion of s…	S	72	0		FALSE	FALSE	TRUE	FALSE	FALSE	1.84308	TRUE	FALSE	FALSE	TRUE	FALSE	FALSE	0.194934	TRUE	2	2	0	0	0	-0.105058	-1.28437	-1.37335	-1.47186	-1.16931	Strongly down	0	0.296391	0.581763	0	-0.774293	-1.49571	-1.62385	-1.67016	Up then strongly down	0.0773387	0.583391	Weakly up	0.150404	0.081083	Up	Overexpression only	Both
YHR107C	CDC12	Component of the septin ring that is required for cytokinesis; septins are GTP-binding proteins that assemble into rod-like hetero-oligomers that can associate with other rods to form filaments; septin rings at the mother-bud neck act as scaffolds for recruiting cell division factors and as barriers to prevent diffusion of specific proteins between mother and daughter cells	S	68	0		FALSE	FALSE	FALSE	FALSE	FALSE	-0.0488796	FALSE	FALSE	FALSE	FALSE	TRUE	FALSE	-0.190097	FALSE	0	1	0	0	0	-0.0587414	-0.649012	-0.72839	-0.907491	-0.917365	Down	0	0.000528132	0.623482	0.133173	0.00976131	-0.298963	-0.567057	-0.40759	Up then down	0.0716254	0.368414	Weakly up	0.0225596	0.762194	Weakly up	Overexpression only	Overexpression only
YLR215C	CDC123	Assembly factor for the eIF2 translation initiation factor complex; regulates translational initiation; conserved residues of this ATP-Grasp protein that bind to ATP-Mg2+ in the pombe ortholog are required for complex assembly in budding yeast; interaction with eIF2 subunit Gcd11p facilitates complex assembly and activity; required for the START transition and timely progression through G2; regul…			0		FALSE	FALSE	FALSE	FALSE	FALSE	-0.351867	FALSE	FALSE	FALSE	FALSE	FALSE	FALSE	-0.233152	FALSE	0	0	0	0	0	0	0.345216	0.536426	0.485098	0.613456	Up	0	0	0	0	0	0	0	0	Invariant	-0.0428357	0.727727	Weakly down	-0.100993	0.149247	Weakly down	Overexpression only	Neither
YDL220C	CDC13	Single stranded DNA-binding protein found at TG1-3 telomere G-tails; key roles in regulation of telomerase, telomere end protection, conventional telomere replication; regulates telomere replication through recruitment of specific sub-complexes, essential function is telomere capping; forms homodimer via N-terminus; disruption of dimerization leads to short telomeres; autophagy and proteasome are…	G1(P)	26	0		FALSE	FALSE	FALSE	FALSE	FALSE	-0.373971	FALSE	FALSE	FALSE	FALSE	FALSE	FALSE	-0.253527	FALSE	0	0	0	0	0	0	0	0	0	0	Invariant	0	0	0	0	0	0	0	0	Invariant	-0.10854	0.184228	Weakly down	-0.08131	0.257876	Weakly down	Neither	Neither
YFR028C	CDC14	Protein phosphatase required for mitotic exit; required for rDNA segregation, cytokinesis, meiosis I spindle disassembly, environmental stress response; held in nucleolus by Cdc55p in early meiosis, liberated by FEAR and Mitotic Exit Network in anaphase, enabling it to effect a decrease in CDK/B-cyclin activity and mitotic exit; sequestered in metaphase II, released upon entry into anaphase II; h…	M	146	1	Meiosis - yeast, Cell cycle - yeast	FALSE	TRUE	TRUE	FALSE	FALSE	1.79055	TRUE	FALSE	FALSE	FALSE	FALSE	FALSE	0.239459	TRUE	3	1	0	0	0.106691	-0.161989	-0.574747	-0.848468	-0.971505	-0.918355	Down	0	0	0	-0.191056	-0.744913	-1.03757	-1.11022	-1.288	Strongly down	0.116165	0.124869	Weakly up	0.0970039	0.149247	Weakly up	Overexpression only	Overexpression only
YAR019C	CDC15	Hippo-like kinase of the Mitotic Exit Network; promotes exit by activating the Dbf2p kinase; component of a non-canonical Hippo pathway with Sps1p required for prospore membrane closure, spindle disassembly and sustained release of Cdc14p during meiotic anaphase II; complexes with Sps1p and contributes to its phosphorylation; phosphorylates the RNAPII CTD during mitosis; localizes to the bud neck…			1	Hippo signaling pathway - multiple species, Meiosis - yeast, Cell cycle - yeast	FALSE	FALSE	TRUE	FALSE	FALSE	-0.121906	FALSE	FALSE	TRUE	FALSE	FALSE	FALSE	-0.223237	FALSE	1	1	0	0	0	0	0	0	0	0	Invariant	0	0	0	0	0	0	0	0	Invariant	-0.0723129	0.354291	Weakly down	0.0702244	0.254295	Weakly up	Neither	Neither
YKL022C	CDC16	Subunit of the anaphase-promoting complex/cyclosome (APC/C); which is a ubiquitin-protein ligase required for degradation of anaphase inhibitors, including mitotic cyclins, during the metaphase/anaphase transition; required for sporulation; relocalizes to the cytosol in response to hypoxia			0	Ubiquitin mediated proteolysis, Meiosis - yeast, Cell cycle - yeast	FALSE	FALSE	FALSE	FALSE	FALSE	-0.279116	FALSE	FALSE	FALSE	FALSE	FALSE	FALSE	-0.218143	FALSE	0	0	0	0	0	0	0	0	0	0	Invariant	0	0	0	0	0	0	0	0	Invariant	-0.0301816	0.814556	Weakly down	0.0118677	0.894714	Weakly up	Neither	Neither
YAL038W	CDC19	Pyruvate kinase; functions as a homotetramer in glycolysis to convert phosphoenolpyruvate to pyruvate, the input for aerobic (TCA cycle) or anaerobic (glucose fermentation) respiration; regulated via allosteric activation by fructose bisphosphate; CDC19 has a paralog, PYK2, that arose from the whole genome duplication			1	Biosynthesis of secondary metabolites, Metabolic pathways, Pyruvate metabolism, Glycolysis / Gluconeogenesis, Biosynthesis of antibiotics, Carbon metabolism, Purine metabolism, Biosynthesis of amino acids	FALSE	FALSE	TRUE	TRUE	TRUE	0.716304	TRUE	FALSE	FALSE	TRUE	TRUE	TRUE	0.653344	TRUE	4	4	0	0	0	0	0	0	0	0	Invariant	0	0	0	0	0	0	0	0	Invariant	0.107701	0.602393	Weakly up	0.0890642	0.548018	Weakly up	Neither	Neither
YGL116W	CDC20	Activator of anaphase-promoting complex/cyclosome (APC/C); APC/C is required for metaphase/anaphase transition; directs ubiquitination of mitotic cyclins, Pds1p, and other anaphase inhibitors; cell-cycle regulated; potential Cdc28p substrate; relative distribution to the nucleus increases upon DNA replication stress	M	149	0	Ubiquitin mediated proteolysis, Meiosis - yeast, Cell cycle - yeast	FALSE	TRUE	TRUE	FALSE	TRUE	-0.0317533	FALSE	TRUE	TRUE	TRUE	TRUE	TRUE	1.02238	TRUE	3	6	0	0	0	0	0	0	0	0	Invariant	0	0	0.00018745	-0.498049	-0.649257	-0.846761	-0.835217	-0.831066	Down	-0.0661902	0.415537	Weakly down	0.0269133	0.709378	Weakly up	Neither	Overexpression only
YOR074C	CDC21	Thymidylate synthase; required for de novo biosynthesis of pyrimidine deoxyribonucleotides; expression is induced at G1/S; human homolog TYMSOS can complement yeast cdc21 temperature-sensitive mutant at restrictive temperature	G1/S	46	1	Pyrimidine metabolism, One carbon pool by folate, Metabolic pathways	FALSE	FALSE	TRUE	FALSE	FALSE	0.224901	TRUE	FALSE	FALSE	TRUE	FALSE	FALSE	-0.15831	FALSE	2	1	0	0	0	0	0	0	0	0	Invariant	0	0	0	0	0	0	0	0	Invariant	-0.0350277	0.791437	Weakly down	-0.228591	0.000201406	Significant and down	Neither	Deletion only
YHR166C	CDC23	Subunit of the Anaphase-Promoting Complex/Cyclosome (APC/C); APC/C is a ubiquitin-protein ligase required for degradation of anaphase inhibitors, including mitotic cyclins, during the metaphase/anaphase transition			0	Ubiquitin mediated proteolysis, Meiosis - yeast, Cell cycle - yeast	FALSE	FALSE	FALSE	FALSE	FALSE	-0.280555	FALSE	FALSE	FALSE	FALSE	FALSE	FALSE	-0.218291	FALSE	0	0	0	0	0	0	0	0	0	0	Invariant	0	0	0	-0.0453571	-0.417957	-0.403779	-0.603821	-0.656603	Down	0.0304773	0.811203	Weakly up	-0.0631981	0.370082	Weakly down	Neither	Overexpression only
YAL041W	CDC24	Guanine nucleotide exchange factor (GEF) for Cdc42p; required for polarity establishment and maintenance, and mutants have morphological defects in bud formation and shmooing; relocalizes from nucleus to cytoplasm upon DNA replication stress; thermosensitivity of the cdc24-4 mutant in the presence of sorbitol is functionally complemented by human CDC42			0	MAPK signaling pathway - yeast	FALSE	FALSE	FALSE	FALSE	FALSE	-0.363451	FALSE	FALSE	FALSE	FALSE	FALSE	FALSE	-0.213127	FALSE	0	0	0	0	0	0	0	0	0	0	Invariant	0	0	0	0	0	0	0	0	Invariant	-0.0913331	0.141438	Weakly down	-0.0295218	0.653526	Weakly down	Neither	Neither
YLR310C	CDC25	Membrane bound guanine nucleotide exchange factor; also known as a GEF or GDP-release factor; indirectly regulates adenylate cyclase through activation of Ras1p and Ras2p by stimulating the exchange of GDP for GTP; required for progression through G1; thermosensitivity of the cdc25-5 mutant is functionally complemented by human RASGRF1 or by a fragment of human SOS1 comprising the CDC25-related c…			0		FALSE	TRUE	FALSE	FALSE	FALSE	-0.31344	FALSE	FALSE	TRUE	FALSE	FALSE	FALSE	-0.221544	FALSE	1	1	0	0	0	0	0	0	0	0	Invariant	0	0	0	0	0	0	0	0	Invariant	0.0375931	0.8152	Weakly up	-0.0711635	0.429973	Weakly down	Neither	Neither
YFR036W	CDC26	Subunit of the Anaphase-Promoting Complex/Cyclosome (APC/C); which is a ubiquitin-protein ligase required for degradation of anaphase inhibitors, including mitotic cyclins, during the metaphase/anaphase transition; relocalizes to the cytosol in response to hypoxia			0	Ubiquitin mediated proteolysis, Meiosis - yeast, Cell cycle - yeast	FALSE	TRUE	TRUE	TRUE	TRUE	0.0980024	TRUE	FALSE	FALSE	TRUE	TRUE	FALSE	0.249293	TRUE	5	3	0	0	0	-0.0060113	0.000529325	0.50348	0.651639	0.190234	Up	0	0	0	0	0	0	0	0	Invariant	-0.0855013	0.229195	Weakly down	0.032919	0.639942	Weakly up	Overexpression only	Neither
YBL084C	CDC27	Subunit of the Anaphase-Promoting Complex/Cyclosome (APC/C); APC/C is a ubiquitin-protein ligase required for degradation of anaphase inhibitors, including mitotic cyclins, during the metaphase/anaphase transition			0	Ubiquitin mediated proteolysis, Meiosis - yeast, Cell cycle - yeast	FALSE	FALSE	FALSE	FALSE	FALSE	-0.322222	FALSE	FALSE	FALSE	FALSE	FALSE	FALSE	-0.227938	FALSE	0	0	0	0	0	0	0	0	0	0	Invariant	0	0	0	0	0	0	0	0	Invariant	-0.00663432	0.969334	Weakly down	-0.112943	0.198689	Weakly down	Neither	Neither
YBR160W	CDC28	Cyclin-dependent kinase (CDK) catalytic subunit; master regulator of mitotic and meiotic cell cycles; alternately associates with G1, S, G2/M phase cyclins, which provide substrate specificity; regulates metabolism, basal transcription, chromosome dynamics, growth and morphogenesis; transcript induction in osmostress involves antisense RNA; human homologs CDK1, CDK2, CDK3 can complement yeast con…	G1(P)	30	1	MAPK signaling pathway - yeast, Meiosis - yeast, Cell cycle - yeast	FALSE	FALSE	FALSE	FALSE	FALSE	-0.19477	FALSE	FALSE	FALSE	FALSE	FALSE	FALSE	-0.107407	FALSE	0	0	0	0	0	0	0	0	0	0	Invariant	0	0	0.0275247	-0.409943	-0.625201	-0.785097	-0.666505	-0.53926	Down	0.00486809	0.971088	Weakly up	0.22002	0.000130963	Significant and up	Neither	Both
YLR314C	CDC3	Component of the septin ring that is required for cytokinesis; septins are GTP-binding proteins that assemble with other septins into rod-like complexes that can associate with other rods to form filament polymers; septin rings at the mother-bud neck act as scaffolds for recruiting factors needed for cell division and as barriers to prevent diffusion of specific proteins between mother and daught…	S	74	0		FALSE	FALSE	FALSE	FALSE	FALSE	-0.345175	FALSE	FALSE	FALSE	FALSE	FALSE	FALSE	-0.219397	FALSE	0	0	0	0	0	0	0	0	0	0	Invariant	0	0	0	0	0	0	0	0	Invariant	-0.000415556	0.998867	Weakly down	0.0296861	0.742567	Weakly up	Neither	Neither
YOR257W	CDC31	Calcium-binding component of the spindle pole body (SPB) half-bridge; required for SPB duplication in mitosis and meiosis II; homolog of mammalian centrin; binds multiubiquitinated proteins and is involved in proteasomal protein degradation			0		FALSE	TRUE	FALSE	FALSE	FALSE	-0.401502	FALSE	FALSE	FALSE	FALSE	FALSE	FALSE	-0.239408	FALSE	1	0	0	0	0	0	0	0	0	0	Invariant	0	0	0	0	0	0	0	0	Invariant	0.0658067	0.574631	Weakly up	-0.0882271	0.258421	Weakly down	Neither	Neither
YOL139C	CDC33	Translation initiation factor eIF4E; mRNA cap binding protein and subunit of the mRNA cap-binding complex (eIF4F) along with eIF4A (Tif1p/Tif2p) and eIF4G (Tif4631p/Tif4632p), that mediates cap-dependent translation; required with eIF4G for Ded1p-mediated stimulation of mRNA recruitment during 48S preinitiation complex (PIC) assembly; protein abundance increases in response to DNA replication str…			0	RNA transport	FALSE	FALSE	FALSE	FALSE	FALSE	-0.0506066	FALSE	FALSE	FALSE	TRUE	FALSE	FALSE	-0.151394	FALSE	0	1	0	0	0	0	0	0	0	0	Invariant	0	0	0	0	0	0	0	0	Invariant	0.0434005	0.796309	Weakly up	-0.0338944	0.757303	Weakly down	Neither	Neither
YDR054C	CDC34	Ubiquitin-conjugating enzyme (E2); catalytic subunit of SCF ubiquitin-protein ligase complex (together with Skp1p, Rbx1p, Cdc53p, and an F-box protein) that regulates cell cycle progression by targeting key substrates for degradation; protein abundance increases in response to DNA replication stress; human CDC34 functionally complements the thermosensitivity of the cdc34-2 mutant			1	Ubiquitin mediated proteolysis	FALSE	TRUE	TRUE	FALSE	FALSE	0.31088	TRUE	FALSE	FALSE	FALSE	FALSE	FALSE	0.340569	TRUE	3	1	0	0	0	0	0	0	0	0	Invariant	0	0	0	0	0	0	0	0	Invariant	-0.0859162	0.377002	Weakly down	-0.0903989	0.224921	Weakly down	Neither	Neither
YDL165W	CDC36	Component of the CCR4-NOT core complex, involved in mRNA decapping; this complex has multiple roles in regulating mRNA levels including regulation of transcription and destabilizing mRNAs through deadenylation; basal transcription factor			0	RNA degradation	FALSE	FALSE	FALSE	FALSE	FALSE	-0.309604	FALSE	FALSE	FALSE	FALSE	FALSE	FALSE	-0.224607	FALSE	0	0	0	0	0	0	0	0	0	0	Invariant	0	0	0	0	-0.0812833	-0.624123	-0.377234	-0.489962	Down	0.0758338	0.360872	Weakly up	-0.0227406	0.772236	Weakly down	Neither	Overexpression only
YDR168W	CDC37	Essential Hsp90p co-chaperone; necessary for passage through the START phase of the cell cycle; stabilizes protein kinase nascent chains and participates along with Hsp90p in their folding			0		FALSE	FALSE	FALSE	FALSE	FALSE	-0.436741	FALSE	FALSE	FALSE	FALSE	FALSE	FALSE	-0.258965	FALSE	0	0	0	0	0	0	0	0	0	0	Invariant	0	0	0.276741	0.253443	0.602584	0.728449	0.590653	0.739632	Up	0.121175	0.116192	Weakly up	-0.0523129	0.506753	Weakly down	Neither	Overexpression only
YCR093W	CDC39	Subunit of the CCR4-NOT1 core complex; this complex has multiple roles in the regulation of mRNA levels including regulation of transcription and destabilization of mRNA by deadenylation; basal transcription factor that increases initiation and elongation; activates the ATPase activity of Dhh1p, resulting in processing body disassembly			0	RNA degradation	TRUE	TRUE	TRUE	TRUE	TRUE	-0.137144	FALSE	FALSE	FALSE	FALSE	FALSE	FALSE	-0.199696	FALSE	5	0	0	0	0	0	0	0	0	0	Invariant	0	0	0	0	0	0	0	0	Invariant	-0.120881	0.298481	Weakly down	0.0376071	0.738859	Weakly up	Neither	Neither
YFL009W	CDC4	F-box protein required for both the G1/S and G2/M phase transitions; modular substrate specificity factor which associates with core SCF (Cdc53p, Skp1p and Hrt1p/Rbx1p) to form the SCFCdc4 complex; SCFCdc4 acts as a ubiquitin-protein ligase directing ubiquitination of cyclin-dependent kinase (CDK) phosphorylated substrates, such as: Sic1p, Far1p, Cdc6p, Clb6p, and Cln3p			0	Ubiquitin mediated proteolysis, Cell cycle - yeast	FALSE	FALSE	TRUE	FALSE	TRUE	-0.321455	FALSE	FALSE	FALSE	FALSE	FALSE	FALSE	-0.246748	FALSE	2	0	0	0	0	0	0	0	0	0	Invariant	0	0	0	0	0	0	0	0	Invariant	-0.0556948	0.591667	Weakly down	0.029361	0.71327	Weakly up	Neither	Neither
YDR364C	CDC40	Pre-mRNA splicing factor; important for catalytic step II of pre-mRNA splicing and plays a role in cell cycle progression, particularly at the G1/S phase transition; required for DNA synthesis during mitosis and meiosis; has WD repeats; thermosensitivity of the cdc40 null mutant is functionally complemented by a chimeric construct containing the N-terminal 156 amino acids of yeast Cdc40p fused to…			0	Spliceosome	FALSE	FALSE	TRUE	FALSE	FALSE	-0.343553	FALSE	FALSE	FALSE	FALSE	FALSE	FALSE	-0.241488	FALSE	1	0	0	0	0	0	0	0	0	0	Invariant	0	0	0	0	0	0	0	0	Invariant	0.057374	0.529444	Weakly up	-0.052455	0.436591	Weakly down	Neither	Neither
YLR229C	CDC42	Small rho-like GTPase; essential for establishment and maintenance of cell polarity; plays a role late in cell fusion via activation of key cell fusion regulator Fus2p; acts with ESCRT proteins at sites of nuclear envelope and ER fission; mutants have defects in the organization of actin and septins; human homolog CDC42 can complement yeast cdc42 mutant			0	MAPK signaling pathway - yeast, Endocytosis, AGE-RAGE signaling pathway in diabetic complications	FALSE	TRUE	FALSE	FALSE	FALSE	-0.119855	FALSE	FALSE	FALSE	TRUE	FALSE	FALSE	-0.0528331	FALSE	1	1	0	0	0	0	0	0	0	0	Invariant	0	0	-0.340771	0	-0.518329	-0.469676	-0.499998	-0.621412	Down	-0.0567883	0.516005	Weakly down	-0.0691491	0.261683	Weakly down	Neither	Overexpression only
YGL155W	CDC43	Beta subunit of geranylgeranyltransferase type I; subunit of the Ram2p-Cdc43p heterodimer that catalyzes the geranylgeranylation of the cysteine residue in proteins containing a C-terminal CaaX sequence ending in Leu or Phe; has substrates important for morphogenesis			1		FALSE	FALSE	FALSE	FALSE	FALSE	-0.378561	FALSE	FALSE	FALSE	FALSE	FALSE	FALSE	-0.241527	FALSE	0	0	0	0	0	0	0	0	0	0	Invariant	0	0	0	0	0	0	0	0	Invariant	0.00878805	0.95164	Weakly up	-0.0655107	0.391778	Weakly down	Neither	Neither
YLR103C	CDC45	DNA replication initiation factor; recruited to MCM pre-RC complexes at replication origins; promotes release of MCM from Mcm10p, recruits elongation machinery; binds tightly to ssDNA, which disrupts interaction with the MCM helicase and stalls it during replication stress; mutants in human homolog may cause velocardiofacial and DiGeorge syndromes	G1/S	46	0	Meiosis - yeast, Cell cycle - yeast	FALSE	FALSE	TRUE	FALSE	FALSE	0.380242	TRUE	FALSE	FALSE	FALSE	FALSE	FALSE	-0.172554	FALSE	2	0	0	0	0	0	0	0	0	0	Invariant	0	0	0	-0.263199	-0.657991	-0.673845	-0.556388	-0.329682	Down	-0.0312987	0.811757	Weakly down	-0.00158351	0.987207	Weakly down	Neither	Overexpression only
YDL126C	CDC48	AAA ATPase with protein-unfoldase activity; subunit of polyUb-selective segregase complex involved in ERAD, INM-associated degradation (INMAD), mitotic spindle disassembly, macroautophagy, PMN, ribosome-associated degradation, ribophagy, homotypic ER membrane fusion, SCF complex disassembly, cell wall integrity, and telomerase regulation; mobilizes membrane-anchored transcription factors by regul…			0	Protein processing in endoplasmic reticulum	FALSE	FALSE	FALSE	FALSE	FALSE	-0.347896	FALSE	FALSE	FALSE	FALSE	FALSE	FALSE	-0.21673	FALSE	0	0	0	0	0	0	0	0	0	0	Invariant	0	0	0.739398	0.0729715	0.736548	0.706932	0.736744	0.812885	Up	0.0340044	0.883873	Weakly up	0.201082	0.0601908	Up	Neither	Both
YMR001C	CDC5	Polo-like kinase required for mitotic exit; regulates mitotic spindle assembly, nuclear shape, and protein localization to the nucleolus and SPBs; controls targeting and activation of Rho1p at the division site via Rho1p-GEFs; role in adaptation to DNA damage promotes genome instability during replicative senescence; regulates meiotic spindle assembly, chiasmata formation, resolution of recombina…	G2	106	1	Meiosis - yeast, Cell cycle - yeast	FALSE	TRUE	TRUE	FALSE	FALSE	1.01556	TRUE	FALSE	FALSE	TRUE	FALSE	FALSE	8.03508	TRUE	3	2	0	0	0	0	-0.420343	-0.711985	-0.980442	-1.28439	Strongly down	0	0	0.055294	0.441154	0	-0.461763	-0.753799	-1.19562	Up then strongly down	0.144007	0.0304152	Significant and up	-0.148874	0.0152537	Significant and down	Both	Both
YCR094W	CDC50	Endosomal protein that interacts with phospholipid flippase Drs2p; interaction with Cdc50p is essential for Drs2p catalytic activity; mutations affect cell polarity and polarized growth; similar to Lem3p; CDC50 has a paralog, YNR048W, that arose from the whole genome duplication			0		FALSE	TRUE	TRUE	FALSE	TRUE	0.00850147	TRUE	FALSE	TRUE	FALSE	FALSE	FALSE	-0.178583	FALSE	4	1	0	0	0	0	-0.458282	-0.874347	-1.10715	-1.13584	Strongly down	0	0.00711242	0	0.348623	-0.0147519	-0.271967	-0.730528	-1.21249	Up then strongly down	0.119635	0.0790229	Weakly up	0.0180359	0.827074	Weakly up	Overexpression only	Overexpression only
YDL132W	CDC53	Cullin; structural protein of SCF complexes (which also contain Skp1p, Cdc34p, Hrt1p and an F-box protein) involved in ubiquitination; SCF promotes the G1-S transition by targeting G1 cyclins and the Cln-CDK inhibitor Sic1p for degradation; human homolog CUL1 can complement yeast cdc53 null mutant			0	Protein processing in endoplasmic reticulum, Ubiquitin mediated proteolysis, Cell cycle - yeast	FALSE	TRUE	TRUE	FALSE	FALSE	-0.297567	FALSE	FALSE	FALSE	FALSE	FALSE	FALSE	-0.176501	FALSE	2	0	0	0	0	0	0	0	0	0	Invariant	0	0	0.276902	0.387315	0.590854	0.720326	0.661944	0.727809	Up	-0.0149062	0.912068	Weakly down	0.0506062	0.493861	Weakly up	Neither	Overexpression only
YGL190C	CDC55	Regulatory subunit B of protein phosphatase 2A (PP2A); Zds1p/2p-dependent localization to cytoplasm promotes mitotic entry; localization to nucleus prevents mitotic exit; required for correct nuclear division, chromosome segregation during achiasmate meiosis; maintains nucleolar sequestration of Cdc14p in early meiosis; limits formation of PP2A-Rts1p holocomplexes to ensure timely dissolution of …			0	mRNA surveillance pathway, Cell cycle - yeast	FALSE	FALSE	FALSE	FALSE	FALSE	-0.230313	FALSE	FALSE	FALSE	TRUE	FALSE	FALSE	-0.164457	FALSE	0	1	0	0	0	0	0	0	0	0	Invariant	0	0.0119123	0	0.461246	0.683257	0.618746	0.425826	0.620227	Up	-0.0839285	0.449409	Weakly down	-0.180942	0.0114224	Significant and down	Neither	Both
YJL194W	CDC6	Essential ATP-binding protein required for DNA replication; component of the pre-replicative complex (pre-RC) which requires ORC to associate with chromatin and is in turn required for Mcm2-7p DNA association; homologous to S. pombe Cdc18p; relocalizes from nucleus to cytoplasm upon DNA replication stress; degraded in response to plasma membrane stress	G2/M	145	0	Meiosis - yeast, Cell cycle - yeast	FALSE	TRUE	FALSE	FALSE	FALSE	0.95149	TRUE	FALSE	FALSE	FALSE	FALSE	FALSE	0.781999	TRUE	2	1	0	0	0	0	0	0	0	0	Invariant	0	0	0	0	0	0	0	0	Invariant	-0.110438	0.309442	Weakly down	0.141537	0.0886584	Up	Neither	Deletion only
YPL160W	CDC60	Cytosolic leucyl tRNA synthetase; ligates leucine to the appropriate tRNA; human homolog LARS can complement yeast temperature-sensitive mutant at restrictive temperature			1	Aminoacyl-tRNA biosynthesis	FALSE	FALSE	FALSE	FALSE	FALSE	-0.058701	FALSE	FALSE	FALSE	FALSE	FALSE	FALSE	-0.0175367	FALSE	0	0	0	0	0	0	0	0	0	0	Invariant	0	0	0.59866	0.0908	0.743496	0.461127	0.354472	0.671532	Up	0.0123827	0.924244	Weakly up	-0.155513	0.00400791	Significant and down	Neither	Both
YDL017W	CDC7	S/T kinase and catalytic subunit of DDK (Dbf4-dependent kinase); required for origin firing and replication initiation; phosphorylates MCM subunits and Cdc45 to drive assembly of the pre-IC and the CMG helicase; maintains Cse4p at kinetochores through phosphorylation to regulate chromosome segregation, regulates pre-meiotic replication, meiotic DSB formation, monopolar attachment of homologs duri…			1	Meiosis - yeast, Cell cycle - yeast	FALSE	TRUE	TRUE	TRUE	TRUE	0.144895	TRUE	FALSE	FALSE	FALSE	FALSE	FALSE	-0.164447	FALSE	5	0	0	0	0	0	0	0	0	0	Invariant	0	0	0	0	0	0	0	0	Invariant	0.0389418	0.764153	Weakly up	0.00367419	0.974121	Weakly up	Neither	Neither
YLR418C	CDC73	Component of the Paf1p complex; binds to and modulates the activity of RNA polymerases I and II; required for expression of certain genes, modification of some histones, and telomere maintenance; involved in transcription elongation as demonstrated by the G-less-based run-on (GLRO) assay; protein abundance increases in response to DNA replication stress; human homolog, parafibromin, is a tumour s…			0		FALSE	FALSE	FALSE	FALSE	FALSE	-0.362524	FALSE	FALSE	FALSE	FALSE	FALSE	FALSE	-0.236679	FALSE	0	0	0	0	0	0	0	0	0	0	Invariant	0	0	0	0	0	0	0	0	Invariant	-0.015555	0.91214	Weakly down	0.0511493	0.504889	Weakly up	Neither	Neither
YJR057W	CDC8	Nucleoside monophosphate and nucleoside diphosphate kinase; functions in the de novo biosynthesis of pyrimidine deoxyribonucleotides; thymidylate/uridylate kinase that converts nucleoside monophosphates, dTMP and dUMP to nucleoside diphosphates, dTDP and dUDP; nucleoside diphosphate kinase that converts nucleoside diphosphates, dTDP and dUDP to dTTP and dUTP; essential for mitotic and meiotic DNA…	G1/S	53	1	Pyrimidine metabolism, Metabolic pathways	FALSE	FALSE	FALSE	FALSE	FALSE	-0.308962	FALSE	FALSE	FALSE	FALSE	FALSE	FALSE	-0.232312	FALSE	0	0	0	0	0	0	0	0	0	0	Invariant	0	-0.42137	-0.620291	-0.714317	-0.579879	-0.577183	-0.313549	-0.0143842	Down	-0.0447274	0.699284	Weakly down	-0.0624477	0.390358	Weakly down	Neither	Overexpression only
YDL164C	CDC9	DNA ligase I found in nucleus and mitochondria; essential enzyme that joins Okazaki fragments during DNA replication; also acts in ribonucleotide excision repair, base excision repair, and recombination; DNA ligase I mutants trigger ubiquitination of PCNA at K107, facilitating Rad59p-mediated bypass of unligated Okazaki fragments; human homolog LIG1 can complement yeast cdc9 temperature-sensitive…	G1/S	46	1	DNA replication, Nucleotide excision repair, Mismatch repair, Base excision repair	FALSE	FALSE	FALSE	FALSE	FALSE	-0.240486	FALSE	FALSE	FALSE	FALSE	FALSE	FALSE	-0.226888	FALSE	0	0	0	0	0	0.000438065	0.271631	0.46924	0.598986	0.704681	Up	0	0	0	0	0.40339	0.0411226	0.295303	0.636654	Up	-0.0900795	0.245883	Weakly down	-0.0696881	0.300567	Weakly down	Overexpression only	Overexpression only
YLR245C	CDD1	Cytidine deaminase; catalyzes the modification of cytidine to uridine in vitro but native RNA substrates have not been identified, localizes to both the nucleus and cytoplasm			1	Pyrimidine metabolism, Metabolic pathways	FALSE	TRUE	TRUE	FALSE	FALSE	-0.107413	FALSE	FALSE	FALSE	TRUE	FALSE	FALSE	-0.205527	FALSE	2	1	0	0	0	-0.218514	-0.896365	-1.80206	-2.33945	-3.15372	Strongly down	0	-0.0875414	-0.460332	-0.888607	-1.44498	-2.0164	-2.21059	-2.95729	Strongly down	0.10671	0.37979	Weakly up	0.270493	0.000608347	Significant and up	Overexpression only	Both
YGL003C	CDH1	Activator of anaphase-promoting complex/cyclosome (APC/C); antagonist of the spindle assembly checkpoint; directs ubiquitination of cyclins resulting in mitotic exit; targets the APC/C to specific substrates including: Cdc20p, Ase1p, Cin8p, Fin1p and Clb5p; partially active in metaphase, and fully active in anaphase; cell-cycle regulated			0	Ubiquitin mediated proteolysis, Cell cycle - yeast	FALSE	FALSE	FALSE	FALSE	FALSE	-0.306803	FALSE	FALSE	FALSE	FALSE	FALSE	FALSE	-0.158132	FALSE	0	0	0	0	0	0	0	0	0	0	Invariant	0	0	0	0	0	0	0	0	Invariant	0.0715018	0.401781	Weakly up	0.014898	0.856588	Weakly up	Neither	Neither
YBR029C	CDS1	Phosphatidate cytidylyltransferase (CDP-diglyceride synthetase); an enzyme that catalyzes that conversion of CTP + phosphate into diphosphate + CDP-diaclglyerol, a critical step in the synthesis of all major yeast phospholipids; human homolog CDS1 can complement yeast cds1 null mutant			1	Phosphatidylinositol signaling system, Glycerophospholipid metabolism, Biosynthesis of secondary metabolites, Metabolic pathways	TRUE	TRUE	TRUE	TRUE	TRUE	-0.1164	FALSE	FALSE	FALSE	FALSE	FALSE	FALSE	-0.0970594	FALSE	5	0	0	0	0	-0.0843241	-0.535091	-1.11965	-1.28256	-1.46828	Strongly down	0	0	-0.168868	-0.217352	-1.0094	-1.27527	-1.47837	-1.86391	Strongly down	-0.0230059	0.901285	Weakly down	0.0791972	0.422707	Weakly up	Overexpression only	Overexpression only
YMR213W	CEF1	Essential splicing factor; associated with Prp19p and the spliceosome, contains an N-terminal c-Myb DNA binding motif necessary for cell viability but not for Prp19p association, evolutionarily conserved and homologous to S. pombe Cdc5p			0	Spliceosome	FALSE	FALSE	FALSE	FALSE	FALSE	-0.362011	FALSE	FALSE	FALSE	FALSE	FALSE	FALSE	-0.246754	FALSE	0	0	0	0	0	0	0	0	0	0	Invariant	0	0	0.419387	0.121976	0.515115	0.399973	0.358116	0.364082	Up	-0.041331	0.712479	Weakly down	0.0107655	0.903004	Weakly up	Neither	Overexpression only
YGL130W	CEG1	Guanylyltransferase involved in mRNA 5' capping; subunit of mRNA capping enzyme, which is a heterotetramer composed of two molecules of Ceg1p and a homodimer of Cet1p, the mRNA 5'-triphosphatase subunit; nuclear import of Ceg1p requires interaction with Cet1p; mammalian capping enzyme is a single bifunctional polypeptide; human homolog RNGTT can complement yeast ceg1 null mutant			1		FALSE	TRUE	FALSE	FALSE	FALSE	-0.337728	FALSE	FALSE	FALSE	FALSE	FALSE	FALSE	-0.230312	FALSE	1	0	0	0	0	0	0	0	0	0	Invariant	0	0	0	0	0	0	0	0	Invariant	0.0351734	0.73585	Weakly up	-0.0568783	0.373783	Weakly down	Neither	Neither
YER061C	CEM1	Mitochondrial beta-keto-acyl synthase; possible role in fatty acid synthesis; required for mitochondrial respiration; human homolog OXSM can complement yeast cem1 null mutant			1	Fatty acid biosynthesis, Fatty acid metabolism, Biotin metabolism, Metabolic pathways	FALSE	FALSE	FALSE	FALSE	FALSE	-0.150283	FALSE	FALSE	FALSE	FALSE	FALSE	FALSE	-0.032186	FALSE	0	0	0	0	0.00081437	0	0.214362	0.598145	0.711588	0.367331	Up	0	0	0	0	0	0	0	0	Invariant	-0.0605583	0.656451	Weakly down	0.0366229	0.717406	Weakly up	Overexpression only	Neither
YMR168C	CEP3	Essential kinetochore protein; component of the CBF3 complex that binds the CDEIII region of the centromere; contains an N-terminal Zn2Cys6 type zinc finger domain, a C-terminal acidic domain, and a putative coiled coil dimerization domain			0		FALSE	FALSE	FALSE	FALSE	FALSE	0.0547705	TRUE	FALSE	FALSE	FALSE	FALSE	FALSE	-0.155422	FALSE	1	0	0	0	0	0	0	0	0	0	Invariant	0	0	0	0	0	0	0	0	Invariant	-0.0842573	0.245883	Weakly down	0.0449676	0.499023	Weakly up	Neither	Neither
YPL228W	CET1	RNA 5'-triphosphatase involved in mRNA 5' capping; subunit of mRNA capping enzyme, which is a heterotetramer composed of a Cet1p homodimer and two molecules of guanylyltransferase Ceg1p; Cet1p also has a role in regulation of RNAPII pausing at promoter-proximal sites; interaction between Cet1p and Ceg1p is required for Ceg1p nuclear import; mammalian enzyme is single bifunctional polypeptide; hum…			1		FALSE	TRUE	FALSE	FALSE	FALSE	-0.266657	FALSE	FALSE	FALSE	FALSE	FALSE	FALSE	-0.0944906	FALSE	1	0	0	0	0	0	0	0	0	0	Invariant	0	0	0	0	0	0	0	0	Invariant	-0.00169761	0.992455	Weakly down	0.087843	0.294096	Weakly up	Neither	Neither
YOR112W	CEX1	Component of nuclear aminoacylation-dependent tRNA export pathway; cytoplasmic; interacts with nuclear pore component Nup116p; copurifies with tRNA export receptors Los1p and Msn5p, as well as eIF-1a; required for activation of RAN GTPase Gsp1p and dissociation of receptor-tRNA-Gsp1p export complex; recruits Rna1p from cytoplasm to NPC, facilitates Rna1p activation of Gsp1p GTPase activity by ena…	G1(P)	30	0		FALSE	FALSE	FALSE	FALSE	FALSE	-0.0651388	FALSE	FALSE	FALSE	FALSE	FALSE	FALSE	-0.211318	FALSE	0	0	0	0	0	-0.0378455	-0.75086	-0.727536	-0.625649	-0.93548	Down	0	0	0.298186	-0.0111813	-0.675059	-1.13407	-1.24525	-1.40357	Up then strongly down	0.0719686	0.461725	Weakly up	0.181001	0.00302229	Significant and up	Overexpression only	Both
YIL003W	CFD1	Highly conserved iron-sulfur cluster binding protein; localized in the cytoplasm; forms a complex with Nbp35p that is involved in iron-sulfur protein assembly in the cytosol			0		FALSE	FALSE	TRUE	FALSE	FALSE	-0.255947	FALSE	FALSE	FALSE	FALSE	FALSE	FALSE	-0.221189	FALSE	1	0	0	0	0	0	0	0	0	0	Invariant	0	0	0	0.146665	0.564819	0.712557	0.645835	0.776882	Up	0.0252982	0.868164	Weakly up	0.101435	0.178968	Weakly up	Neither	Overexpression only
YDR301W	CFT1	RNA-binding subunit of the mRNA cleavage and polyadenylation factor; involved in poly(A) site recognition and required for both pre-mRNA cleavage and polyadenylation, 51% sequence similarity with mammalian AAUAA-binding subunit of CPSF			0	mRNA surveillance pathway	FALSE	FALSE	FALSE	FALSE	FALSE	0.151659	TRUE	FALSE	FALSE	FALSE	FALSE	FALSE	0.0253692	TRUE	1	1	0	0	0	0	0	0	0	0	Invariant	0	0	0	0	0	0	0	0	Invariant	0.00784134	0.950447	Weakly up	-0.029728	0.689269	Weakly down	Neither	Neither
YLR115W	CFT2	Subunit of the mRNA cleavage and polyadenlylation factor (CPF); required for pre-mRNA cleavage, polyadenylation and poly(A) site recognition, 43% similarity with the mammalian CPSF-100 protein.			0	mRNA surveillance pathway	FALSE	FALSE	FALSE	FALSE	FALSE	-0.0021205	FALSE	FALSE	FALSE	FALSE	FALSE	FALSE	-0.0368288	FALSE	0	0	0	0	0	0	0	0	0	0	Invariant	0	0	0.196188	0.366437	0.553965	0.553874	0.454679	0.44351	Up	0.0787601	0.498554	Weakly up	0.0829478	0.334248	Weakly up	Neither	Overexpression only
YML036W	CGI121	Component of the EKC/KEOPS complex; EKC/KEOPS complex is required for t6A tRNA modification and telomeric TG1-3 recombination; may have role in transcription; Cgi121p is dispensable for tRNA modification; other complex members are Bud32p, Kae1p, Pcc1p, and Gon7p			0		FALSE	FALSE	TRUE	FALSE	FALSE	-0.326323	FALSE	FALSE	FALSE	FALSE	FALSE	FALSE	-0.218739	FALSE	1	0	0	0	0	-0.34329	-0.489083	-0.728031	-0.690578	-0.999474	Down	0	-0.115532	-0.391	-0.607214	-1.06156	-1.36018	-1.52325	-1.71249	Strongly down	0.0735324	0.498554	Weakly up	0.190438	0.00400791	Significant and up	Overexpression only	Both
YGL029W	CGR1	Protein involved in nucleolar integrity and processing of pre-rRNA; has a role in processing rRNA for the 60S ribosome subunit; transcript is induced in response to cytotoxic stress but not genotoxic stress; relocalizes from nucleus to nucleolus upon DNA replication stress			0		FALSE	TRUE	FALSE	FALSE	FALSE	-0.305812	FALSE	FALSE	FALSE	TRUE	FALSE	FALSE	-0.196558	FALSE	1	1	0	0	0	0.130433	0.62638	0.63319	0.539181	1.21869	Strongly up	0	0	0	0.386587	0.649189	1.03152	0.792792	1.2396	Strongly up	-0.0786688	0.595364	Weakly down	-0.167	0.0683289	Down	Overexpression only	Both
YCL064C	CHA1	Catabolic L-serine (L-threonine) deaminase; catalyzes the degradation of both L-serine and L-threonine; required to use serine or threonine as the sole nitrogen source, transcriptionally induced by serine and threonine	G1/S	48	1	Valine, leucine and isoleucine biosynthesis, Biosynthesis of secondary metabolites, Metabolic pathways, Cysteine and methionine metabolism, Glycine, serine and threonine metabolism, Biosynthesis of amino acids, Biosynthesis of antibiotics, Carbon metabolism	TRUE	TRUE	FALSE	TRUE	FALSE	5.48994	TRUE	FALSE	TRUE	TRUE	FALSE	FALSE	2.01449	TRUE	4	3	0	0	0	0.0846227	0.571863	0.723538	1.03087	0.972029	Strongly up	0	0	0	0.0337349	0.36812	0.591656	0.71062	0.942109	Up	-0.978677	1.11662e-09	Significant and strongly down	-0.0605026	0.758069	Weakly down	Both	Overexpression only
YLR098C	CHA4	DNA binding transcriptional activator; mediates serine/threonine activation of the catabolic L-serine (L-threonine) deaminase (CHA1); Zinc-finger protein with Zn[2]-Cys[6] fungal-type binuclear cluster domain			0		FALSE	FALSE	TRUE	FALSE	FALSE	-0.370533	FALSE	FALSE	FALSE	FALSE	FALSE	FALSE	-0.243243	FALSE	1	0	0	0	0	0	0	0	0	0	Invariant	0	0	0	0	0	0	0	0	Invariant	0.0140696	0.925509	Weakly up	0.121294	0.0699732	Weakly up	Neither	Neither
YGL206C	CHC1	Clathrin heavy chain; subunit of the major coat protein involved in intracellular protein transport and endocytosis; the clathrin triskelion is a trimeric molecule composed of three heavy chains that radiate from a vertex and three light chains which bind noncovalently near the vertex of the triskelion; the light chain (CLC1) is thought to regulate function			0	Endocytosis	FALSE	FALSE	TRUE	FALSE	TRUE	-0.187202	FALSE	FALSE	TRUE	FALSE	FALSE	FALSE	-0.122307	FALSE	2	1	0	0	0	0	0	0	0	0	Invariant	0	0	0	0	0	0	0	0	Invariant	-0.217435	0.0184493	Significant and down	-0.178189	0.0457939	Significant and down	Deletion only	Deletion only
YER164W	CHD1	Chromatin remodeler that regulates various aspects of transcription; acts in in conjunction with Isw1b to regulate chromatin structure and maintain chromatin integrity during transcription elongation by RNAP II by preventing trans-histone exchange over coding regions; contains a chromo domain, a helicase domain and a DNA-binding domain; component of both the SAGA and SLIK complexes			1		FALSE	FALSE	FALSE	FALSE	FALSE	-0.392701	FALSE	FALSE	FALSE	FALSE	FALSE	FALSE	-0.244641	FALSE	0	0	0	0	0	0	0	0	0	0	Invariant	0	0	0	0	0	0	0	0	Invariant	-0.0549077	0.723816	Weakly down	0.233569	0.00377964	Significant and up	Neither	Deletion only
YBR274W	CHK1	Serine/threonine kinase and DNA damage checkpoint effector; mediates cell cycle arrest via phosphorylation of Pds1p; phosphorylated by checkpoint signal transducer Mec1p; homolog of S. pombe and mammalian Chk1 checkpoint kinase			1	Meiosis - yeast, Cell cycle - yeast	FALSE	FALSE	FALSE	FALSE	FALSE	-0.422944	FALSE	FALSE	FALSE	FALSE	FALSE	FALSE	-0.263812	FALSE	0	0	0	0	0	0	0	0	0	0	Invariant	0	0	0	0	0	0	0	0	Invariant	-0.00591562	0.960316	Weakly down	-0.145285	0.00990872	Significant and down	Neither	Deletion only
YPL008W	CHL1	Probable DNA helicase; involved in sister-chromatid cohesion and genome integrity and interstrand cross-link repair; interacts with ECO1 and CTF18; mutants are defective in silencing, rDNA recombination, aging and the heat shock response; FANCJ-like helicase family member; mutations in the human homolog, DDX11/ChLR1, cause Warsaw breakage syndrome	S	56	1		FALSE	FALSE	FALSE	FALSE	FALSE	-0.342401	FALSE	FALSE	FALSE	FALSE	FALSE	FALSE	-0.239712	FALSE	0	0	0	0	0	0	0	0	0	0	Invariant	0	0	0	0.368343	0.462052	0.42523	0.385479	0.576132	Up	0.0237096	0.846322	Weakly up	-0.129707	0.0196939	Significant and weakly down	Neither	Both
YDR254W	CHL4	Outer kinetochore protein required for chromosome stability; involved in new kinetochore assembly and sister chromatid cohesion; forms a stable complex with Iml3p; peripheral component of the Ctf19 kinetochore complex that interacts with Ctf19p, Ctf3p, and Mif2p; required for the spindle assembly checkpoint; orthologous to human centromere constitutive-associated network (CCAN) subunit CENP-N and…			0		FALSE	FALSE	TRUE	FALSE	FALSE	0.609644	TRUE	FALSE	FALSE	FALSE	TRUE	FALSE	0.124402	TRUE	2	2	0	0	0	-0.267733	-1.02373	-1.4261	-1.31247	-1.77906	Strongly down	0	0	0	-0.00221337	-0.918663	-1.18973	-1.41317	-1.68137	Strongly down	0.0429805	0.736898	Weakly up	-0.127668	0.0628434	Weakly down	Overexpression only	Overexpression only
YJL049W	CHM7	Yeast homolog of human CHMP7, localizes to the endoplasmic reticulum presumably as part of an ESCRT-III like complex; null mutant has growth defect at 37 C in an apq12 deletion background; non-essential gene			0	Endocytosis	FALSE	FALSE	FALSE	FALSE	FALSE	0.0525948	TRUE	FALSE	FALSE	FALSE	FALSE	FALSE	-0.0414468	FALSE	1	0	0	0	0	0	0	0	0	0	Invariant	0	0	0	0	0	0	0	0	Invariant	0.0313105	0.75904	Weakly up	0.0102929	0.894614	Weakly up	Neither	Neither
YER026C	CHO1	Phosphatidylserine synthase; functions in phospholipid biosynthesis; transcriptionally repressed by myo-inositol and choline			1	Glycerophospholipid metabolism, Biosynthesis of secondary metabolites, Glycine, serine and threonine metabolism, Metabolic pathways	FALSE	FALSE	TRUE	FALSE	FALSE	-0.0595209	FALSE	FALSE	FALSE	FALSE	FALSE	FALSE	-0.115573	FALSE	1	0	0	0	0	0	0	0	0	0	Invariant	0	0	0	0	0	0	0	0	Invariant	0.0523742	0.692459	Weakly up	-0.182775	0.00974434	Significant and down	Neither	Deletion only
YGR157W	CHO2	Phosphatidylethanolamine methyltransferase (PEMT); catalyzes the first step in the conversion of phosphatidylethanolamine to phosphatidylcholine during the methylation pathway of phosphatidylcholine biosynthesis			1	Glycerophospholipid metabolism, Biosynthesis of secondary metabolites, Metabolic pathways	FALSE	TRUE	FALSE	FALSE	FALSE	0.267888	TRUE	FALSE	FALSE	FALSE	FALSE	FALSE	-0.0207977	FALSE	2	0	0	0	0	0	0	0	0	0	Invariant	0	0	0	0	0	0	0	0	Invariant	-0.021674	0.90765	Weakly down	-0.172438	0.0357431	Significant and down	Neither	Deletion only
YNL192W	CHS1	Chitin synthase I; requires activation from zymogenic form in order to catalyze the transfer of N-acetylglucosamine (GlcNAc) to chitin; required for repairing the chitin septum during cytokinesis; transcription activated by mating factor	M	168	1	Amino sugar and nucleotide sugar metabolism	FALSE	FALSE	FALSE	FALSE	FALSE	0.0594559	TRUE	FALSE	FALSE	FALSE	FALSE	FALSE	0.248028	TRUE	1	1	0	0	0	0	0	0	0	0	Invariant	0	0	0	0	0	0	0	0	Invariant	-0.205156	0.00143913	Significant and down	-0.0815542	0.275585	Weakly down	Deletion only	Neither
YBR038W	CHS2	Chitin synthase II; catalyzes transfer of N-acetylglucosamine (GlcNAc) to chitin upon activation of zymogenic form; required for chitin synthesis in the primary septum during cytokinesis; localization regulated by Cdk1p during mitosis; phosphorylation by Dbf2p kinase regulates its dynamics and chitin synthesis during cytokinesis	G2/M	136	1	Amino sugar and nucleotide sugar metabolism	FALSE	TRUE	FALSE	FALSE	FALSE	1.04513	TRUE	TRUE	TRUE	TRUE	TRUE	TRUE	3.76634	TRUE	2	6	0	0	0	0.00205751	-0.133598	-0.68125	-0.803655	-0.893756	Down	0	0	-0.42772	-0.626005	-1.64019	-1.89287	-2.21201	-2.48771	Strongly down	-0.146169	0.19646	Down	0.151716	0.101867	Up	Both	Both
YBR023C	CHS3	Chitin synthase III; catalyzes the transfer of N-acetylglucosamine (GlcNAc) to chitin; required for synthesis of the majority of cell wall chitin, the chitin ring during bud emergence, and spore wall chitosan; contains overlapping di-leucine and di-acidic signals that mediate, respectively, intracellular trafficking by AP-1 and trafficking to plasma membrane by exomer complex; requires AP-3 compl…			1	Amino sugar and nucleotide sugar metabolism	FALSE	TRUE	TRUE	FALSE	FALSE	-0.336929	FALSE	FALSE	FALSE	FALSE	FALSE	FALSE	-0.221044	FALSE	2	0	0	0	0	0	0	0	0	0	Invariant	0	0	0	0.0421645	-0.457798	-0.513826	-0.498894	-0.12679	Down	-0.0428773	0.735008	Weakly down	0.0509683	0.534474	Weakly up	Neither	Overexpression only
YLR330W	CHS5	Component of the exomer complex; the exomer which also contains Csh6p, Bch1p, Bch2p, and Bud7, is involved in the export of select proteins, such as chitin synthase Chs3p, from the Golgi to the plasma membrane; interacts selectively with the activated, GTP-bound form of Arf1p; Chs5p is the only protein with a BRCT domain that is not localized to the nucleus			0		FALSE	TRUE	FALSE	FALSE	FALSE	-0.246367	FALSE	FALSE	FALSE	FALSE	FALSE	FALSE	-0.187469	FALSE	1	0	0	0	0	0	0	0	0	0	Invariant	0	0.0485065	0.58488	0.39235	0.547166	0.583362	0.382505	0.54683	Up	-0.0185375	0.912068	Weakly down	-0.0208336	0.842533	Weakly down	Neither	Overexpression only
YJL099W	CHS6	Member of the ChAPs (Chs5p-Arf1p-binding proteins) family; part of the exomer complex that mediates export of specific cargo proteins, including Chs3p, from the Golgi to the plasma membrane; primary component of the Chs5/6 complex that binds directly to membranes; CHS6 has a paralog, BCH2, that arose from the whole genome duplication	G1	222	0		FALSE	FALSE	FALSE	FALSE	FALSE	-0.329646	FALSE	FALSE	FALSE	FALSE	FALSE	FALSE	-0.241344	FALSE	0	0	0	0	0	0	0	0	0	0	Invariant	0	0	0	0	0	0	0	0	Invariant	0.0353142	0.739	Weakly up	0.00131226	0.988611	Weakly up	Neither	Neither
YHR142W	CHS7	Protein of unknown function; may be involved in chitin biosynthesis by regulation of Chs3p export from the ER; relocalizes from bud neck to ER upon DNA replication stress			0		FALSE	FALSE	FALSE	FALSE	TRUE	0.857709	TRUE	FALSE	FALSE	TRUE	FALSE	FALSE	0.103047	TRUE	2	2	0	0	0	0	0	0	0	0	Invariant	0	0	0	0	0	0	0	0	Invariant	0.245459	0.000210018	Significant and up	0.0690972	0.40045	Weakly up	Deletion only	Neither
YER030W	CHZ1	Histone chaperone for Htz1p/H2A-H2B dimer; required for the stabilization of the Chz1p-Htz1-H2B complex; has overlapping function with Nap1p; null mutant displays weak sensitivity to MMS and benomyl; contains a highly conserved CHZ motif; protein abundance increases in response to DNA replication stress			0		FALSE	FALSE	FALSE	TRUE	FALSE	-0.284874	FALSE	FALSE	FALSE	FALSE	FALSE	FALSE	-0.171979	FALSE	1	0	0	0	0	0	0	0	0	0	Invariant	0	0	0	0	-0.418467	-0.795847	-0.872411	-1.0445	Strongly down	-0.00838183	0.956829	Weakly down	-0.0819924	0.311968	Weakly down	Neither	Overexpression only
YDR267C	CIA1	Component of cytosolic iron-sulfur protein assembly (CIA) machinery; acts at late step of Fe-S cluster assembly; forms CIA targeting complex with Cia2p and Met18p that directs Fe-S cluster incorporation and maturation of a subset of cytosolic and nuclear proteins involved in methionine biosynthesis, DNA replication and repair, transcription and telomere maintenance; contains WD40 repeats; human h…			0		FALSE	FALSE	FALSE	FALSE	FALSE	-0.292195	FALSE	FALSE	FALSE	FALSE	FALSE	FALSE	-0.222686	FALSE	0	0	0	0	0	0	0	0	0	0	Invariant	0	0	0	0	0	0	0	0	Invariant	0.0531809	0.606193	Weakly up	0.0272956	0.730874	Weakly up	Neither	Neither
YHR122W	CIA2	Component of cytosolic iron-sulfur protein assembly (CIA) machinery; acts at a late step of Fe-S cluster assembly; forms the CIA targeting complex with Cia1p and Met18p that directs Fe-S cluster incorporation and maturation of a subset of proteins involved in methionine biosynthesis, DNA replication and repair, transcription, and telomere maintenance; ortholog of human FAM96B			0		FALSE	TRUE	FALSE	FALSE	FALSE	-0.245501	FALSE	FALSE	TRUE	FALSE	FALSE	FALSE	-0.171064	FALSE	1	1	0	0	0	0	0	0	0	0	Invariant	0	0	0	0	0	0	0	0	Invariant	0.0435405	0.724333	Weakly up	0.0441982	0.593454	Weakly up	Neither	Neither
YHR052W	CIC1	Essential protein that interacts with proteasome components; has a potential role in proteasome substrate specificity; also copurifies with 66S pre-ribosomal particles			0		FALSE	FALSE	FALSE	FALSE	FALSE	-0.241754	FALSE	FALSE	FALSE	TRUE	FALSE	FALSE	-0.181895	FALSE	0	1	0	0	0	0	0.290156	0.494544	0.443275	0.697651	Up	0	0	0	0	0	0	0	0	Invariant	-0.0571125	0.712479	Weakly down	-0.0859652	0.373033	Weakly down	Overexpression only	Neither
YMR198W	CIK1	Kinesin-associated protein; required for both karyogamy and mitotic spindle organization, interacts stably and specifically with Kar3p and may function to target this kinesin to a specific cellular role; locus encodes a long and short transcript with differing functions; CIK1 has a paralog, VIK1, that arose from the whole genome duplication	S	78	0		TRUE	TRUE	TRUE	TRUE	TRUE	1.79752	TRUE	TRUE	FALSE	FALSE	FALSE	FALSE	2.44742	TRUE	6	2	0	0	0	-0.973021	-2.3952	-2.74103	-2.59788	-2.33814	Strongly down	0	0	0	-0.722634	-2.25	-2.85922	-3.17924	-3.33678	Strongly down	0.16981	0.0181139	Significant and up	0.176399	0.00732869	Significant and up	Both	Both
YOR349W	CIN1	Tubulin folding factor D involved in beta-tubulin (Tub2p) folding; isolated as mutant with increased chromosome loss and sensitivity to benomyl			0		FALSE	TRUE	TRUE	FALSE	FALSE	-0.0672163	FALSE	FALSE	FALSE	TRUE	FALSE	FALSE	0.132912	TRUE	2	2	0	0	0	0	0	0	0	0	Invariant	0	0	0	0	0	0	0	0	Invariant	-0.0342948	0.766005	Weakly down	-0.0967288	0.121726	Weakly down	Neither	Neither
YDR387C	CIN10	Putative transporter; member of the sugar porter family; non-essential gene; overexpression results in elevated colony sectoring, an indicator of chromosomal instability			1		FALSE	FALSE	TRUE	FALSE	FALSE	-0.353194	FALSE	FALSE	FALSE	FALSE	FALSE	FALSE	-0.211292	FALSE	1	0	0	0	0	0	0	0	0	0	Invariant	0	0	0	0	0	0	0	0	Invariant	0.0134837	0.910416	Weakly up	-0.0372674	0.573635	Weakly down	Neither	Neither
YPL241C	CIN2	GTPase-activating protein (GAP) for Cin4p; tubulin folding factor C involved in beta-tubulin (Tub2p) folding; mutants display increased chromosome loss and benomyl sensitivity; human homolog RP2 complements yeast null mutant	G1/S	46	0		FALSE	TRUE	TRUE	FALSE	FALSE	0.140126	TRUE	FALSE	FALSE	FALSE	FALSE	TRUE	0.0622318	TRUE	3	2	0	0	0	0	0	0	0	0	Invariant	0	0	-0.327101	-0.0509439	-0.563235	-0.453304	-0.349526	-0.177114	Down	-0.0183431	0.912068	Weakly down	0.0707053	0.414682	Weakly up	Neither	Overexpression only
YMR138W	CIN4	GTP-binding protein involved in beta-tubulin (Tub2p) folding; isolated as mutant with increased chromosome loss and sensitivity to benomyl; regulated by the GTPase-activating protein, Cin2p, the human retinitis pigmentosa 2 (RP2) homolog			0		FALSE	FALSE	TRUE	FALSE	FALSE	-0.190028	FALSE	FALSE	FALSE	FALSE	FALSE	FALSE	-0.220454	FALSE	1	0	0	0	0	0	0	0	0	0	Invariant	0	0	0	0	0	0	0	0	Invariant	0.0252698	0.857816	Weakly up	0.150066	0.0161498	Significant and up	Neither	Deletion only
YOR028C	CIN5	Basic leucine zipper (bZIP) transcription factor of the yAP-1 family; physically interacts with the Tup1-Cyc8 complex and recruits Tup1p to its targets; mediates pleiotropic drug resistance and salt tolerance; nuclearly localized under oxidative stress and sequestered in the cytoplasm by Lot6p under reducing conditions; CIN5 has a paralog, YAP6, that arose from the whole genome duplication			0		FALSE	FALSE	FALSE	FALSE	FALSE	-0.0993317	FALSE	FALSE	FALSE	FALSE	FALSE	TRUE	1.53337	TRUE	0	2	0	0	0	0	0	0	0	0	Invariant	0	0	0	0	0	0	0	0	Invariant	0.326687	0.0010958	Significant and up	-0.0566187	0.673524	Weakly down	Deletion only	Neither
YEL061C	CIN8	Bipolar kinesin motor protein; switches from minus- to plus-end-directed motility in vitro depending on conditions; involved in mitotic spindle assembly and chromosome segregation	S	66	0		FALSE	TRUE	TRUE	FALSE	TRUE	1.78687	TRUE	FALSE	TRUE	TRUE	TRUE	FALSE	0.337078	TRUE	4	4	0	0	0	-0.337599	-2.09573	-2.59747	-2.8238	-2.34081	Strongly down	0	0	0.0920145	-0.0328138	-1.82998	-3.15044	-3.97496	-3.92006	Strongly down	0.256636	0.158148	Up	-0.0151336	0.857085	Weakly down	Both	Overexpression only
YPL014W	CIP1	Cyclin-dependent kinase inhibitor; activated by environmental stress; interacts with and inhibits the Cdc28p/Cln2p, G1/S phase cyclin-dependent kinase complex but not S-phase, or M-phase complexes; overexpression blocks cells in G1 phase and stabilizes the Cdc28p inhibitor Sic1p, while disruption accelerates the G1/S phase transition; phosphorylated during S phase in a Cdc28p-dependent manner; gr…	G1(P)	24	0		FALSE	TRUE	FALSE	FALSE	FALSE	1.16539	TRUE	FALSE	FALSE	FALSE	FALSE	FALSE	2.08495	TRUE	2	1	0	0	0	0	0	0	0	0	Invariant	0	-0.0310777	0	-0.684242	-0.929732	-1.56524	-1.04794	-1.01784	Strongly down	-0.01742	0.918394	Weakly down	0.0734364	0.406165	Weakly up	Neither	Overexpression only
YGR207C	CIR1	Mitochondrial protein that interacts with frataxin (Yfh1p); putative ortholog of mammalian electron transfer flavoprotein complex subunit ETF-beta; may have a role in oxidative stress response			0		FALSE	TRUE	FALSE	FALSE	FALSE	-0.124068	FALSE	FALSE	FALSE	FALSE	FALSE	FALSE	-0.123841	FALSE	1	0	0	0	0	0	0	0	0	0	Invariant	0	-0.103236	0	-0.0288678	-0.586986	-0.305196	-0.515829	-0.474222	Down	0.111085	0.158522	Weakly up	-0.173258	0.00517382	Significant and down	Neither	Both
YOR356W	CIR2	Putative ortholog of human ETF-dH; found in a large supramolecular complex with other mitochondrial dehydrogenases; may have a role in oxidative stress response; ETF-dH is also known as electron transfer flavoprotein dehydrogenase	G1	284	1		FALSE	FALSE	FALSE	FALSE	FALSE	-0.316253	FALSE	FALSE	FALSE	FALSE	FALSE	FALSE	-0.195856	FALSE	0	0	0	0	0	0	0	0	0	0	Invariant	0	0	0	0	0	0	0	0	Invariant	-0.0926878	0.316673	Weakly down	0.147294	0.0307318	Significant and up	Neither	Deletion only
YLR346C	CIS1	Protein of unknown function found in mitochondria; expression is regulated by transcription factors involved in pleiotropic drug resistance, Pdr1p and Yrr1p; not an essential gene; YLR346C has a paralog, YGR035C, that arose from the whole genome duplication			0		FALSE	FALSE	FALSE	FALSE	FALSE	-0.0276184	FALSE	FALSE	FALSE	FALSE	FALSE	FALSE	-0.0212367	FALSE	0	0	0	0	0	0	-0.258348	-0.569653	-0.817065	-0.836534	Down	0	0	0	0	0	0	0	0	Invariant	-0.0312486	0.912509	Weakly down	-0.34339	0.00512205	Significant and down	Overexpression only	Deletion only
YJL158C	CIS3	Mannose-containing glycoprotein constituent of the cell wall; member of the PIR (proteins with internal repeats) family	S	66	0		FALSE	TRUE	TRUE	FALSE	FALSE	1.05044	TRUE	FALSE	TRUE	TRUE	TRUE	TRUE	9.9891	TRUE	3	5	0	0	0	0	0	0	0	0	Invariant	0	-0.00872875	-0.415368	-0.519297	-1.1121	-1.49237	-1.35734	-1.15018	Strongly down	-0.0405844	0.763265	Weakly down	0.0363416	0.68864	Weakly up	Neither	Overexpression only
YNR001C	CIT1	Mitochondrial citrate synthase; catalyzes condensation of acetyl coenzyme A and oxaloacetate to form citrate, which is the first and rate-limiting step of the TCA cycle; transcription subject to glucose repression; CIT1 has a paralog, CIT2, that arose from the whole genome duplication	G1/S	46	1	Biosynthesis of secondary metabolites, Metabolic pathways, Glyoxylate and dicarboxylate metabolism, Citrate cycle (TCA cycle), Biosynthesis of amino acids, Biosynthesis of antibiotics, Carbon metabolism, 2-Oxocarboxylic acid metabolism	FALSE	TRUE	TRUE	TRUE	FALSE	0.753155	TRUE	FALSE	FALSE	TRUE	FALSE	FALSE	0.495347	TRUE	4	2	0	0	0	0	0	0	0	0	Invariant	0	0	0	0	0	0	0	0	Invariant	-0.230841	0.0294243	Significant and down	-0.0288902	0.831674	Weakly down	Deletion only	Neither
YCR005C	CIT2	Citrate synthase, peroxisomal isozyme involved in glyoxylate cycle; catalyzes condensation of acetyl coenzyme A and oxaloacetate to form citrate; expression is controlled by Rtg1p and Rtg2p transcription factors; SCF-Ucc1 regulates level of Cit2p to maintain citrate homeostasis; oxaloacetate-dependent positive feedback loop inhibits Cit2p ubiquitination; CIT2 has a paralog, CIT1, that arose from …	G1(P)	35	1	Biosynthesis of secondary metabolites, Metabolic pathways, Glyoxylate and dicarboxylate metabolism, Citrate cycle (TCA cycle), Biosynthesis of amino acids, Biosynthesis of antibiotics, Carbon metabolism, 2-Oxocarboxylic acid metabolism	FALSE	TRUE	TRUE	TRUE	FALSE	1.43338	TRUE	FALSE	FALSE	TRUE	FALSE	FALSE	1.09785	TRUE	4	2	0	0	0.00359401	0	0	-0.00597181	-0.333864	-0.734344	Down	0	0	0	0	0	0	0	0	Invariant	-0.0926724	0.800803	Weakly down	-0.54692	0.00115875	Significant and down	Overexpression only	Deletion only
YPR001W	CIT3	Dual specificity mitochondrial citrate and methylcitrate synthase; catalyzes the condensation of acetyl-CoA and oxaloacetate to form citrate and that of propionyl-CoA and oxaloacetate to form 2-methylcitrate			1	Biosynthesis of secondary metabolites, Metabolic pathways, Glyoxylate and dicarboxylate metabolism, Citrate cycle (TCA cycle), Biosynthesis of amino acids, Biosynthesis of antibiotics, Carbon metabolism, 2-Oxocarboxylic acid metabolism	FALSE	FALSE	FALSE	TRUE	FALSE	0.294392	TRUE	FALSE	FALSE	TRUE	TRUE	FALSE	-0.115526	FALSE	2	2	0	0	0	0	0	0	0	0	Invariant	0	0	0	0	0	0	0	0	Invariant	-0.022871	0.85686	Weakly down	-0.0274588	0.717211	Weakly down	Neither	Neither
YIL035C	CKA1	Alpha catalytic subunit of casein kinase 2 (CK2); a Ser/Thr protein kinase with roles in cell growth and proliferation; CK2, comprised of CKA1, CKA2, CKB1 and CKB2, has many substrates including transcription factors and all RNA polymerases; regulates Fkh1p-mediated donor preference during mating-type switching			1	Ribosome biogenesis in eukaryotes, Mitophagy - yeast	FALSE	FALSE	FALSE	FALSE	FALSE	-0.135659	FALSE	FALSE	FALSE	FALSE	FALSE	FALSE	-0.167308	FALSE	0	0	0	0	0	0	0	0	0	0	Invariant	0	0	0	0	0	0	0	0	Invariant	0.0262477	0.860392	Weakly up	0.0805622	0.288718	Weakly up	Neither	Neither
YOR061W	CKA2	Alpha' catalytic subunit of casein kinase 2 (CK2); CK2 is a Ser/Thr protein kinase with roles in cell growth and proliferation; CK2, comprised of CKA1, CKA2, CKB1 and CKB2, has many substrates including transcription factors and all RNA polymerases; protein abundance increases in response to DNA replication stress; regulates Fkh1p-mediated donor preference during mating-type switching			1	Ribosome biogenesis in eukaryotes, Mitophagy - yeast	FALSE	FALSE	FALSE	FALSE	FALSE	-0.3521	FALSE	FALSE	FALSE	FALSE	FALSE	FALSE	-0.200436	FALSE	0	0	0	0	0	0	0	0	0	0	Invariant	0	0.0211919	0.395942	0.417315	0.453695	0.565893	0.517776	0.532853	Up	-0.00516108	0.961749	Weakly down	-0.0769786	0.172908	Weakly down	Neither	Overexpression only
YGL019W	CKB1	Beta regulatory subunit of casein kinase 2 (CK2); a Ser/Thr protein kinase with roles in cell growth and proliferation; CK2, comprised of CKA1, CKA2, CKB1 and CKB2, has many substrates including transcription factors and all RNA polymerases			0	Ribosome biogenesis in eukaryotes, Mitophagy - yeast	FALSE	FALSE	FALSE	FALSE	FALSE	-0.280243	FALSE	FALSE	FALSE	FALSE	FALSE	FALSE	-0.199737	FALSE	0	0	0	0	0	0	0	0	0	0	Invariant	0	0	0	0	-0.232206	-0.358942	-0.540242	-0.596116	Down	0.0145267	0.931574	Weakly up	0.223781	0.00131486	Significant and up	Neither	Both
YOR039W	CKB2	Beta' regulatory subunit of casein kinase 2 (CK2); a Ser/Thr protein kinase with roles in cell growth and proliferation; CK2, comprised of CKA1, CKA2, CKB1 and CKB2, has many substrates including transcription factors and all RNA polymerase	G1(P)	4	0	Ribosome biogenesis in eukaryotes, Mitophagy - yeast	FALSE	FALSE	TRUE	FALSE	FALSE	-0.228448	FALSE	FALSE	FALSE	TRUE	FALSE	FALSE	-0.18367	FALSE	1	1	0	0	0	0	0	0	0	0	Invariant	0	0	0	0	0	0	0	0	Invariant	-0.041233	0.792744	Weakly down	0.0810669	0.363636	Weakly up	Neither	Neither
YLR133W	CKI1	Choline kinase; catalyzes the first step in phosphatidylcholine synthesis via the CDP-choline (Kennedy pathway); exhibits some ethanolamine kinase activity contributing to phosphatidylethanolamine synthesis via the CDP-ethanolamine pathway; CKI1 has a paralog, EKI1, that arose from the whole genome duplication			1	Glycerophospholipid metabolism, Metabolic pathways	FALSE	FALSE	TRUE	FALSE	FALSE	-0.276166	FALSE	FALSE	FALSE	TRUE	FALSE	FALSE	0.135607	TRUE	1	2	0	0	0	0	0	0	0	0	Invariant	0	0	0	0	0	0	0	0	Invariant	-0.0340229	0.826718	Weakly down	-0.0518702	0.565288	Weakly down	Neither	Neither
[truncated: 6,113 more rows]

## Sheet: Fkh1_4x+_validated
	standard_name	desc	expression_peak_phase	expression_peak_time	is_enzyme	KEGG_pathway	Fkh1 MacIsaac	Fkh1 Venters	Fkh1 Ostrow	Fkh1 Mondeel	Fkh1 Rossi	Fkh1 Lupo z-score	Fkh1 Lupo	Fkh2 MacIsaac	Fkh2 Venters	Fkh2 Ostrow	Fkh2 Mondeel	Fkh2 Rossi	Fkh2 Lupo z-score	Fkh2 Lupo	Fkh1_times_target	Fkh2_times_target	Fkh1_OE_0	Fkh1_OE_5	Fkh1_OE_8	Fkh1_OE_15	Fkh1_OE_30	Fkh1_OE_45	Fkh1_OE_60	Fkh1_OE_90	Fkh1_OE	Fkh2_OE_0	Fkh2_OE_5	Fkh2_OE_8	Fkh2_OE_15	Fkh2_OE_30	Fkh2_OE_45	Fkh2_OE_60	Fkh2_OE_90	Fkh2_OE	dFkh1_M	dFkh1_p-value	dFkh1	dFkh2_M	dFkh2_p-value	dFkh2	Fkh1_validated	Fkh2_validated
[truncated: 188 more rows]

[truncated: 1 more sheets: Fkh2_4x+_validated]
