# Supplementary material for: Unveiling Forkhead-mediated regulation of yeast cell cycle and metabolic networks
Source: Comput Struct Biotechnol J. 2022 Apr 7;20:1743–51. doi: 10.1016/j.csbj.2022.03.033 (PMC9024378; doi:10.1016/j.csbj.2022.03.033)
Supplement: Supplementary data 3 [file mmc3.xlsx]

## Sheet: user input
	user input
Genes	FKH1 FKH2 AIM34 ALG5 ALK1 AMN1 ATG41 ATG42 BFA1 BUB1 CAR2 CDC10 CHA1 CHS2 CIK1 CIN8 CLB2 CLB4 CSN9 CTS1 CWP2 DBF2 DIF1 DIN7 DSE1 DYN1 DYN3 ECM33 ENV9 ERS1 ESP1 FIN1 FIR1 GAS3 GEA1 GTT3 HOS3 HSL7 HST3 KIN3 LAC1 LOT6 MIT1 MMF1 NNF1 NRM1 NVJ3 PDS1 PLM2 PMP1 PNP1 SAS3 SCW11 SCW4 SEH1 SGO1 SIM1 SLM4 SPC105 SPO12 SUN4 SUR7 SVL3 TEL2 TEM1 VAC17 VIK1 WSC2 YBR138C YCG1 YJL118W YKL069W YNL058C
Cluster by	Peak expression phase
Color by	Peak expression phase
Interaction type	physical,regulation
Minimal number of experiments	1
Minimal number of publications	1
Minimal number of methods	1
Method types	Affinity Capture-Luminescence,Affinity Capture-MS,Affinity Capture-RNA,Affinity Capture-Western,beta-galactosidase reporter gene assay evidence,Biochemical Activity,caspase assay evidence,ChEC-Seq experiments,chromatin immunoprecipitation evidence,chromatin immunoprecipitation- exonuclease evidence,chromatin immunoprecipitation-chip evidence,chromatin immunoprecipitation-PCR evidence,chromatin im…
Process	Cell cycle,Cell division,DNA replication,Metabolism,Signal transduction,None
Compartment	Any
Expression	G1(P),G1/S,S,G2,G2/M,M,M/G1,G1,No data
Max. number nodes	73
Filter condition	Eigenvector centrality

## Sheet: network properties
	0
Number of nodes	73
Number of edges	193

## Sheet: nodes
Standard name	Systematic name	Name description	Description	GO term 1	GO term 2	GFP abundance	GFP localization	CYCLoPs_Excel_string	Expression peak	primary node	cluster	color	Degree centrality	Eigenvector centrality
FKH1	YIL131C	Forkhead family transcription factor	Forkhead family transcription factor; rate-limiting replication origin activator; evolutionarily conserved lifespan regulator; binds multiple chromosomal elements with distinct specificities, cell cycle dynamics; regulates transcription elongation, chromatin silencing at mating loci, expression of G2/M phase genes; facilitates clustering, activation of early-firing replication origins; binds HML …	Cell cycle	Metabolism	1720	nucleus	WT1: {'Mito': 0.452, 'Nucleolus': 0.151, 'Nucleus': 0.714}, WT2: {'Mito': 0.32, 'Nucleus': 0.766}, WT3: {'Cytoplasm': 0.114, 'Mito': 0.568, 'Nucleus': 0.75}	S (67 min)	TRUE	S	S	1.02778	0.52042
FKH2	YNL068C	Forkhead family transcription factor	Forkhead family transcription factor; rate-limiting activator of replication origins; evolutionarily conserved regulator of lifespan; binds multiple chromosomal elements with distinct specificities, cell cycle dynamics; positively regulates transcriptional elongation; facilitates clustering, activation of early-firing replication origins; negative role in chromatin silencing at HML and HMR; major…	Cell cycle	Metabolism	656	nucleus	WT1: {'Cytoplasm': 0.065, 'Mito': 0.075, 'Nucleus': 0.867}, WT2: {'Cytoplasm': 0.154, 'Mito': 0.595, 'Nucleus': 0.606}, WT3: {'Nucleus': 0.941}	G1(P) (3 min)	TRUE	G1(P)	G1(P)	0.875	0.483207
PMP1	YCR024C-A	Regulatory subunit for the plasma membrane H(+)-ATPase Pma1p	Regulatory subunit for the plasma membrane H(+)-ATPase Pma1p; small single-membrane span proteolipid; forms unique helix and positively charged cytoplasmic domain that is able to specifically segregate phosphatidylserines; PMP1 has a paralog, PMP2, that arose from the whole genome duplication	None	None	784, 124000	mitochondrion, cell periphery, vacuole	WT1: {'Cytoplasm': 0.205, 'ER': 0.689, 'Nucleolus': 0.068}, WT2: {'Cytoplasm': 0.307, 'ER': 0.653}, WT3: {'Cytoplasm': 0.074, 'ER': 0.752, 'Nucleolus': 0.141}	G1 (196 min)	TRUE	G1	G1	0.0555556	0.0915775
DBF2	YGR092W	Ser/Thr kinase involved in transcription and stress response	Ser/Thr kinase involved in transcription and stress response; functions as part of a network of genes in exit from mitosis; localization is cell cycle regulated; activated by Cdc15p during the exit from mitosis; also plays a role in regulating the stability of SWI5 and CLB2 mRNAs; phosphorylates Chs2p to regulate primary septum formation and Hof1p to regulate cytokinesis; DBF2 has a paralog, DBF2…	Cell division	None	3500	bud neck, cytoplasm	WT1: {'Cort. Patches': 0.06, 'Cytoplasm': 0.886}, WT2: {'Cort. Patches': 0.11, 'Cytoplasm': 0.841}, WT3: {'Cort. Patches': 0.062, 'Cytoplasm': 0.905}	G2/M (137 min)	TRUE	G2/M	G2/M	0.125	0.122971
TEM1	YML064C	GTPase involved in initiation of Mitotic Exit Network (MEN)	GTPase involved in initiation of Mitotic Exit Network (MEN); GTP-binding protein of the Ras superfamily; accumulates at daughter spindle pole body and activates MEN kinase cascade; controls actomyosin and septin dynamics during cytokinesis	Cell cycle	Signal transduction	573	punctate composite, spindle pole	WT1: {'Budsite': 0.061, 'Cytoplasm': 0.394, 'ER': 0.061, 'Endosome': 0.061, 'Mito': 0.242, 'SpindlePole': 0.394}, WT2: {'Cytoplasm': 0.483, 'Endosome': 0.211, 'SpindlePole': 0.109, 'Vac/Vac Memb': 0.15}, WT3: {'Budsite': 0.055, 'Cytoplasm': 0.466, 'Endosome': 0.082, 'Mito': 0.26, 'SpindlePole': 0.26}	M (159 min)	TRUE	M	M	0.111111	0.114512
ESP1	YGR098C	Separase/separin, a caspase-like cysteine protease	Separase/separin, a caspase-like cysteine protease; cleaves Mcd1p/Scc1p, a mitotic cohesin complex subunit, resulting in the dissociation of cohesin from chromatin and sister chromatid separation; cleaves meiotic-cohesin subunit Rec8p along chromosome arms in meiosis I and at centromeric sites during meiosis II; inhibits PP2A-Cdc55p to promote mitotic exit; inhibited by Pds1p (securin); relative …	Cell cycle	Metabolism	low signal	cytoplasm, nucleus	WT1: {'Cytoplasm': 0.848, 'Vac/Vac Memb': 0.174}, WT2: {'Cytoplasm': 0.847, 'Mito': 0.112, 'Vac/Vac Memb': 0.109}, WT3: {'Cytoplasm': 0.894, 'Mito': 0.081}	S (70 min)	TRUE	S	S	0.0277778	0.0468493
FIN1	YDR130C	Spindle pole body-related intermediate filament protein	Spindle pole body-related intermediate filament protein; forms cell cycle-specific filaments between spindle pole bodies in dividing cells; localizes to poles and microtubules of spindle during anaphase and contributes to spindle stability; involved in Glc7p localization and regulation; relative distribution to the nucleus increases upon DNA replication stress	Cell cycle	Signal transduction	no data	cytoplasm, nucleus, spindle pole	WT1: {'Cytoplasm': 0.551, 'Endosome': 0.068, 'Mito': 0.08, 'Nucleolus': 0.057, 'Nucleus': 0.062, 'SpindlePole': 0.273, 'Vac/Vac Memb': 0.051}, WT2: {'Cytoplasm': 0.564, 'Nucleus': 0.089, 'SpindlePole': 0.271, 'Vac/Vac Memb': 0.054}, WT3: {'Cytoplasm': 0.64, 'Nucleus': 0.07, 'SpindlePole': 0.251}	No data	TRUE	No data	No data	0.0833333	0.102292
NNF1	YJR112W	Essential component of the outer kinetochore MIND complex	Essential component of the outer kinetochore MIND complex; joins kinetochore subunits contacting DNA to those contacting microtubules; required for kinetochore bi-orientation and accurate chromosome segregation; complex consists of Mtw1p, Nnf1p, Nsl1p and Dsn1p; homologous to metazoan CENP-H proteins	None	None	2070	spindle pole	WT1: {'Endosome': 0.302, 'Nucleolus': 0.492, 'Peroxisome': 0.092, 'SpindlePole': 0.774}, WT2: {'Endosome': 0.145, 'Nucleolus': 0.508, 'SpindlePole': 0.814}, WT3: {'Endosome': 0.142, 'Nucleolus': 0.263, 'SpindlePole': 0.925}	G1 (286 min)	TRUE	G1	G1	0.125	0.131075
DYN1	YKR054C	Cytoplasmic heavy chain dynein	Cytoplasmic heavy chain dynein; microtubule motor protein; member of the AAA+ protein family, required for anaphase spindle elongation; involved in spindle assembly, chromosome movement, and spindle orientation during cell division, targeted to microtubule tips by Pac1p; motility along microtubules inhibited by She1p	Cell cycle	None	195	cytoplasm	WT1: {'Cytoplasm': 0.867, 'Endosome': 0.058}, WT2: {'Cytoplasm': 0.908}, WT3: {'Cytoplasm': 0.931}	G2 (95 min)	TRUE	G2	G2	0.111111	0.118229
KIN3	YAR018C	Nonessential serine/threonine protein kinase	Nonessential serine/threonine protein kinase; possible role in DNA damage response; influences tolerance to high levels of ethanol	None	None	no data	no data	WT1: no data, WT2: no data, WT3: no data	M (162 min)	TRUE	M	M	0.0972222	0.114122
CLB2	YPR119W	B-type cyclin involved in cell cycle progression	B-type cyclin involved in cell cycle progression; also involved in response to DNA damage; activates Cdc28p to promote the transition from G2 to M phase; accumulates during G2 and M, then targeted via a destruction box motif for ubiquitin-mediated degradation by the proteasome; CLB2 has a paralog, CLB1, that arose from the whole genome duplication	Cell cycle	Metabolism	339	ambiguous, nucleus	WT1: {'Cytoplasm': 0.682, 'Mito': 0.273, 'Nucleus': 0.136}, WT2: {'Cytoplasm': 0.572, 'Nucleus': 0.317, 'Vac/Vac Memb': 0.083}, WT3: {'Cytoplasm': 0.682, 'Mito': 0.101, 'Nucleus': 0.236}	G2 (100 min)	TRUE	G2	G2	0.0555556	0.0946754
SEH1	YGL100W	Subunit of the Nup84 nuclear pore and SEACAT subcomplexes	Subunit of the Nup84 nuclear pore and SEACAT subcomplexes; involved in nucleocytoplasmic transport and NPC biogenesis in the nuclear pore subcomplex; subunit of SEACAT, a subcomplex of the SEA complex that inhibits the TORC1 inhibitory role of SEACIT (Iml1p-Npr2p-Npr3p), a GAP for Gtr1p in response to amino acid limitation, thereby resulting in activation of TORC1 signaling; SEA is a coatomer-rel…	Signal transduction	None	952	no data	WT1: no data, WT2: no data, WT3: no data	No data	TRUE	No data	No data	0.0555556	0.083775
SPO12	YHR152W	Nucleolar protein of unknown function	Nucleolar protein of unknown function; positive regulator of mitotic exit; involved in regulating release of Cdc14p from the nucleolus in early anaphase, may play similar role in meiosis; SPO12 has a paralog, BNS1, that arose from the whole genome duplication	Cell cycle	None	937	nucleus	WT1: {'Cytoplasm': 0.555, 'Nucleus': 0.343, 'Vac/Vac Memb': 0.11}, WT2: {'Cytoplasm': 0.622, 'Nucleus': 0.266, 'Vac/Vac Memb': 0.105}, WT3: {'Cytoplasm': 0.674, 'Nucleus': 0.256, 'Vac/Vac Memb': 0.07}	G2/M (142 min)	TRUE	G2/M	G2/M	0.0416667	0.083775
LAC1	YKL008C	Ceramide synthase component	Ceramide synthase component; involved in synthesis of ceramide from C26(acyl)-coenzyme A and dihydrosphingosine or phytosphingosine, functionally equivalent to Lag1p; LAC1 has a paralog, LAG1, that arose from the whole genome duplication	Metabolism	None	2840	ER	WT1: {'ER': 0.656, 'Golgi': 0.052, 'Nuc Periphery': 0.167, 'Vac/Vac Memb': 0.24}, WT2: {'Cytoplasm': 0.078, 'ER': 0.706, 'Nuc Periphery': 0.088, 'Vac/Vac Memb': 0.186}, WT3: {'Cytoplasm': 0.064, 'ER': 0.483, 'Mito': 0.09, 'Nuc Periphery': 0.223, 'Vac/Vac Memb': 0.384}	G1 (234 min)	TRUE	G1	G1	0.0972222	0.110199
CHA1	YCL064C	Catabolic L-serine (L-threonine) deaminase	Catabolic L-serine (L-threonine) deaminase; catalyzes the degradation of both L-serine and L-threonine; required to use serine or threonine as the sole nitrogen source, transcriptionally induced by serine and threonine	Metabolism	None	36600	mitochondrion	WT1: {'Mito': 0.885, 'Nucleolus': 0.082, 'Peroxisome': 0.123, 'Vac/Vac Memb': 0.066}, WT2: {'Mito': 0.857, 'Peroxisome': 0.131, 'Vac/Vac Memb': 0.119}, WT3: {'Mito': 0.792, 'Nucleolus': 0.057, 'SpindlePole': 0.113, 'Vac/Vac Memb': 0.094}	G1/S (48 min)	TRUE	G1/S	G1/S	0.0416667	0.0843762
MMF1	YIL051C	Mitochondrial protein required for transamination of isoleucine	Mitochondrial protein required for transamination of isoleucine; but not of valine or leucine; may regulate specificity of branched-chain transaminases Bat1p and Bat2p; induction of expression in response to stress is mediated by a Hog1p-regulated antisense RNA and gene looping; interacts genetically with mitochondrial ribosomal protein genes; MMF1 has a paralog, HMF1, that arose from the whole g…	Metabolism	None	168000	mitochondrion	WT1: {'Mito': 0.863, 'Peroxisome': 0.061, 'Vac/Vac Memb': 0.144}, WT2: {'Endosome': 0.127, 'Mito': 0.644, 'Peroxisome': 0.07, 'Vac/Vac Memb': 0.261}, WT3: {'Bud': 0.1, 'Mito': 0.946, 'SpindlePole': 0.057}	No data	TRUE	No data	No data	0.0555556	0.083775
SPC105	YGL093W	Subunit of a kinetochore-microtubule binding complex	Subunit of a kinetochore-microtubule binding complex; complex bridges centromeric heterochromatin and kinetochore MAPs and motors; required for sister chromatid bi-orientation and kinetochore binding of SAC components; complex also includes Kre28p; modified by sumoylation	Cell cycle	Signal transduction	no data	spindle pole	WT1: {'Mito': 0.098, 'Nucleolus': 0.667, 'SpindlePole': 0.686}, WT2: no data, WT3: {'Budneck': 0.095, 'Budsite': 0.058, 'Mito': 0.122, 'Nucleolus': 0.407, 'SpindlePole': 0.81}	S (56 min)	TRUE	S	S	0.125	0.127161
CIN8	YEL061C	Bipolar kinesin motor protein	Bipolar kinesin motor protein; switches from minus- to plus-end-directed motility in vitro depending on conditions; involved in mitotic spindle assembly and chromosome segregation	Cell cycle	None	238	spindle pole, microtubule	WT1: {'Cytoplasm': 0.178, 'Endosome': 0.189, 'Mito': 0.124, 'Nucleolus': 0.249, 'Nucleus': 0.124, 'SpindlePole': 0.432, 'Vac/Vac Memb': 0.083}, WT2: {'Cytoplasm': 0.24, 'Endosome': 0.096, 'Mito': 0.219, 'Nucleolus': 0.158, 'Nucleus': 0.062, 'SpindlePole': 0.295, 'Vac/Vac Memb': 0.144}, WT3: {'Budneck': 0.08, 'Budsite': 0.06, 'Cytoplasm': 0.3, 'Mito': 0.28, 'Nucleolus': 0.14, 'Nucleus': 0.06, 'Spi…	S (66 min)	TRUE	S	S	0.0555556	0.083775
GAS3	YMR215W	Putative 1,3-beta-glucanosyltransferase	Putative 1,3-beta-glucanosyltransferase; has similarity go other GAS family members; low abundance, possibly inactive member of the GAS family of GPI-containing proteins; localizes to the cell wall; mRNA induced during sporulation	None	None	16400	ER, cytoplasm	WT1: {'Cytoplasm': 0.632, 'ER': 0.316, 'Mito': 0.053, 'Vac/Vac Memb': 0.053}, WT2: {'Cytoplasm': 0.579, 'ER': 0.395}, WT3: {'Cytoplasm': 0.661, 'ER': 0.276}	S (72 min)	TRUE	S	S	0.0833333	0.101377
CDC10	YCR002C	Component of the septin ring, required for cytokinesis	Component of the septin ring, required for cytokinesis; septins are GTP-binding proteins that assemble into rod-like hetero-oligomers that can associate to form filaments; septin rings at the mother-bud neck act as scaffolds for recruiting cell division factors and as barriers to prevent diffusion of specific proteins between mother and daughter cells; N-terminus interacts with phosphatidylinosit…	Cell cycle	Cell division	14100	bud neck, cell periphery	WT1: {'Bud': 0.085, 'Budneck': 0.149, 'Budsite': 0.234, 'Cort. Patches': 0.138, 'Cytoplasm': 0.085, 'Mito': 0.064, 'Nucleolus': 0.319}, WT2: {'Bud': 0.1, 'Budneck': 0.125, 'Budsite': 0.125, 'Cort. Patches': 0.263, 'Cytoplasm': 0.075, 'Mito': 0.075, 'Nucleolus': 0.375, 'Nucleus': 0.062, 'SpindlePole': 0.05}, WT3: {'Bud': 0.077, 'Budneck': 0.214, 'Budsite': 0.103, 'Cort. Patches': 0.171, 'Cytoplasm…	No data	TRUE	No data	No data	0.0555556	0.083775
SVL3	YPL032C	Protein of unknown function	Protein of unknown function; mutant phenotype suggests a potential role in vacuolar function; green fluorescent protein (GFP)-fusion protein localizes to the cell periphery, cytoplasm, bud, and bud neck; relocalizes from bud neck to cytoplasm upon DNA replication stress; SVL3 has a paralog, PAM1, that arose from the whole genome duplication	None	None	2180	ambiguous, bud neck, cytoplasm, cell periphery, bud	WT1: {'Bud': 0.172, 'Budsite': 0.071, 'Cell Periphery': 0.124, 'Cort. Patches': 0.32, 'Cytoplasm': 0.195, 'ER': 0.178, 'Mito': 0.083, 'Nucleus': 0.077, 'Vac/Vac Memb': 0.107}, WT2: {'Bud': 0.208, 'Budsite': 0.053, 'Cell Periphery': 0.092, 'Cort. Patches': 0.29, 'Cytoplasm': 0.271, 'ER': 0.15, 'Vac/Vac Memb': 0.193}, WT3: {'Budsite': 0.119, 'Cort. Patches': 0.286, 'Cytoplasm': 0.31, 'ER': 0.071, '…	S (69 min)	TRUE	S	S	0.0277778	0.077321
CAR2	YLR438W	L-ornithine transaminase (OTAse)	L-ornithine transaminase (OTAse); catalyzes the second step of arginine degradation, expression is dually-regulated by allophanate induction and a specific arginine induction process; not nitrogen catabolite repression sensitive; protein abundance increases in response to DNA replication stress; human homolog OAT complements yeast null mutant	Metabolism	None	72000	cytoplasm, nucleus	WT1: {'Cytoplasm': 0.973}, WT2: {'Cytoplasm': 0.989}, WT3: {'Cytoplasm': 0.977}	G2/M (144 min)	TRUE	G2/M	G2/M	0.0416667	0.0867948
CWP2	YKL096W-A	Covalently linked cell wall mannoprotein	Covalently linked cell wall mannoprotein; major constituent of the cell wall; plays a role in stabilizing the cell wall; involved in low pH resistance; precursor is GPI-anchored	None	None	1590000	ER	WT1: {'Cytoplasm': 0.166, 'ER': 0.851}, WT2: {'Cytoplasm': 0.112, 'ER': 0.895}, WT3: {'Cytoplasm': 0.143, 'ER': 0.83}	No data	TRUE	No data	No data	0.0277778	0.077321
ECM33	YBR078W	GPI-anchored protein involved in efficient glucose uptake	GPI-anchored protein involved in efficient glucose uptake; possible role in apical bud growth; GPI-anchoring on the plasma membrane crucial to function; phosphorylated in mitochondria; similar to Sps2p; ECM33 has a paralog, PST1, that arose from the whole genome duplication	None	None	no data	no data	WT1: no data, WT2: no data, WT3: no data	G1(P) (22 min)	TRUE	G1(P)	G1(P)	0.0277778	0.077321
FIR1	YER032W	Protein involved in 3' mRNA processing	Protein involved in 3' mRNA processing; interacts with Ref2p; APCC(Cdh1) substrate; potential Cdc28p substrate	Metabolism	Cell division	low signal	bud neck	WT1: {'Cytoplasm': 0.824, 'Mito': 0.078, 'Peroxisome': 0.059}, WT2: no data, WT3: {'Cytoplasm': 0.892, 'Mito': 0.054}	S (69 min)	TRUE	S	S	0.0416667	0.083775
PLM2	YDR501W	Putative transcription factor, contains Forkhead Associated domain	Putative transcription factor, contains Forkhead Associated domain; found associated with chromatin; target of SBF transcription factor; induced in response to DNA damaging agents and deletion of telomerase; PLM2 has a paralog, TOS4, that arose from the whole genome duplication	None	None	no data	no data	WT1: no data, WT2: no data, WT3: no data	G1(P) (38 min)	TRUE	G1(P)	G1(P)	0.0416667	0.0843173
AMN1	YBR158W	Modulator of cell separation and mitotic exit	Modulator of cell separation and mitotic exit; inhibits separation through Ub-dependent Ace2p proteolysis; part of a daughter-specific switch induced by the mitotic exit network that inhibits exit and resets the cell cycle after the execution of MEN function, blocking Tem1p and Cdc15 association; required for chromosome stability and multiple mitotic checkpoints; regulated by SCF; haploid transcr…	Cell cycle	Signal transduction	2020	cytoplasm, nucleus	WT1: {'Cytoplasm': 0.667, 'Mito': 0.157, 'Nucleus': 0.111, 'Vac/Vac Memb': 0.131}, WT2: {'Cytoplasm': 0.813, 'Nucleus': 0.087, 'Vac/Vac Memb': 0.133}, WT3: {'Cytoplasm': 0.943}	M (178 min)	TRUE	M	M	0.0416667	0.086143
ALG5	YPL227C	UDP-glucose:dolichyl-phosphate glucosyltransferase	UDP-glucose:dolichyl-phosphate glucosyltransferase; involved in asparagine-linked glycosylation in the endoplasmic reticulum; human ortholog ALG5 can partially complement yeast alg5 mutant	Metabolism	None	5800	ER	WT1: {'Cytoplasm': 0.103, 'ER': 0.742, 'Vac/Vac Memb': 0.113}, WT2: {'Cytoplasm': 0.14, 'ER': 0.878}, WT3: {'Cytoplasm': 0.066, 'ER': 0.869, 'Mito': 0.126, 'Nuc Periphery': 0.071}	S (61 min)	TRUE	S	S	0.0694444	0.100676
SGO1	YOR073W	Component of the spindle checkpoint	Component of the spindle checkpoint; involved in sensing lack of tension on mitotic chromosomes; protects centromeric Rec8p at meiosis I; required for accurate chromosomal segregation at meiosis II and for mitotic chromosome stability; recruits condensin to the pericentric region of chromosomes during meiosis; dissociates from pericentromeres when sister kinetochores are under tension	Cell cycle	Signal transduction	no data	no data	WT1: {'Cytoplasm': 0.775, 'Mito': 0.176, 'SpindlePole': 0.059}, WT2: {'Cytoplasm': 0.817, 'Endosome': 0.067, 'SpindlePole': 0.085}, WT3: {'Cytoplasm': 0.795, 'SpindlePole': 0.154}	S (68 min)	TRUE	S	S	0.0833333	0.101825
PDS1	YDR113C	Securin	Securin; inhibits anaphase by binding separin Esp1p; blocks cyclin destruction and mitotic exit, essential for meiotic progression and mitotic cell cycle arrest; localization is cell-cycle dependent and regulated by Cdc28p phosphorylation	Cell cycle	Metabolism	no data	no data	WT1: no data, WT2: no data, WT3: no data	S (56 min)	TRUE	S	S	0.0694444	0.0876856
SIM1	YIL123W	Protein of the SUN family (Sim1p, Uth1p, Nca3p, Sun4p)	Protein of the SUN family (Sim1p, Uth1p, Nca3p, Sun4p); may participate in DNA replication; promoter contains SCB regulation box at -300 bp indicating that expression may be cell cycle-regulated; SIM1 has a paralog, SUN4, that arose from the whole genome duplication	None	None	1800	vacuole	WT1: {'Cytoplasm': 0.613, 'Mito': 0.204, 'Vac/Vac Memb': 0.261}, WT2: {'Cytoplasm': 0.785, 'Vac/Vac Memb': 0.266}, WT3: {'Cytoplasm': 0.853, 'Vac/Vac Memb': 0.156}	S (61 min)	TRUE	S	S	0.0277778	0.077321
CIK1	YMR198W	Kinesin-associated protein	Kinesin-associated protein; required for both karyogamy and mitotic spindle organization, interacts stably and specifically with Kar3p and may function to target this kinesin to a specific cellular role; locus encodes a long and short transcript with differing functions; CIK1 has a paralog, VIK1, that arose from the whole genome duplication	Cell cycle	None	98.9	microtubule	WT1: {'Cytoplasm': 0.784, 'Endosome': 0.056, 'Mito': 0.084, 'SpindlePole': 0.068}, WT2: {'Cytoplasm': 0.701, 'Endosome': 0.122, 'SpindlePole': 0.081, 'Vac/Vac Memb': 0.081}, WT3: {'Cytoplasm': 0.93, 'SpindlePole': 0.053}	S (78 min)	TRUE	S	S	0.0694444	0.105319
HST3	YOR025W	Sirtuin, histone H3 deacetylase	Sirtuin, histone H3 deacetylase; involved along with Hst4p in telomeric silencing, cell cycle progression, radiation resistance, genomic stability and short-chain fatty acid metabolism; member of the Sir2 family of NAD(+)-dependent protein deacetylases	Metabolism	None	319	nucleus	WT1: {'Cytoplasm': 0.971}, WT2: {'Cytoplasm': 0.979}, WT3: {'Cell Periphery': 0.078, 'Cytoplasm': 0.906, 'ER': 0.053}	M (172 min)	TRUE	M	M	0.0277778	0.077321
ATG41	YPL250C	Protein of unknown function	Protein of unknown function; required for selective and nonselective autophagy, and mitophagy; regulates the rate of autophagosome formation; interacts with Atg9p, and has a similar peri-mitochondrial localization; elevated Gcn4p-dependent expression under autophagy-inducing conditions; mobilized into polysomes upon a shift from a fermentable to nonfermentable carbon source; potential Cdc28p subs…	Metabolism	None	no data	no data	WT1: {'Cytoplasm': 0.691, 'Vac/Vac Memb': 0.265}, WT2: {'Cytoplasm': 0.762, 'Endosome': 0.094, 'Vac/Vac Memb': 0.191}, WT3: {'Bud': 0.063, 'Cytoplasm': 0.73, 'Mito': 0.17, 'Vac/Vac Memb': 0.164}	No data	TRUE	No data	No data	0.0277778	0.077321
SUR7	YML052W	Plasma membrane protein, component of eisosomes	Plasma membrane protein, component of eisosomes; long-lived protein that remains stable in eisosomes of mother cells while other eisosome proteins, Pil1p and Lsp1p, turn over; may function to anchor the eisosome in place; sporulation and plasma membrane sphingolipid content are altered in mutants; localizes to furrow-like invaginations (MCC patches)	Cell cycle	None	17000	punctate composite	WT1: no data, WT2: {'Cell Periphery': 0.513, 'Cort. Patches': 0.518, 'ER': 0.106, 'Golgi': 0.364, 'Mito': 0.347}, WT3: {'Bud': 0.11, 'Cell Periphery': 0.333, 'Cort. Patches': 0.633, 'Golgi': 0.397, 'Mito': 0.578, 'Peroxisome': 0.059}	G2 (124 min)	TRUE	G2	G2	0.0277778	0.077321
HOS3	YPL116W	Trichostatin A-insensitive homodimeric histone deacetylase (HDAC)	Trichostatin A-insensitive homodimeric histone deacetylase (HDAC); specificity in vitro for histones H3, H4, H2A, and H2B; similar to Hda1p, Rpd3p, Hos1p, and Hos2p; deletion results in increased histone acetylation at rDNA repeats	Cell cycle	Metabolism	4420	bud neck	WT1: {'Cytoplasm': 0.934}, WT2: {'Cytoplasm': 0.877}, WT3: {'Cytoplasm': 0.911}	M (152 min)	TRUE	M	M	0.0694444	0.0914047
YCG1	YDR325W	Subunit of the condensin complex	Subunit of the condensin complex; required for establishment and maintenance of chromosome condensation, chromosome segregation and chromatin binding by the complex; required for tRNA genes clustering at the nucleolus; required for replication slow zone breakage following Mec1p inactivation; transcription is cell cycle regulated, peaking in mitosis and declining in G1; protein is constitutively d…	Cell cycle	None	1920	nucleolus, nucleus	WT1: {'Endosome': 0.052, 'Mito': 0.066, 'Nucleolus': 0.319, 'Nucleus': 0.633, 'SpindlePole': 0.083}, WT2: {'Mito': 0.111, 'Nucleolus': 0.175, 'Nucleus': 0.733, 'Vac/Vac Memb': 0.051}, WT3: {'Mito': 0.737, 'Nucleolus': 0.158, 'Nucleus': 0.421}	S (78 min)	TRUE	S	S	0.0416667	0.0851656
SUN4	YNL066W	Cell wall protein related to glucanases localized in birth scars	Cell wall protein related to glucanases localized in birth scars; possibly involved in cell wall septation; member of the SUN family; SUN4 has a paralog, SIM1, that arose from the whole genome duplication	None	None	24700	vacuole	WT1: {'Cytoplasm': 0.463, 'Endosome': 0.085, 'Mito': 0.158, 'Vac/Vac Memb': 0.367}, WT2: {'Cytoplasm': 0.645, 'ER': 0.097, 'Vac/Vac Memb': 0.258}, WT3: {'Cytoplasm': 0.796, 'Endosome': 0.085, 'Vac/Vac Memb': 0.19}	M/G1 (185 min)	TRUE	M/G1	M/G1	0.0277778	0.077321
HSL7	YBR133C	Protein arginine N-methyltransferase	Protein arginine N-methyltransferase; exhibits septin and Hsl1p-dependent localization to the bud neck in budded cells and periodic Hsl1p-dependent phosphorylation; required with Hsl1p, and Elm1p for the mother-bud neck recruitment, phosphorylation, and degradation of Swe1p; responsible for symmetric dimethylation of histone H4 on Arg3; relocalizes away from bud neck upon DNA replication stress; …	Cell cycle	Metabolism	1180	bud neck, cytoplasm	WT1: {'Cort. Patches': 0.056, 'Cytoplasm': 0.845}, WT2: {'Bud': 0.051, 'Cytoplasm': 0.908}, WT3: {'Cytoplasm': 0.953}	G2 (96 min)	TRUE	G2	G2	0.0694444	0.0914047
SLM4	YBR077C	Subunit of the EGO/GSE complex	Subunit of the EGO/GSE complex; the vacuolar/endosomal membrane associated EGO/GSE complex regulates exit from rapamycin-induced growth arrest, stimulating microautophagy and sorting of Gap1p from the endosome to the plasma membrane; essential for the integrity and function of EGO; gene exhibits synthetic genetic interaction with MSS4	Signal transduction	Metabolism	no data	no data	WT1: {'Nucleolus': 0.068, 'Nucleus': 0.055, 'Vac/Vac Memb': 0.864}, WT2: {'Cytoplasm': 0.052, 'Nuc Periphery': 0.052, 'Nucleolus': 0.063, 'Vac/Vac Memb': 0.852}, WT3: {'Mito': 0.348, 'Nuc Periphery': 0.174, 'Nucleolus': 0.145, 'Nucleus': 0.058, 'Vac/Vac Memb': 0.725}	No data	TRUE	No data	No data	0.0555556	0.083775
SAS3	YBL052C	Histone acetyltransferase catalytic subunit of NuA3 complex	Histone acetyltransferase catalytic subunit of NuA3 complex; acetylates histone H3, involved in transcriptional silencing; homolog of the mammalian MOZ proto-oncogene; mutant has aneuploidy tolerance; sas3gcn5 double mutation is lethal	Metabolism	None	low signal	nucleus	WT1: {'Cytoplasm': 0.066, 'Mito': 0.28, 'Nucleus': 0.72, 'SpindlePole': 0.055}, WT2: {'Cytoplasm': 0.144, 'Mito': 0.138, 'Nucleus': 0.675, 'SpindlePole': 0.061, 'Vac/Vac Memb': 0.061}, WT3: {'Budneck': 0.1, 'Cytoplasm': 0.25, 'Mito': 0.056, 'Nucleus': 0.533, 'SpindlePole': 0.144}	S (79 min)	TRUE	S	S	0.0277778	0.077321
SCW11	YGL028C	Cell wall protein with similarity to glucanases	Cell wall protein with similarity to glucanases; may play a role in conjugation during mating based on its regulation by Ste12p	None	None	22600	ambiguous	WT1: {'Cytoplasm': 0.797, 'Mito': 0.169, 'Vac/Vac Memb': 0.085}, WT2: {'Cytoplasm': 0.823, 'Vac/Vac Memb': 0.166}, WT3: {'Cytoplasm': 0.953}	M/G1 (184 min)	TRUE	M/G1	M/G1	0.0277778	0.077321
DIF1	YLR437C	Protein that regulates nuclear import of Rnr2p and Rnr4p	Protein that regulates nuclear import of Rnr2p and Rnr4p; phosphorylated by Dun1p in response to DNA damage and degraded; N-terminal half shows similarity to S. pombe Spd1 protein; DIF1 has a paralog, SML1, that arose from the whole genome duplication	None	None	no data	no data	WT1: no data, WT2: no data, WT3: no data	M (146 min)	TRUE	M	M	0.0277778	0.077321
SCW4	YGR279C	Cell wall protein with similarity to glucanases	Cell wall protein with similarity to glucanases; scw4 scw10 double mutants exhibit defects in mating; SCW4 has a paralog, SCW10, that arose from the whole genome duplication	None	None	6190	vacuole	WT1: {'Mito': 0.174, 'Nuc Periphery': 0.105, 'Nucleus': 0.279, 'Vac/Vac Memb': 0.626}, WT2: {'Cytoplasm': 0.094, 'Mito': 0.087, 'Nucleolus': 0.101, 'Nucleus': 0.208, 'Vac/Vac Memb': 0.644}, WT3: {'Mito': 0.082, 'Nucleus': 0.306, 'Vac/Vac Memb': 0.653}	G2/M (136 min)	TRUE	G2/M	G2/M	0.0277778	0.077321
CTS1	YLR286C	Endochitinase	Endochitinase; required for cell separation after mitosis; transcriptional activation during the G1 phase of the cell cycle is mediated by transcription factor Ace2p	Cell division	None	6350	vacuole	WT1: {'Cytoplasm': 0.686, 'Endosome': 0.058, 'Mito': 0.07, 'Vac/Vac Memb': 0.221}, WT2: {'Cytoplasm': 0.652, 'Vac/Vac Memb': 0.274}, WT3: {'Cytoplasm': 0.77, 'Nucleus': 0.063, 'Vac/Vac Memb': 0.167}	M/G1 (190 min)	TRUE	M/G1	M/G1	0.0277778	0.077321
CHS2	YBR038W	Chitin synthase II	Chitin synthase II; catalyzes transfer of N-acetylglucosamine (GlcNAc) to chitin upon activation of zymogenic form; required for chitin synthesis in the primary septum during cytokinesis; localization regulated by Cdk1p during mitosis; phosphorylation by Dbf2p kinase regulates its dynamics and chitin synthesis during cytokinesis	Cell division	None	no data	no data	WT1: no data, WT2: no data, WT3: no data	G2/M (136 min)	TRUE	G2/M	G2/M	0.0416667	0.0867948
ATG42	YBR139W	Vacuolar serine-type carboxypeptidase	Vacuolar serine-type carboxypeptidase; involved, along with functional homolog Prc1p, in vacuolar zymogen activation, breakdown of the autophagic body, and autophagosome-dependent protein synthesis; role in phytochelatin synthesis; localizes to the vacuole lumen; expression induced by nitrogen limitation in a GLN3, GAT1-independent manner; N-glycosylated	Metabolism	None	no data	no data	WT1: no data, WT2: no data, WT3: no data	M (172 min)	TRUE	M	M	0.0277778	0.077321
NRM1	YNR009W	Transcriptional co-repressor of MBF-regulated gene expression	Transcriptional co-repressor of MBF-regulated gene expression; Nrm1p associates stably with promoters via MCB binding factor (MBF) to repress transcription upon exit from G1 phase	Cell cycle	None	no data	no data	WT1: {'Cytoplasm': 0.672, 'Nucleus': 0.224, 'Vac/Vac Memb': 0.071}, WT2: {'Cytoplasm': 0.662, 'Mito': 0.118, 'Nucleus': 0.272}, WT3: {'Cytoplasm': 0.761, 'Nucleus': 0.182}	S (68 min)	TRUE	S	S	0.0277778	0.077321
WSC2	YNL283C	Sensor-transducer of the stress-activated PKC1-MPK1 signaling pathway	Sensor-transducer of the stress-activated PKC1-MPK1 signaling pathway; involved in maintenance of cell wall integrity and recovery from heat shock; required for the arrest of secretion response; WSC2 has a paralog, WSC3, that arose from the whole genome duplication	Signal transduction	None	low signal	cell periphery	WT1: {'Bud': 0.114, 'Budsite': 0.055, 'Cell Periphery': 0.411, 'Cort. Patches': 0.479, 'Cytoplasm': 0.233, 'SpindlePole': 0.082}, WT2: {'Bud': 0.125, 'Cell Periphery': 0.42, 'Cort. Patches': 0.331, 'Cytoplasm': 0.398}, WT3: {'Bud': 0.089, 'Cell Periphery': 0.368, 'Cort. Patches': 0.372, 'Cytoplasm': 0.336, 'Mito': 0.056, 'SpindlePole': 0.099}	S (58 min)	TRUE	S	S	0.0694444	0.0908131
MIT1	YEL007W	Transcriptional regulator of pseudohyphal growth	Transcriptional regulator of pseudohyphal growth; protein with sequence similarity to S. pombe gti1+ (gluconate transport inducer 1) and C. albicans Wor1	None	None	no data	no data	WT1: {'Endosome': 0.058, 'Nucleolus': 0.281, 'Nucleus': 0.585, 'Vac/Vac Memb': 0.142}, WT2: {'Cytoplasm': 0.119, 'Nucleolus': 0.131, 'Nucleus': 0.411, 'Vac/Vac Memb': 0.399}, WT3: {'Endosome': 0.094, 'Nucleolus': 0.132, 'Nucleus': 0.434, 'Vac/Vac Memb': 0.396}	No data	TRUE	No data	No data	0.0555556	0.083775
GTT3	YEL017W	Protein of unknown function may be involved in glutathione metabolism	Protein of unknown function may be involved in glutathione metabolism; function suggested by computational analysis of large-scale protein-protein interaction data; N- and C-terminal fusion proteins localize to the cell periphery	None	None	1300	nuclear periphery	WT1: {'ER': 0.149, 'Mito': 0.2, 'Nuc Periphery': 0.441, 'Nucleus': 0.062, 'Vac/Vac Memb': 0.513}, WT2: {'Cytoplasm': 0.09, 'ER': 0.134, 'Nuc Periphery': 0.493, 'Nucleus': 0.06, 'Vac/Vac Memb': 0.448}, WT3: {'Cytoplasm': 0.125, 'ER': 0.062, 'Mito': 0.062, 'Nuc Periphery': 0.125, 'Nucleus': 0.062, 'Vac/Vac Memb': 0.625}	M (150 min)	TRUE	M	M	0.0555556	0.083775
VAC17	YCL063W	Phosphoprotein involved in vacuole inheritance	Phosphoprotein involved in vacuole inheritance; degraded in late M phase of the cell cycle; acts as a vacuole-specific receptor for myosin Myo2p; involved in regulation of asymmetric inheritance of aggregated/misfolded proteins and age reset	None	None	technical problem	no data	WT1: no data, WT2: no data, WT3: no data	G2 (92 min)	TRUE	G2	G2	0.0277778	0.077321
DSE1	YER124C	Daughter cell-specific protein	Daughter cell-specific protein; may regulate cross-talk between the mating and filamentation pathways; deletion affects cell separation after division and sensitivity to alpha-factor and drugs affecting the cell wall; relocalizes from bud neck to cytoplasm upon DNA replication stress	Cell division	Signal transduction	3080	bud neck	WT1: {'Cort. Patches': 0.067, 'Cytoplasm': 0.856}, WT2: {'Cort. Patches': 0.058, 'Cytoplasm': 0.88}, WT3: {'Cytoplasm': 0.905}	M/G1 (190 min)	TRUE	M/G1	M/G1	0.0277778	0.077321
ENV9	YOR246C	Conserved oxidoreductase involved in lipid droplet morphology	Conserved oxidoreductase involved in lipid droplet morphology; mutant shows defects in CPY processing and vacuolar morphology; required for replication of Brome mosaic virus in S. cerevisiae, a model system for studying replication of positive-strand RNA viruses in their natural hosts; homologus to human RDH12 linked to Leber Congenital Amaurosis	Metabolism	None	no data	no data	WT1: {'Cytoplasm': 0.52, 'ER': 0.142, 'Mito': 0.473}, WT2: {'Cort. Patches': 0.056, 'Cytoplasm': 0.4, 'ER': 0.322, 'Endosome': 0.056, 'Mito': 0.244, 'Vac/Vac Memb': 0.056}, WT3: {'Cort. Patches': 0.08, 'Cytoplasm': 0.76, 'ER': 0.12, 'SpindlePole': 0.08}	G1(P) (10 min)	TRUE	G1(P)	G1(P)	0.0277778	0.077321
ALK1	YGL021W	Atypical protein kinase	Atypical protein kinase; along with paralog, ALK2, required for proper spindle positioning and nuclear segregation following mitotic arrest, proper organization of formins and polarisome components in mitosis, and survival after spindle assembly checkpoint delay; regulates the morphogenesis checkpoint in response to polarity insults through inactivation of Mih1p; phosphorylated in response to DNA…	Signal transduction	Metabolism	2190	ambiguous	WT1: {'Cell Periphery': 0.051, 'Cytoplasm': 0.974}, WT2: {'Cytoplasm': 0.957}, WT3: {'Cell Periphery': 0.076, 'Cytoplasm': 0.956}	G2 (130 min)	TRUE	G2	G2	0.0277778	0.077321
YBR138C	YBR138C	Cytoplasmic protein of unknown function	Cytoplasmic protein of unknown function; APCC(Cdh1) substrate; potentially phosphorylated by Cdc28p; YBR138C is not an essential gene	None	None	no data	no data	WT1: no data, WT2: no data, WT3: no data	G2/M (143 min)	TRUE	G2/M	G2/M	0.0416667	0.0867948
ERS1	YCR075C	Protein involved in cystine transport	Protein involved in cystine transport; localizes to the vacuole, plasma membrane and endosome; similarity to human cystinosin, a H(+)-driven transporter involved in L-cystine export from lysosomes and implicated in the disease cystinosis; contains seven transmembrane domains; mutation is functionally complemented by human CTNS	None	None	no data	no data	WT1: no data, WT2: no data, WT3: no data	G1/S (47 min)	TRUE	G1/S	G1/S	0.0277778	0.077321
YNL058C	YNL058C	Putative protein of unknown function	Putative protein of unknown function; green fluorescent protein (GFP)-fusion protein localizes to vacuole; not an essential gene; YNL058C has a paralog, PRM5, that arose from the whole genome duplication	None	None	no data	no data	WT1: no data, WT2: no data, WT3: no data	G2/M (136 min)	TRUE	G2/M	G2/M	0.0277778	0.077321
DIN7	YDR263C	Mitochondrial nuclease functioning in DNA repair and replication	Mitochondrial nuclease functioning in DNA repair and replication; modulates the stability of the mitochondrial genome, induced by exposure to mutagens, also induced during meiosis at a time nearly coincident with commitment to recombination; DIN7 has a paralog, EXO1, that arose from the whole genome duplication	Metabolism	None	no data	no data	WT1: no data, WT2: no data, WT3: no data	G1/S (40 min)	TRUE	G1/S	G1/S	0.0277778	0.077321
VIK1	YPL253C	Protein that forms a kinesin-14 heterodimeric motor with Kar3p	Protein that forms a kinesin-14 heterodimeric motor with Kar3p; localizes Kar3p at mitotic spindle poles; has a structure similar to a kinesin motor domain but lacks an ATP-binding site and is catalytically inactive; binds microtubules; required for sister chromatid cohesion; VIK1 has a paralog, CIK1, that arose from the whole genome duplication	Cell cycle	None	no data	no data	WT1: no data, WT2: no data, WT3: no data	S (64 min)	TRUE	S	S	0.0277778	0.077321
AIM34	YMR003W	Protein of unknown function	Protein of unknown function; GFP-fusion protein localizes to the mitochondria; null mutant is viable and displays reduced frequency of mitochondrial genome loss	None	None	no data	no data	WT1: {'Endosome': 0.059, 'Mito': 0.919, 'Nuc Periphery': 0.052}, WT2: {'ER': 0.06, 'Mito': 0.905, 'Vac/Vac Memb': 0.063}, WT3: {'Endosome': 0.122, 'Golgi': 0.058, 'Mito': 0.593, 'Peroxisome': 0.185, 'SpindlePole': 0.201, 'Vac/Vac Memb': 0.058}	S (75 min)	TRUE	S	S	0.0277778	0.077321
YKL069W	YKL069W	Methionine-R-sulfoxide reductase	Methionine-R-sulfoxide reductase; reduces the R enantiomer of free Met-SO, in contrast to Ycl033Cp which reduces Met-R-SO in a peptide linkage; has a role in protection against oxidative stress; relative distribution to the nucleus increases upon DNA replication stress	None	None	no data	no data	WT1: no data, WT2: no data, WT3: no data	G1 (234 min)	TRUE	G1	G1	0.0555556	0.083775
YJL118W	YJL118W	Protein of unknown function	Protein of unknown function; may interact with ribosomes, based on co-purification experiments; YJL118W is a non-essential gene; deletion enhances the toxicity of heterologously expressed human alpha-synuclein	None	None	no data	no data	WT1: no data, WT2: no data, WT3: no data	S (76 min)	TRUE	S	S	0.0277778	0.077321
BFA1	YJR053W	Subunit of a two-component GTPase-activating protein, Bfa1p-Bub2p	Subunit of a two-component GTPase-activating protein, Bfa1p-Bub2p; contributes to GAP activity, inactivating Tem1 by stimulating GTP hydrolysis following damage or misalignment of the mitotic spindle; functions as a guanine-nucleotide exchange inhibitor (GDI) for Tem1p; involved in multiple cell cycle checkpoint pathways that control mitotic exit; required when telomeres are damaged, but not for …	Cell cycle	Signal transduction	1380	spindle pole	WT1: {'Budsite': 0.071, 'Cytoplasm': 0.149, 'Endosome': 0.085, 'Peroxisome': 0.066, 'SpindlePole': 0.77}, WT2: {'Cytoplasm': 0.107, 'Endosome': 0.166, 'Peroxisome': 0.149, 'SpindlePole': 0.763}, WT3: {'Budneck': 0.086, 'Cytoplasm': 0.172, 'SpindlePole': 0.781}	G1(P) (21 min)	TRUE	G1(P)	G1(P)	0.0277778	0.048916
BUB1	YGR188C	Protein kinase involved in the cell cycle checkpoint into anaphase	Protein kinase involved in the cell cycle checkpoint into anaphase; in complex with Mad1p and Bub3p, prevents progression into anaphase in presence of spindle damage; Cdc28p-mediated phosphorylation at Bub1p-T566 is important for degradation in anaphase and adaptation of checkpoint to prolonged mitotic arrest; associates with centromere DNA via Skp1p; involved in Sgo1p relocalization in response …	Cell cycle	Metabolism	414	nucleus, spindle pole, microtubule	WT1: {'Cytoplasm': 0.636, 'SpindlePole': 0.171, 'Vac/Vac Memb': 0.194}, WT2: {'Cytoplasm': 0.542, 'Endosome': 0.083, 'Mito': 0.149, 'SpindlePole': 0.119, 'Vac/Vac Memb': 0.149}, WT3: {'Budneck': 0.064, 'Cytoplasm': 0.795, 'Mito': 0.083, 'SpindlePole': 0.118}	S (68 min)	TRUE	S	S	0.0555556	0.054055
TEL2	YGR099W	Subunit of the ASTRA complex, involved in chromatin remodeling	Subunit of the ASTRA complex, involved in chromatin remodeling; subunit of the telomere cap complex DNA-binding protein specific to single-stranded yeast telomeric DNA repeats, required for telomere length regulation and telomere position effect; involved in the stability or biogenesis of PIKKs such as TORC1	Metabolism	None	638	no data	WT1: no data, WT2: no data, WT3: no data	S (62 min)	TRUE	S	S	0.0138889	0.040094
CSN9	YDR179C	Subunit of the Cop9 signalosome	Subunit of the Cop9 signalosome; Cop9 signalosome is required for deneddylation, or removal of the ubiquitin-like protein Rub1p from Cdc53p (cullin); involved in adaptation to pheromone signaling	Metabolism	Signal transduction	358	cytoplasm	WT1: {'Cytoplasm': 0.978}, WT2: {'Cytoplasm': 0.972}, WT3: {'Cytoplasm': 0.942, 'Mito': 0.102}	S (78 min)	TRUE	S	S	0.0138889	0.040094
DYN3	YMR299C	Dynein light intermediate chain (LIC)	Dynein light intermediate chain (LIC); localizes with dynein, null mutant is defective in nuclear migration	None	None	no data	no data	WT1: {'Cytoplasm': 0.699, 'Mito': 0.301, 'Nuc Periphery': 0.06}, WT2: {'Cytoplasm': 0.963}, WT3: {'Cytoplasm': 0.95}	G1 (276 min)	TRUE	G1	G1	0.0277778	0.0492024
GEA1	YJR031C	Guanine nucleotide exchange factor for ADP ribosylation factors (ARFs)	Guanine nucleotide exchange factor for ADP ribosylation factors (ARFs); involved in vesicular transport between the Golgi and ER, Golgi organization, and actin cytoskeleton organization; GEA1 has a paralog, GEA2, that arose from the whole genome duplication	Metabolism	None	2940	Golgi	WT1: {'Endosome': 0.161, 'Mito': 0.859, 'Vac/Vac Memb': 0.06}, WT2: {'Bud': 0.053, 'Cort. Patches': 0.067, 'Cytoplasm': 0.133, 'ER': 0.12, 'Golgi': 0.127, 'Mito': 0.713, 'Vac/Vac Memb': 0.073}, WT3: {'Cort. Patches': 0.053, 'Cytoplasm': 0.075, 'ER': 0.09, 'Mito': 0.962}	No data	TRUE	No data	No data	0.0138889	0.040094
CLB4	YLR210W	B-type cyclin involved in cell cycle progression	B-type cyclin involved in cell cycle progression; activates Cdc28p to promote the G2/M transition; may be involved in DNA replication and spindle assembly; accumulates during S phase and G2, then targeted for ubiquitin-mediated degradation; CLB4 has a paralog, CLB3, that arose from the whole genome duplication	Cell cycle	None	98.9	nucleus, spindle pole	WT1: {'Bud': 0.061, 'Cytoplasm': 0.82, 'Mito': 0.124}, WT2: {'Cytoplasm': 0.834, 'Mito': 0.123}, WT3: {'Bud': 0.065, 'Cytoplasm': 0.84, 'Mito': 0.083}	S (80 min)	TRUE	S	S	0.0138889	0.040094
PNP1	YLR209C	Purine nucleoside phosphorylase	Purine nucleoside phosphorylase; specifically metabolizes inosine and guanosine nucleosides; involved in the nicotinamide riboside salvage pathway	Metabolism	None	1630	no data	WT1: no data, WT2: no data, WT3: no data	S (84 min)	TRUE	S	S	0.0138889	0.040094
NVJ3	YDR179W-A	Protein with a potential role in tethering ER and vacuoles	Protein with a potential role in tethering ER and vacuoles; localizes to nucleus-vacuole junctions in an Mdm1p-dependent manner; contains a lipid-binding PXA domain	None	None	no data	no data	WT1: no data, WT2: no data, WT3: no data	No data	TRUE	No data	No data	0.0138889	0.040094
LOT6	YLR011W	FMN-dependent NAD(P)H:quinone reductase	FMN-dependent NAD(P)H:quinone reductase; role in apoptosis-like cell death; may be involved in quinone detoxification; expression elevated at low temperature; sequesters the Cin5p transcription factor in the cytoplasm in complex with the proteasome under reducing conditions	Metabolism	None	1270	cytoplasm, nucleus	WT1: {'Cytoplasm': 0.974}, WT2: {'Cytoplasm': 0.986}, WT3: no data	No data	TRUE	No data	No data	0.0416667	0.0434406

## Sheet: interactome
source	target	type	Evidence	#Experiments	#Publications	#Methods
BFA1	TEM1	physical	Affinity Capture-MS (11805837), Affinity Capture-Western (11959999), Affinity Capture-Western (11733064), Affinity Capture-Western (11493673), Affinity Capture-Western (11101520), Biochemical Activity (12048186), Reconstituted Complex (11959999), Affinity Capture-Western (10949022), Affinity Capture-Western (15147270), Affinity Capture-MS (16554755), Affinity Capture-Western (16682821), Biochemic…	17	15	6
ESP1	PDS1	physical	Affinity Capture-MS (12050115), Affinity Capture-Western (11149918), Affinity Capture-Western (12123570), Affinity Capture-Western (9635435), Affinity Capture-Western (11433293), Two-hybrid (18719252), Reconstituted Complex (28146474), Co-crystal Structure (28146474), Affinity Capture-Western (27418100), Affinity Capture-MS (25822502), Affinity Capture-Western (29561844), Affinity Capture-Western…	14	11	6
FKH1	ALG5	regulation	chromatin immunoprecipitation-chip evidence (16522208), chromatin immunoprecipitation-chip evidence (24504085), chromatin immunoprecipitation- exonuclease evidence (31299083), chromatin immunoprecipitation-chip evidence (21329885), chromatin immunoprecipitation- exonuclease evidence (33692541), ChEC-Seq experiments (33609368)	6	6	3
FKH1	ATG42	regulation	chromatin immunoprecipitation-chip evidence (16522208), chromatin immunoprecipitation-chip evidence (24504085), chromatin immunoprecipitation- exonuclease evidence (31299083), chromatin immunoprecipitation-chip evidence (21329885), chromatin immunoprecipitation- exonuclease evidence (33692541), ChEC-Seq experiments (33609368)	6	6	3
FKH1	CIK1	regulation	chromatin immunoprecipitation-chip evidence (16522208), chromatin immunoprecipitation-chip evidence (24504085), chromatin immunoprecipitation- exonuclease evidence (31299083), chromatin immunoprecipitation-chip evidence (21329885), chromatin immunoprecipitation- exonuclease evidence (33692541), ChEC-Seq experiments (33609368)	6	6	3
FKH1	DIN7	regulation	chromatin immunoprecipitation-chip evidence (16522208), chromatin immunoprecipitation-chip evidence (24504085), chromatin immunoprecipitation- exonuclease evidence (31299083), chromatin immunoprecipitation-chip evidence (21329885), chromatin immunoprecipitation- exonuclease evidence (33692541), ChEC-Seq experiments (33609368)	6	6	3
FKH1	DSE1	regulation	chromatin immunoprecipitation-chip evidence (16522208), chromatin immunoprecipitation-chip evidence (24504085), chromatin immunoprecipitation- exonuclease evidence (31299083), chromatin immunoprecipitation-chip evidence (21329885), chromatin immunoprecipitation- exonuclease evidence (33692541), ChEC-Seq experiments (33609368)	6	6	3
FKH1	DYN1	regulation	chromatin immunoprecipitation-chip evidence (16522208), chromatin immunoprecipitation-chip evidence (24504085), chromatin immunoprecipitation- exonuclease evidence (31299083), chromatin immunoprecipitation-chip evidence (21329885), chromatin immunoprecipitation- exonuclease evidence (33692541), ChEC-Seq experiments (33609368)	6	6	3
FKH1	ERS1	regulation	chromatin immunoprecipitation-chip evidence (16522208), chromatin immunoprecipitation-chip evidence (24504085), chromatin immunoprecipitation- exonuclease evidence (31299083), chromatin immunoprecipitation-chip evidence (21329885), chromatin immunoprecipitation- exonuclease evidence (33692541), ChEC-Seq experiments (33609368)	6	6	3
FKH1	ESP1	regulation	chromatin immunoprecipitation-chip evidence (16522208), chromatin immunoprecipitation-chip evidence (24504085), chromatin immunoprecipitation- exonuclease evidence (31299083), chromatin immunoprecipitation-chip evidence (21329885), chromatin immunoprecipitation- exonuclease evidence (33692541), ChEC-Seq experiments (33609368)	6	6	3
FKH1	HOS3	regulation	chromatin immunoprecipitation-chip evidence (16522208), chromatin immunoprecipitation-chip evidence (24504085), chromatin immunoprecipitation- exonuclease evidence (31299083), chromatin immunoprecipitation-chip evidence (21329885), chromatin immunoprecipitation- exonuclease evidence (33692541), ChEC-Seq experiments (33609368)	6	6	3
FKH1	PNP1	regulation	chromatin immunoprecipitation-chip evidence (16522208), chromatin immunoprecipitation-chip evidence (24504085), chromatin immunoprecipitation- exonuclease evidence (31299083), chromatin immunoprecipitation-chip evidence (21329885), chromatin immunoprecipitation- exonuclease evidence (33692541), ChEC-Seq experiments (33609368)	6	6	3
FKH1	TEL2	regulation	chromatin immunoprecipitation-chip evidence (16522208), chromatin immunoprecipitation-chip evidence (24504085), chromatin immunoprecipitation- exonuclease evidence (31299083), chromatin immunoprecipitation-chip evidence (21329885), chromatin immunoprecipitation- exonuclease evidence (33692541), ChEC-Seq experiments (33609368)	6	6	3
FKH1	YBR138C	regulation	chromatin immunoprecipitation-chip evidence (16522208), chromatin immunoprecipitation-chip evidence (24504085), chromatin immunoprecipitation- exonuclease evidence (31299083), chromatin immunoprecipitation-chip evidence (21329885), chromatin immunoprecipitation- exonuclease evidence (33692541), ChEC-Seq experiments (33609368)	6	6	3
FKH2	ATG42	regulation	chromatin immunoprecipitation-chip evidence (16522208), chromatin immunoprecipitation-chip evidence (24504085), chromatin immunoprecipitation- exonuclease evidence (31299083), chromatin immunoprecipitation-chip evidence (21329885), chromatin immunoprecipitation- exonuclease evidence (33692541), ChEC-Seq experiments (33609368)	6	6	3
FKH2	CHS2	regulation	chromatin immunoprecipitation-chip evidence (16522208), chromatin immunoprecipitation-chip evidence (24504085), chromatin immunoprecipitation- exonuclease evidence (31299083), chromatin immunoprecipitation-chip evidence (21329885), chromatin immunoprecipitation- exonuclease evidence (33692541), ChEC-Seq experiments (33609368)	6	6	3
FKH2	HOS3	regulation	chromatin immunoprecipitation-chip evidence (16522208), chromatin immunoprecipitation-chip evidence (24504085), chromatin immunoprecipitation- exonuclease evidence (31299083), chromatin immunoprecipitation-chip evidence (21329885), chromatin immunoprecipitation- exonuclease evidence (33692541), ChEC-Seq experiments (33609368)	6	6	3
FKH2	SPO12	regulation	chromatin immunoprecipitation-chip evidence (16522208), chromatin immunoprecipitation-chip evidence (24504085), chromatin immunoprecipitation- exonuclease evidence (31299083), chromatin immunoprecipitation-chip evidence (21329885), chromatin immunoprecipitation- exonuclease evidence (33692541), ChEC-Seq experiments (33609368)	6	6	3
FKH2	SUR7	regulation	chromatin immunoprecipitation-chip evidence (16522208), chromatin immunoprecipitation-chip evidence (24504085), chromatin immunoprecipitation- exonuclease evidence (31299083), chromatin immunoprecipitation-chip evidence (21329885), chromatin immunoprecipitation- exonuclease evidence (33692541), ChEC-Seq experiments (33609368)	6	6	3
FKH1	BFA1	regulation	chromatin immunoprecipitation-chip evidence (24504085), chromatin immunoprecipitation- exonuclease evidence (31299083), chromatin immunoprecipitation-chip evidence (21329885), chromatin immunoprecipitation- exonuclease evidence (33692541), ChEC-Seq experiments (33609368)	5	5	3
FKH1	BUB1	regulation	chromatin immunoprecipitation-chip evidence (24504085), chromatin immunoprecipitation- exonuclease evidence (31299083), chromatin immunoprecipitation-chip evidence (21329885), chromatin immunoprecipitation- exonuclease evidence (33692541), ChEC-Seq experiments (33609368)	5	5	3
FKH1	CDC10	regulation	chromatin immunoprecipitation-chip evidence (24504085), chromatin immunoprecipitation- exonuclease evidence (31299083), chromatin immunoprecipitation-chip evidence (21329885), chromatin immunoprecipitation- exonuclease evidence (33692541), ChEC-Seq experiments (33609368)	5	5	3
FKH1	CLB2	regulation	chromatin immunoprecipitation-chip evidence (16522208), chromatin immunoprecipitation-chip evidence (24504085), chromatin immunoprecipitation- exonuclease evidence (31299083), chromatin immunoprecipitation- exonuclease evidence (33692541), ChEC-Seq experiments (33609368)	5	5	3
FKH1	CLB4	regulation	chromatin immunoprecipitation-chip evidence (16522208), chromatin immunoprecipitation-chip evidence (24504085), chromatin immunoprecipitation- exonuclease evidence (31299083), chromatin immunoprecipitation- exonuclease evidence (33692541), ChEC-Seq experiments (33609368)	5	5	3
FKH1	CWP2	regulation	chromatin immunoprecipitation-chip evidence (24504085), chromatin immunoprecipitation- exonuclease evidence (31299083), chromatin immunoprecipitation-chip evidence (21329885), chromatin immunoprecipitation- exonuclease evidence (33692541), ChEC-Seq experiments (33609368)	5	5	3
FKH1	DBF2	regulation	chromatin immunoprecipitation-chip evidence (16522208), chromatin immunoprecipitation- exonuclease evidence (31299083), chromatin immunoprecipitation-chip evidence (21329885), chromatin immunoprecipitation- exonuclease evidence (33692541), ChEC-Seq experiments (33609368)	5	5	3
FKH1	ECM33	regulation	chromatin immunoprecipitation-chip evidence (16522208), chromatin immunoprecipitation- exonuclease evidence (31299083), chromatin immunoprecipitation-chip evidence (21329885), chromatin immunoprecipitation- exonuclease evidence (33692541), ChEC-Seq experiments (33609368)	5	5	3
FKH1	FIN1	regulation	chromatin immunoprecipitation-chip evidence (24504085), chromatin immunoprecipitation- exonuclease evidence (31299083), chromatin immunoprecipitation-chip evidence (21329885), chromatin immunoprecipitation- exonuclease evidence (33692541), ChEC-Seq experiments (33609368)	5	5	3
FKH1	FIR1	regulation	chromatin immunoprecipitation-chip evidence (24504085), chromatin immunoprecipitation- exonuclease evidence (31299083), chromatin immunoprecipitation-chip evidence (21329885), chromatin immunoprecipitation- exonuclease evidence (33692541), ChEC-Seq experiments (33609368)	5	5	3
FKH1	FKH2	regulation	chromatin immunoprecipitation-chip evidence (24504085), chromatin immunoprecipitation- exonuclease evidence (31299083), chromatin immunoprecipitation-chip evidence (21329885), chromatin immunoprecipitation- exonuclease evidence (33692541), ChEC-Seq experiments (33609368)	5	5	3
FKH1	GAS3	regulation	chromatin immunoprecipitation-chip evidence (24504085), chromatin immunoprecipitation- exonuclease evidence (31299083), chromatin immunoprecipitation-chip evidence (21329885), chromatin immunoprecipitation- exonuclease evidence (33692541), ChEC-Seq experiments (33609368)	5	5	3
FKH1	GEA1	regulation	chromatin immunoprecipitation-chip evidence (24504085), chromatin immunoprecipitation- exonuclease evidence (31299083), chromatin immunoprecipitation-chip evidence (21329885), chromatin immunoprecipitation- exonuclease evidence (33692541), ChEC-Seq experiments (33609368)	5	5	3
FKH1	PLM2	regulation	chromatin immunoprecipitation-chip evidence (24504085), chromatin immunoprecipitation- exonuclease evidence (31299083), chromatin immunoprecipitation-chip evidence (21329885), chromatin immunoprecipitation- exonuclease evidence (33692541), ChEC-Seq experiments (33609368)	5	5	3
FKH1	SAS3	regulation	chromatin immunoprecipitation-chip evidence (24504085), chromatin immunoprecipitation- exonuclease evidence (31299083), chromatin immunoprecipitation-chip evidence (21329885), chromatin immunoprecipitation- exonuclease evidence (33692541), ChEC-Seq experiments (33609368)	5	5	3
FKH1	SCW11	regulation	chromatin immunoprecipitation-chip evidence (16522208), chromatin immunoprecipitation-chip evidence (24504085), chromatin immunoprecipitation- exonuclease evidence (31299083), chromatin immunoprecipitation- exonuclease evidence (33692541), ChEC-Seq experiments (33609368)	5	5	3
FKH1	SGO1	regulation	chromatin immunoprecipitation-chip evidence (24504085), chromatin immunoprecipitation- exonuclease evidence (31299083), chromatin immunoprecipitation-chip evidence (21329885), chromatin immunoprecipitation- exonuclease evidence (33692541), ChEC-Seq experiments (33609368)	5	5	3
FKH1	SIM1	regulation	chromatin immunoprecipitation-chip evidence (24504085), chromatin immunoprecipitation- exonuclease evidence (31299083), chromatin immunoprecipitation-chip evidence (21329885), chromatin immunoprecipitation- exonuclease evidence (33692541), ChEC-Seq experiments (33609368)	5	5	3
FKH1	SLM4	regulation	chromatin immunoprecipitation-chip evidence (16522208), chromatin immunoprecipitation- exonuclease evidence (31299083), chromatin immunoprecipitation-chip evidence (21329885), chromatin immunoprecipitation- exonuclease evidence (33692541), ChEC-Seq experiments (33609368)	5	5	3
FKH1	SPC105	regulation	chromatin immunoprecipitation-chip evidence (24504085), chromatin immunoprecipitation- exonuclease evidence (31299083), chromatin immunoprecipitation-chip evidence (21329885), chromatin immunoprecipitation- exonuclease evidence (33692541), ChEC-Seq experiments (33609368)	5	5	3
FKH1	SVL3	regulation	chromatin immunoprecipitation-chip evidence (16522208), chromatin immunoprecipitation-chip evidence (24504085), chromatin immunoprecipitation-chip evidence (21329885), chromatin immunoprecipitation- exonuclease evidence (33692541), ChEC-Seq experiments (33609368)	5	5	3
FKH1	TEM1	regulation	chromatin immunoprecipitation-chip evidence (24504085), chromatin immunoprecipitation- exonuclease evidence (31299083), chromatin immunoprecipitation-chip evidence (21329885), chromatin immunoprecipitation- exonuclease evidence (33692541), ChEC-Seq experiments (33609368)	5	5	3
FKH1	VAC17	regulation	chromatin immunoprecipitation-chip evidence (16522208), chromatin immunoprecipitation- exonuclease evidence (31299083), chromatin immunoprecipitation-chip evidence (21329885), chromatin immunoprecipitation- exonuclease evidence (33692541), ChEC-Seq experiments (33609368)	5	5	3
FKH1	VIK1	regulation	chromatin immunoprecipitation-chip evidence (24504085), chromatin immunoprecipitation- exonuclease evidence (31299083), chromatin immunoprecipitation-chip evidence (21329885), chromatin immunoprecipitation- exonuclease evidence (33692541), ChEC-Seq experiments (33609368)	5	5	3
FKH1	YCG1	regulation	chromatin immunoprecipitation-chip evidence (24504085), chromatin immunoprecipitation- exonuclease evidence (31299083), chromatin immunoprecipitation-chip evidence (21329885), chromatin immunoprecipitation- exonuclease evidence (33692541), ChEC-Seq experiments (33609368)	5	5	3
FKH1	YJL118W	regulation	chromatin immunoprecipitation-chip evidence (24504085), chromatin immunoprecipitation- exonuclease evidence (31299083), chromatin immunoprecipitation-chip evidence (21329885), chromatin immunoprecipitation- exonuclease evidence (33692541), ChEC-Seq experiments (33609368)	5	5	3
FKH1	YKL069W	regulation	chromatin immunoprecipitation-chip evidence (24504085), chromatin immunoprecipitation- exonuclease evidence (31299083), chromatin immunoprecipitation-chip evidence (21329885), chromatin immunoprecipitation- exonuclease evidence (33692541), ChEC-Seq experiments (33609368)	5	5	3
FKH2	ALK1	regulation	chromatin immunoprecipitation-chip evidence (16522208), chromatin immunoprecipitation-chip evidence (24504085), chromatin immunoprecipitation- exonuclease evidence (31299083), chromatin immunoprecipitation- exonuclease evidence (33692541), ChEC-Seq experiments (33609368)	5	5	3
FKH2	CLB2	regulation	chromatin immunoprecipitation-chip evidence (16522208), chromatin immunoprecipitation-chip evidence (24504085), chromatin immunoprecipitation- exonuclease evidence (31299083), chromatin immunoprecipitation- exonuclease evidence (33692541), ChEC-Seq experiments (33609368)	5	5	3
FKH2	CWP2	regulation	chromatin immunoprecipitation-chip evidence (24504085), chromatin immunoprecipitation- exonuclease evidence (31299083), chromatin immunoprecipitation-chip evidence (21329885), chromatin immunoprecipitation- exonuclease evidence (33692541), ChEC-Seq experiments (33609368)	5	5	3
FKH2	ECM33	regulation	chromatin immunoprecipitation-chip evidence (16522208), chromatin immunoprecipitation- exonuclease evidence (31299083), chromatin immunoprecipitation-chip evidence (21329885), chromatin immunoprecipitation- exonuclease evidence (33692541), ChEC-Seq experiments (33609368)	5	5	3
FKH2	ENV9	regulation	chromatin immunoprecipitation-chip evidence (16522208), chromatin immunoprecipitation-chip evidence (24504085), chromatin immunoprecipitation- exonuclease evidence (31299083), chromatin immunoprecipitation- exonuclease evidence (33692541), ChEC-Seq experiments (33609368)	5	5	3
FKH2	HSL7	regulation	chromatin immunoprecipitation-chip evidence (24504085), chromatin immunoprecipitation- exonuclease evidence (31299083), chromatin immunoprecipitation-chip evidence (21329885), chromatin immunoprecipitation- exonuclease evidence (33692541), ChEC-Seq experiments (33609368)	5	5	3
FKH2	KIN3	regulation	chromatin immunoprecipitation-chip evidence (24504085), chromatin immunoprecipitation- exonuclease evidence (31299083), chromatin immunoprecipitation-chip evidence (21329885), chromatin immunoprecipitation- exonuclease evidence (33692541), ChEC-Seq experiments (33609368)	5	5	3
FKH2	SLM4	regulation	chromatin immunoprecipitation-chip evidence (16522208), chromatin immunoprecipitation- exonuclease evidence (31299083), chromatin immunoprecipitation-chip evidence (21329885), chromatin immunoprecipitation- exonuclease evidence (33692541), ChEC-Seq experiments (33609368)	5	5	3
FKH2	YBR138C	regulation	chromatin immunoprecipitation-chip evidence (16522208), chromatin immunoprecipitation-chip evidence (24504085), chromatin immunoprecipitation- exonuclease evidence (31299083), chromatin immunoprecipitation- exonuclease evidence (33692541), ChEC-Seq experiments (33609368)	5	5	3
DYN1	DYN1	physical	Co-crystal Structure (21330489), Reconstituted Complex (22426545), Co-crystal Structure (22426545), Two-hybrid (22875988), Co-purification (23761070)	5	4	4
AMN1	TEM1	physical	Affinity Capture-Western (12628189), Affinity Capture-Western (12628189), Reconstituted Complex (12628189), Two-hybrid (23284084), Affinity Capture-Western (30273335)	5	3	3
FKH1	AIM34	regulation	chromatin immunoprecipitation-chip evidence (24504085), chromatin immunoprecipitation-chip evidence (21329885), chromatin immunoprecipitation- exonuclease evidence (33692541), ChEC-Seq experiments (33609368)	4	4	3
FKH1	AMN1	regulation	chromatin immunoprecipitation-chip evidence (24504085), chromatin immunoprecipitation-chip evidence (21329885), chromatin immunoprecipitation- exonuclease evidence (33692541), ChEC-Seq experiments (33609368)	4	4	3
FKH1	ATG41	regulation	chromatin immunoprecipitation-chip evidence (24504085), chromatin immunoprecipitation-chip evidence (21329885), chromatin immunoprecipitation- exonuclease evidence (33692541), ChEC-Seq experiments (33609368)	4	4	3
FKH1	CAR2	regulation	chromatin immunoprecipitation-chip evidence (24504085), chromatin immunoprecipitation-chip evidence (21329885), chromatin immunoprecipitation- exonuclease evidence (33692541), ChEC-Seq experiments (33609368)	4	4	3
FKH1	CHA1	regulation	chromatin immunoprecipitation-chip evidence (16522208), chromatin immunoprecipitation- exonuclease evidence (31299083), chromatin immunoprecipitation-chip evidence (21329885), ChEC-Seq experiments (33609368)	4	4	3
FKH1	CIN8	regulation	chromatin immunoprecipitation-chip evidence (24504085), chromatin immunoprecipitation-chip evidence (21329885), chromatin immunoprecipitation- exonuclease evidence (33692541), ChEC-Seq experiments (33609368)	4	4	3
FKH1	CSN9	regulation	chromatin immunoprecipitation-chip evidence (24504085), chromatin immunoprecipitation- exonuclease evidence (31299083), chromatin immunoprecipitation- exonuclease evidence (33692541), ChEC-Seq experiments (33609368)	4	4	3
FKH1	CTS1	regulation	chromatin immunoprecipitation-chip evidence (24504085), chromatin immunoprecipitation- exonuclease evidence (31299083), chromatin immunoprecipitation- exonuclease evidence (33692541), ChEC-Seq experiments (33609368)	4	4	3
FKH1	DIF1	regulation	chromatin immunoprecipitation-chip evidence (24504085), chromatin immunoprecipitation-chip evidence (21329885), chromatin immunoprecipitation- exonuclease evidence (33692541), ChEC-Seq experiments (33609368)	4	4	3
FKH1	DYN3	regulation	chromatin immunoprecipitation-chip evidence (24504085), chromatin immunoprecipitation- exonuclease evidence (31299083), chromatin immunoprecipitation- exonuclease evidence (33692541), ChEC-Seq experiments (33609368)	4	4	3
FKH1	ENV9	regulation	chromatin immunoprecipitation-chip evidence (21329885), chromatin immunoprecipitation-chip evidence (24504085), chromatin immunoprecipitation- exonuclease evidence (33692541), ChEC-Seq experiments (33609368)	4	4	3
FKH1	GTT3	regulation	chromatin immunoprecipitation-chip evidence (24504085), chromatin immunoprecipitation-chip evidence (21329885), chromatin immunoprecipitation- exonuclease evidence (33692541), ChEC-Seq experiments (33609368)	4	4	3
FKH1	HSL7	regulation	chromatin immunoprecipitation-chip evidence (24504085), chromatin immunoprecipitation-chip evidence (21329885), chromatin immunoprecipitation- exonuclease evidence (33692541), ChEC-Seq experiments (33609368)	4	4	3
FKH1	LAC1	regulation	chromatin immunoprecipitation-chip evidence (24504085), chromatin immunoprecipitation-chip evidence (21329885), chromatin immunoprecipitation- exonuclease evidence (33692541), ChEC-Seq experiments (33609368)	4	4	3
FKH1	MIT1	regulation	chromatin immunoprecipitation-chip evidence (24504085), chromatin immunoprecipitation-chip evidence (21329885), chromatin immunoprecipitation- exonuclease evidence (33692541), ChEC-Seq experiments (33609368)	4	4	3
FKH1	MMF1	regulation	chromatin immunoprecipitation-chip evidence (21329885), chromatin immunoprecipitation-chip evidence (24504085), chromatin immunoprecipitation- exonuclease evidence (31299083), ChEC-Seq experiments (33609368)	4	4	3
FKH1	NNF1	regulation	chromatin immunoprecipitation-chip evidence (24504085), chromatin immunoprecipitation-chip evidence (21329885), chromatin immunoprecipitation- exonuclease evidence (33692541), ChEC-Seq experiments (33609368)	4	4	3
FKH1	NVJ3	regulation	chromatin immunoprecipitation-chip evidence (24504085), chromatin immunoprecipitation- exonuclease evidence (31299083), chromatin immunoprecipitation- exonuclease evidence (33692541), ChEC-Seq experiments (33609368)	4	4	3
FKH1	PDS1	regulation	chromatin immunoprecipitation-chip evidence (24504085), chromatin immunoprecipitation-chip evidence (21329885), chromatin immunoprecipitation- exonuclease evidence (33692541), ChEC-Seq experiments (33609368)	4	4	3
FKH1	PMP1	regulation	chromatin immunoprecipitation-chip evidence (24504085), chromatin immunoprecipitation-chip evidence (21329885), chromatin immunoprecipitation- exonuclease evidence (33692541), ChEC-Seq experiments (33609368)	4	4	3
FKH1	SCW4	regulation	chromatin immunoprecipitation-chip evidence (24504085), chromatin immunoprecipitation-chip evidence (21329885), chromatin immunoprecipitation- exonuclease evidence (33692541), ChEC-Seq experiments (33609368)	4	4	3
FKH1	SPO12	regulation	chromatin immunoprecipitation-chip evidence (24504085), chromatin immunoprecipitation-chip evidence (21329885), chromatin immunoprecipitation- exonuclease evidence (33692541), ChEC-Seq experiments (33609368)	4	4	3
FKH1	SUN4	regulation	chromatin immunoprecipitation-chip evidence (24504085), chromatin immunoprecipitation- exonuclease evidence (31299083), chromatin immunoprecipitation- exonuclease evidence (33692541), ChEC-Seq experiments (33609368)	4	4	3
FKH1	WSC2	regulation	chromatin immunoprecipitation-chip evidence (24504085), chromatin immunoprecipitation- exonuclease evidence (31299083), chromatin immunoprecipitation- exonuclease evidence (33692541), ChEC-Seq experiments (33609368)	4	4	3
FKH2	AMN1	regulation	chromatin immunoprecipitation-chip evidence (16522208), chromatin immunoprecipitation-chip evidence (24504085), chromatin immunoprecipitation- exonuclease evidence (33692541), ChEC-Seq experiments (33609368)	4	4	3
FKH2	CAR2	regulation	chromatin immunoprecipitation-chip evidence (24504085), chromatin immunoprecipitation-chip evidence (21329885), chromatin immunoprecipitation- exonuclease evidence (33692541), ChEC-Seq experiments (33609368)	4	4	3
FKH2	CIN8	regulation	chromatin immunoprecipitation-chip evidence (24504085), chromatin immunoprecipitation- exonuclease evidence (31299083), chromatin immunoprecipitation-chip evidence (21329885), ChEC-Seq experiments (33609368)	4	4	3
FKH2	CTS1	regulation	chromatin immunoprecipitation-chip evidence (16522208), chromatin immunoprecipitation-chip evidence (24504085), chromatin immunoprecipitation- exonuclease evidence (33692541), ChEC-Seq experiments (33609368)	4	4	3
FKH2	DIF1	regulation	chromatin immunoprecipitation-chip evidence (24504085), chromatin immunoprecipitation-chip evidence (21329885), chromatin immunoprecipitation- exonuclease evidence (33692541), ChEC-Seq experiments (33609368)	4	4	3
FKH2	HST3	regulation	chromatin immunoprecipitation-chip evidence (24504085), chromatin immunoprecipitation-chip evidence (21329885), chromatin immunoprecipitation- exonuclease evidence (33692541), ChEC-Seq experiments (33609368)	4	4	3
FKH2	NRM1	regulation	chromatin immunoprecipitation-chip evidence (24504085), chromatin immunoprecipitation-chip evidence (21329885), chromatin immunoprecipitation- exonuclease evidence (33692541), ChEC-Seq experiments (33609368)	4	4	3
FKH2	SGO1	regulation	chromatin immunoprecipitation-chip evidence (24504085), chromatin immunoprecipitation- exonuclease evidence (31299083), chromatin immunoprecipitation- exonuclease evidence (33692541), ChEC-Seq experiments (33609368)	4	4	3
FKH2	SIM1	regulation	chromatin immunoprecipitation-chip evidence (16522208), chromatin immunoprecipitation-chip evidence (24504085), chromatin immunoprecipitation- exonuclease evidence (33692541), ChEC-Seq experiments (33609368)	4	4	3
FKH2	TEM1	regulation	chromatin immunoprecipitation-chip evidence (16522208), chromatin immunoprecipitation-chip evidence (24504085), chromatin immunoprecipitation- exonuclease evidence (33692541), ChEC-Seq experiments (33609368)	4	4	3
FKH2	VAC17	regulation	chromatin immunoprecipitation-chip evidence (24504085), chromatin immunoprecipitation-chip evidence (21329885), chromatin immunoprecipitation- exonuclease evidence (33692541), ChEC-Seq experiments (33609368)	4	4	3
FKH2	WSC2	regulation	chromatin immunoprecipitation-chip evidence (24504085), chromatin immunoprecipitation- exonuclease evidence (31299083), chromatin immunoprecipitation- exonuclease evidence (33692541), ChEC-Seq experiments (33609368)	4	4	3
FKH2	YCG1	regulation	chromatin immunoprecipitation-chip evidence (24504085), chromatin immunoprecipitation- exonuclease evidence (31299083), chromatin immunoprecipitation-chip evidence (21329885), ChEC-Seq experiments (33609368)	4	4	3
FKH2	YNL058C	regulation	chromatin immunoprecipitation-chip evidence (16522208), chromatin immunoprecipitation-chip evidence (21329885), chromatin immunoprecipitation- exonuclease evidence (33692541), ChEC-Seq experiments (33609368)	4	4	3
CIN8	CIN8	physical	Two-hybrid (11087867), Affinity Capture-Western (16829678), Reconstituted Complex (21350123), Reconstituted Complex (22101328)	4	4	3
FKH1	LOT6	regulation	chromatin immunoprecipitation-chip evidence (24504085), chromatin immunoprecipitation- exonuclease evidence (31299083), chromatin immunoprecipitation-chip evidence (21329885), chromatin immunoprecipitation- exonuclease evidence (33692541)	4	4	2
FKH1	SEH1	regulation	chromatin immunoprecipitation-chip evidence (24504085), chromatin immunoprecipitation- exonuclease evidence (31299083), chromatin immunoprecipitation-chip evidence (21329885), chromatin immunoprecipitation- exonuclease evidence (33692541)	4	4	2
NNF1	SPC105	physical	Two-hybrid (11087867), PCA (22875988), Two-hybrid (22875988), Two-hybrid (22875988)	4	2	2
FKH1	ALK1	regulation	chromatin immunoprecipitation-chip evidence (24504085), chromatin immunoprecipitation- exonuclease evidence (33692541), ChEC-Seq experiments (33609368)	3	3	3
FKH1	FKH1	regulation	chromatin immunoprecipitation-chip evidence (21329885), chromatin immunoprecipitation- exonuclease evidence (33692541), ChEC-Seq experiments (33609368)	3	3	3
FKH1	NRM1	regulation	chromatin immunoprecipitation-chip evidence (24504085), chromatin immunoprecipitation- exonuclease evidence (33692541), ChEC-Seq experiments (33609368)	3	3	3
FKH2	DBF2	regulation	chromatin immunoprecipitation-chip evidence (16522208), chromatin immunoprecipitation- exonuclease evidence (33692541), ChEC-Seq experiments (33609368)	3	3	3
FKH2	FIR1	regulation	chromatin immunoprecipitation-chip evidence (21329885), chromatin immunoprecipitation- exonuclease evidence (33692541), ChEC-Seq experiments (33609368)	3	3	3
FKH2	GTT3	regulation	chromatin immunoprecipitation-chip evidence (24504085), chromatin immunoprecipitation- exonuclease evidence (31299083), ChEC-Seq experiments (33609368)	3	3	3
FKH2	MIT1	regulation	chromatin immunoprecipitation-chip evidence (24504085), chromatin immunoprecipitation- exonuclease evidence (33692541), ChEC-Seq experiments (33609368)	3	3	3
FKH2	PLM2	regulation	chromatin immunoprecipitation-chip evidence (24504085), chromatin immunoprecipitation- exonuclease evidence (33692541), ChEC-Seq experiments (33609368)	3	3	3
FKH2	SUN4	regulation	chromatin immunoprecipitation-chip evidence (24504085), chromatin immunoprecipitation- exonuclease evidence (33692541), ChEC-Seq experiments (33609368)	3	3	3
FIN1	FIN1	physical	Protein-peptide (11967834), Two-hybrid (11931638), Affinity Capture-Western (17804403)	3	3	3
FKH1	SUR7	regulation	chromatin immunoprecipitation-chip evidence (24504085), chromatin immunoprecipitation-chip evidence (21329885), ChEC-Seq experiments (33609368)	3	3	2
FKH1	YNL058C	regulation	chromatin immunoprecipitation-chip evidence (24504085), chromatin immunoprecipitation-chip evidence (21329885), ChEC-Seq experiments (33609368)	3	3	2
FKH2	ALG5	regulation	chromatin immunoprecipitation-chip evidence (24504085), chromatin immunoprecipitation- exonuclease evidence (31299083), chromatin immunoprecipitation-chip evidence (21329885)	3	3	2
FKH2	ATG41	regulation	chromatin immunoprecipitation-chip evidence (21329885), chromatin immunoprecipitation-chip evidence (24504085), ChEC-Seq experiments (33609368)	3	3	2
FKH2	CHA1	regulation	chromatin immunoprecipitation-chip evidence (24504085), chromatin immunoprecipitation-chip evidence (21329885), ChEC-Seq experiments (33609368)	3	3	2
FKH2	DIN7	regulation	chromatin immunoprecipitation-chip evidence (16522208), chromatin immunoprecipitation-chip evidence (24504085), chromatin immunoprecipitation- exonuclease evidence (33692541)	3	3	2
FKH2	DSE1	regulation	chromatin immunoprecipitation-chip evidence (16522208), chromatin immunoprecipitation-chip evidence (24504085), ChEC-Seq experiments (33609368)	3	3	2
FKH2	GAS3	regulation	chromatin immunoprecipitation-chip evidence (24504085), chromatin immunoprecipitation- exonuclease evidence (31299083), chromatin immunoprecipitation- exonuclease evidence (33692541)	3	3	2
DYN1	DYN3	physical	Co-localization (21571221), Reconstituted Complex (22157083), Reconstituted Complex (32341548)	3	3	2
HOS3	HOS3	physical	Reconstituted Complex (10535926), PCA (18467557), PCA (22615397)	3	3	2
LOT6	LOT6	physical	Two-hybrid (18719252), Reconstituted Complex (16752898), Reconstituted Complex (24866129)	3	3	2
NNF1	NNF1	physical	PCA (22875988), Two-hybrid (22875988), Affinity Capture-MS (31112132)	3	2	3
BUB1	BUB1	physical	Reconstituted Complex (18547097), Affinity Capture-MS (19141287), Reconstituted Complex (19141287)	3	2	2
FKH1	FKH1	physical	Affinity Capture-Western (28265091), Reconstituted Complex (28265091), PCA (28265091)	3	1	3
DYN1	SPC105	physical	PCA (22875988), Two-hybrid (22875988), Two-hybrid (22875988)	3	1	2
FKH1	CHS2	regulation	chromatin immunoprecipitation-chip evidence (21329885), ChEC-Seq experiments (33609368)	2	2	2
FKH1	HST3	regulation	chromatin immunoprecipitation-chip evidence (21329885), ChEC-Seq experiments (33609368)	2	2	2
FKH2	AIM34	regulation	chromatin immunoprecipitation-chip evidence (24504085), ChEC-Seq experiments (33609368)	2	2	2
FKH2	CIK1	regulation	chromatin immunoprecipitation-chip evidence (16522208), ChEC-Seq experiments (33609368)	2	2	2
FKH2	FKH1	regulation	chromatin immunoprecipitation-chip evidence (16522208), ChEC-Seq experiments (33609368)	2	2	2
FKH2	FKH2	regulation	chromatin immunoprecipitation-chip evidence (24504085), ChEC-Seq experiments (33609368)	2	2	2
FKH2	LAC1	regulation	chromatin immunoprecipitation-chip evidence (24504085), ChEC-Seq experiments (33609368)	2	2	2
FKH2	NNF1	regulation	chromatin immunoprecipitation-chip evidence (24504085), ChEC-Seq experiments (33609368)	2	2	2
FKH2	PMP1	regulation	chromatin immunoprecipitation-chip evidence (24504085), ChEC-Seq experiments (33609368)	2	2	2
FKH2	SAS3	regulation	chromatin immunoprecipitation-chip evidence (21329885), ChEC-Seq experiments (33609368)	2	2	2
FKH2	SCW11	regulation	chromatin immunoprecipitation- exonuclease evidence (33692541), ChEC-Seq experiments (33609368)	2	2	2
FKH2	SCW4	regulation	chromatin immunoprecipitation-chip evidence (21329885), ChEC-Seq experiments (33609368)	2	2	2
FKH2	SVL3	regulation	chromatin immunoprecipitation-chip evidence (24504085), ChEC-Seq experiments (33609368)	2	2	2
FKH2	VIK1	regulation	chromatin immunoprecipitation-chip evidence (24504085), ChEC-Seq experiments (33609368)	2	2	2
FKH2	YJL118W	regulation	chromatin immunoprecipitation-chip evidence (24504085), ChEC-Seq experiments (33609368)	2	2	2
FKH2	YKL069W	regulation	chromatin immunoprecipitation-chip evidence (24504085), ChEC-Seq experiments (33609368)	2	2	2
BUB1	SPC105	physical	Affinity Capture-Western (22521787), Co-localization (27170178)	2	2	2
CDC10	CDC10	physical	Affinity Capture-Western (15282341), PCA (28541184)	2	2	2
DBF2	TEM1	physical	Co-localization (11598184), Proximity Label-MS (33481703)	2	2	2
GTT3	GTT3	physical	Two-hybrid (11283351), PCA (18467557)	2	2	2
MMF1	MMF1	physical	Co-crystal Structure (21600990), Affinity Capture-MS (22940862)	2	2	2
FKH2	ERS1	regulation	chromatin immunoprecipitation-chip evidence (24504085), chromatin immunoprecipitation-chip evidence (21329885)	2	2	1
CIK1	NNF1	physical	Two-hybrid (11087867), Two-hybrid (22875988)	2	2	1
DBF2	YBR138C	physical	Biochemical Activity (16319894), Biochemical Activity (16242037)	2	2	1
LAC1	LAC1	physical	PCA (18467557), PCA (16093310)	2	2	1
SLM4	SLM4	physical	Co-crystal Structure (20655927), Co-crystal Structure (23123112)	2	2	1
FIN1	SPC105	physical	Affinity Capture-MS (19948764), Affinity Capture-Western (19948764)	2	1	2
SPC105	SPC105	physical	PCA (22875988), Two-hybrid (22875988)	2	1	2
TEM1	TEM1	physical	Reconstituted Complex (29211984), FRET (29211984)	2	1	2
CIK1	DYN1	physical	Two-hybrid (22875988), Two-hybrid (22875988)	2	1	1
CIK1	KIN3	physical	Two-hybrid (22875988), Two-hybrid (22875988)	2	1	1
CLB2	FKH1	physical	Affinity Capture-Western (27555611), Affinity Capture-Western (27555611)	2	1	1
CLB2	FKH2	physical	Affinity Capture-Western (27555611), Affinity Capture-Western (27555611)	2	1	1
KIN3	NNF1	physical	Two-hybrid (22875988), Two-hybrid (22875988)	2	1	1
KIN3	SPC105	physical	Two-hybrid (22875988), Two-hybrid (22875988)	2	1	1
FKH1	KIN3	regulation	ChEC-Seq experiments (33609368)	1	1	1
FKH2	CDC10	regulation	ChEC-Seq experiments (33609368)	1	1	1
FKH2	DYN1	regulation	ChEC-Seq experiments (33609368)	1	1	1
FKH2	FIN1	regulation	ChEC-Seq experiments (33609368)	1	1	1
FKH2	MMF1	regulation	ChEC-Seq experiments (33609368)	1	1	1
FKH2	PDS1	regulation	ChEC-Seq experiments (33609368)	1	1	1
FKH2	SEH1	regulation	chromatin immunoprecipitation-chip evidence (24504085)	1	1	1
FKH2	SPC105	regulation	chromatin immunoprecipitation-chip evidence (21329885)	1	1	1
ALG5	GAS3	physical	PCA (16093310)	1	1	1
ALG5	LAC1	physical	PCA (18467557)	1	1	1
ALG5	PMP1	physical	PCA (16093310)	1	1	1
CAR2	DBF2	physical	Affinity Capture-MS (14660704)	1	1	1
CHA1	PMP1	physical	Affinity Capture-RNA (26404137)	1	1	1
CHS2	DBF2	physical	Biochemical Activity (22573892)	1	1	1
CLB2	DBF2	physical	Affinity Capture-Western (15200949)	1	1	1
CLB2	FIN1	physical	Biochemical Activity (22078879)	1	1	1
DBF2	DBF2	physical	Proximity Label-MS (33481703)	1	1	1
DYN1	NNF1	physical	Two-hybrid (22875988)	1	1	1
FIR1	SPO12	physical	Two-hybrid (10564265)	1	1	1
GAS3	GAS3	physical	Co-fractionation (29027580)	1	1	1
GAS3	LAC1	physical	PCA (16093310)	1	1	1
HOS3	HSL7	physical	Affinity Capture-Western (25057019)	1	1	1
HSL7	HSL7	physical	Affinity Capture-Western (11408575)	1	1	1
KIN3	KIN3	physical	Two-hybrid (22875988)	1	1	1
LAC1	TEM1	physical	Two-hybrid (10688190)	1	1	1
MIT1	MIT1	physical	Reconstituted Complex (28027291)	1	1	1
NNF1	SGO1	physical	Two-hybrid (22875988)	1	1	1
PDS1	PDS1	physical	Protein-peptide (11967834)	1	1	1
PLM2	WSC2	physical	PCA (18467557)	1	1	1
SEH1	SEH1	physical	Affinity Capture-MS (22940862)	1	1	1
SGO1	SGO1	physical	Two-hybrid (28980861)	1	1	1
SGO1	YCG1	physical	Reconstituted Complex (32810145)	1	1	1
WSC2	WSC2	physical	PCA (18467557)	1	1	1
YKL069W	YKL069W	physical	Two-hybrid (18719252)	1	1	1
