# Supplementary material for: Unveiling Forkhead-mediated regulation of yeast cell cycle and metabolic networks
Source: Comput Struct Biotechnol J. 2022 Apr 7;20:1743–51. doi: 10.1016/j.csbj.2022.03.033 (PMC9024378; doi:10.1016/j.csbj.2022.03.033)
Supplement: Supplementary data 4 [file mmc4.xlsx]

## Sheet: Sheet1
Fkh1		GO term 1		Fkh2		GO term 2
AIM34		Cell cycle = 23		ATG42		Cell cycle = 20
ALG5		Cell division = 4		AIM34		Cell division = 4
ALK1		Signal transduction = 4		ALG5		Signal transduction = 4
AMN1		Metabolism = 17		ALK1		Metabolism = 12
ATG41		None = 25		AMN1		None = 22
ATG42		Total = 73		ATG41		Total = 62
BFA1				CAR2
BUB1				CDC10
CAR2				CHA1
CDC10				CHS2
CHA1				CIK1
CHS2				CIN8
CIK1				CLB2
CIN8				CTS1
CLB2				CWP2
CLB4				DBF2
CSN9				DIF1
CTS1				DIN7
CWP2				DSE1
DBF2				DYN1
DIF1				ECM33
DIN7				ENV9
DSE1				ERS1
DYN1				FIN1
DYN3				FIR1
ECM33				FKH1
ENV9				FKH2
ERS1				GAS3
ESP1				GTT3
FIN1				HOS3
FIR1				HSL7
FKH1				HST3
FKH2				KIN3
GAS3				LAC1
GEA1				MIT1
GTT3				MMF1
HOS3				NNF1
HSL7				NRM1
HST3				PDS1
KIN3				PLM2
LAC1				PMP1
LOT6				SAS3
MIT1				SCW11
MMF1				SCW4
NNF1				SEH1
NRM1				SGO1
NVJ3				SIM1
PDS1				SLM4
PLM2				SPC105
PMP1				SPO12
PNP1				SUN4
SAS3				SUR7
SCW11				SVL3
SCW4				TEM1
SEH1				VAC17
SGO1				VIK1
SIM1				WSC2
SLM4				YBR138C
SPC105				YCG1
SPO12				YJL118W
SUN4				YKL069W
SUR7				YNL058C
SVL3
TEL2
TEM1
VAC17
VIK1
WSC2
YBR138C
YCG1
YJL118W
YKL069W
YNL058C
