# Supplementary material for: Unveiling Forkhead-mediated regulation of yeast cell cycle and metabolic networks
Source: Comput Struct Biotechnol J. 2022 Apr 7;20:1743–51. doi: 10.1016/j.csbj.2022.03.033 (PMC9024378; doi:10.1016/j.csbj.2022.03.033)
Supplement: Supplementary data 5 [file mmc5.xlsx]

## Sheet: All
	Fkh1	Fkh2
2-Oxocarboxylic acid metabolism	CIT1, CIT2
ABC transporters	PDR5
AGE-RAGE signaling pathway in diabetic complications	KSS1, RAS1
Alanine	CPA2, GLN1	GLN1
Amino sugar and nucleotide sugar metabolism	CTS1, GNA1, PSA1	CHS2, CTS1
Arginine and proline metabolism	CAR2	CAR2
Arginine biosynthesis	GLN1	GLN1
Autophagy - yeast	RAS1, YKT6, YMR1
Biosynthesis of amino acids	CHA1, CIT1, CIT2, GLN1, LYS9, RPE1, SER3	GLN1
Biosynthesis of antibiotics	ACS2, ADH1, ADH4, CAR2, CHA1, CIT1, CIT2, IDI1, LYS9, PDC1, RPE1, SER3	CAR2, IDI1
Biosynthesis of secondary metabolites	ACS2, ADH1, ADH4, CAR2, CDS1, CHA1, CIT1, CIT2, IDI1, IMD2, LYS9, PDC1, PNP1, PSA1, RPE1	CAR2, IDI1
Carbon metabolism	ACS2, CHA1, CIT1, CIT2, RPE1, SER3
Cell cycle - yeast	APC1, BFA1, BRN1, BUB1, CDC26, CLB1, CLB2, CLB4, DBF2, ESP1, HSL7, ORC3, PDS1, PHO4, TEM1, TUP1, YCG1, YCS4, YHP1	CDC20, CKS1, CLB2, HSL7, SPO12, SWI5, TEM1, YCG1, YHP1
Citrate cycle (TCA cycle)	CIT1, CIT2
Cysteine and methionine metabolism	CHA1, YKL069W
Endocytosis	GEA1, RSP5, YPT31
Fatty acid degradation	ADH1, ADH4
Folate biosynthesis		DFR1
Fructose and mannose metabolism	PSA1
Glutathione metabolism	RNR1	RNR1
Glycerophospholipid metabolism	CDS1	EKI1
Glycine	CHA1, SER3
Glycolysis / Gluconeogenesis	ACS2, ADH1, ADH4, PDC1
Glyoxylate and dicarboxylate metabolism	CIT1, CIT2, GLN1	GLN1
Hippo signaling pathway - multiple species	DBF2
Inositol phosphate metabolism	FAB1, YMR1
Longevity regulating pathway - multiple species	RAS1	HST3
Lysine biosynthesis	LYS9
Lysine degradation	LYS9
MAPK signaling pathway - yeast	CLB1, CLB2, HSL7, KSS1, MKK2, RSP5, TUP1, WSC2	CLB2, HSL7, WSC2
Meiosis - yeast	APC1, BUB1, CDC26, CLB1, CLB4, ESP1, ORC3, PDS1, SGO1	CDC20, SGO1, SPO12
Metabolic pathways	ACS2, ADH1, ADH4, ALG5, CAR2, CDS1, CHA1, CIT1, CIT2, CPA2, CTS1, GLN1, IDI1, IMD2, LAC1, LYS9, MET14, OST2, PDC1, PNP1, PSA1, RNR1, RPE1, SER3, YMR1	CAR2, CTS1, DFR1, EKI1, GLN1, HST3, IDI1, RNR1
Methane metabolism	ACS2, SER3
Mitophagy - yeast	MDM34, MKK2, WSC2	WSC2
N-Glycan biosynthesis	ALG5, OST2
Nicotinate and nicotinamide metabolism	PNP1	HST3
Nitrogen metabolism	GLN1	GLN1
One carbon pool by folate		DFR1
Oxidative phosphorylation	PMA1
Pentose and glucuronate interconversions	RPE1
Pentose phosphate pathway	RPE1
Phagosome	DYN1, FAB1, PAC11, SEC22
Phosphatidylinositol signaling system	CDS1, FAB1, YMR1
Propanoate metabolism	ACS2
Protein processing in endoplasmic reticulum	OST2, YET3
Purine metabolism	IMD2, MET14, PNP1, RNR1	RNR1
Pyrimidine metabolism	CPA2, PNP1, RNR1	RNR1
Pyruvate metabolism	ACS2
RNA degradation	PAN2
RNA transport	HSL7, SEH1, SUB2	HSL7
Ribosome	RPL37B	RPL37B, RPS1B
Ribosome biogenesis in eukaryotes	UTP4
SNARE interactions in vesicular transport	SEC22, YKT6
Sphingolipid metabolism	LAC1, LCB3
Spliceosome	SUB2
Starch and sucrose metabolism	EXG1
Sulfur metabolism	MET14
Terpenoid backbone biosynthesis	IDI1	IDI1
Tyrosine metabolism	ADH1, ADH4
Ubiquitin mediated proteolysis	APC1, CDC26, RSP5	CDC20
Valine	CHA1
Various types of N-glycan biosynthesis	OST2
aspartate and glutamate metabolism	CPA2, GLN1	GLN1
leucine and isoleucine biosynthesis	CHA1
mRNA surveillance pathway	SUB2
serine and threonine metabolism	CHA1, SER3
