# Supplementary material for: Unveiling Forkhead-mediated regulation of yeast cell cycle and metabolic networks
Source: Comput Struct Biotechnol J. 2022 Apr 7;20:1743–51. doi: 10.1016/j.csbj.2022.03.033 (PMC9024378; doi:10.1016/j.csbj.2022.03.033)
Supplement: Supplementary data 6 [file mmc6.xlsx]

## Sheet: user input
	user input
Genes	SIC1 FKH1 FKH2 CLB1 CLB2 CLB3 CLB4 CLB5 CLB6
Cluster by	CYCLoPs WT2
Color by	Peak expression phase
Interaction type	physical,regulation
Minimal number of experiments	1
Minimal number of publications	1
Minimal number of methods	1
Method types	Affinity Capture-Luminescence,Affinity Capture-MS,Affinity Capture-RNA,Affinity Capture-Western,beta-galactosidase reporter gene assay evidence,Biochemical Activity,caspase assay evidence,ChEC-Seq experiments,chromatin immunoprecipitation evidence,chromatin immunoprecipitation- exonuclease evidence,chromatin immunoprecipitation-chip evidence,chromatin immunoprecipitation-PCR evidence,chromatin im…
Process	Cell cycle,Cell division,DNA replication,Metabolism,Signal transduction,None
Compartment	Any
Expression	G1(P),G1/S,S,G2,G2/M,M,M/G1,G1,No data
Max. number nodes	9
Filter condition	Eigenvector centrality

## Sheet: network properties
	0
Number of nodes	9
Number of edges	26

## Sheet: nodes
Standard name	Systematic name	Name description	Description	GO term 1	GO term 2	GFP abundance	GFP localization	CYCLoPs_Excel_string	Expression peak	primary node	cluster	color	Degree centrality	Eigenvector centrality
FKH1	YIL131C	Forkhead family transcription factor	Forkhead family transcription factor; rate-limiting replication origin activator; evolutionarily conserved lifespan regulator; binds multiple chromosomal elements with distinct specificities, cell cycle dynamics; regulates transcription elongation, chromatin silencing at mating loci, expression of G2/M phase genes; facilitates clustering, activation of early-firing replication origins; binds HML …	Cell cycle	Metabolism	1720	nucleus	WT1: {'Mito': 0.452, 'Nucleolus': 0.151, 'Nucleus': 0.714}, WT2: {'Mito': 0.32, 'Nucleus': 0.766}, WT3: {'Cytoplasm': 0.114, 'Mito': 0.568, 'Nucleus': 0.75}	S (67 min)	TRUE	Nucleus	S	1.125	0.514989
FKH2	YNL068C	Forkhead family transcription factor	Forkhead family transcription factor; rate-limiting activator of replication origins; evolutionarily conserved regulator of lifespan; binds multiple chromosomal elements with distinct specificities, cell cycle dynamics; positively regulates transcriptional elongation; facilitates clustering, activation of early-firing replication origins; negative role in chromatin silencing at HML and HMR; major…	Cell cycle	Metabolism	656	nucleus	WT1: {'Cytoplasm': 0.065, 'Mito': 0.075, 'Nucleus': 0.867}, WT2: {'Cytoplasm': 0.154, 'Mito': 0.595, 'Nucleus': 0.606}, WT3: {'Nucleus': 0.941}	G1(P) (3 min)	TRUE	Nucleus	G1(P)	1	0.43752
CLB2	YPR119W	B-type cyclin involved in cell cycle progression	B-type cyclin involved in cell cycle progression; also involved in response to DNA damage; activates Cdc28p to promote the transition from G2 to M phase; accumulates during G2 and M, then targeted via a destruction box motif for ubiquitin-mediated degradation by the proteasome; CLB2 has a paralog, CLB1, that arose from the whole genome duplication	Cell cycle	Metabolism	339	ambiguous, nucleus	WT1: {'Cytoplasm': 0.682, 'Mito': 0.273, 'Nucleus': 0.136}, WT2: {'Cytoplasm': 0.572, 'Nucleus': 0.317, 'Vac/Vac Memb': 0.083}, WT3: {'Cytoplasm': 0.682, 'Mito': 0.101, 'Nucleus': 0.236}	G2 (100 min)	TRUE	Cytoplasm	G2	0.5	0.320052
CLB5	YPR120C	B-type cyclin involved in DNA replication during S phase	B-type cyclin involved in DNA replication during S phase; activates Cdc28p to promote initiation of DNA synthesis; functions in formation of mitotic spindles along with Clb3p and Clb4p; most abundant during late G1 phase; CLB5 has a paralog, CLB6, that arose from the whole genome duplication	Cell cycle	DNA replication	521	no data	WT1: no data, WT2: no data, WT3: no data	G1(P) (38 min)	TRUE	No data	G1(P)	0.375	0.258317
CLB1	YGR108W	B-type cyclin involved in cell cycle progression	B-type cyclin involved in cell cycle progression; activates Cdc28p to promote the transition from G2 to M phase; accumulates during G2 and M, then targeted via a destruction box motif for ubiquitin-mediated degradation by the proteasome; CLB1 has a paralog, CLB2, that arose from the whole genome duplication	Cell cycle	None	300	nucleus	WT1: no data, WT2: {'Cytoplasm': 0.908, 'Vac/Vac Memb': 0.057}, WT3: {'Cytoplasm': 0.951}	S (89 min)	TRUE	Cytoplasm	S	0.5	0.320052
CLB6	YGR109C	B-type cyclin involved in DNA replication during S phase	B-type cyclin involved in DNA replication during S phase; activates Cdc28p to promote initiation of DNA synthesis; functions in formation of mitotic spindles along with Clb3p and Clb4p; most abundant during late G1; CLB6 has a paralog, CLB5, that arose from the whole genome duplication	Cell cycle	DNA replication	no data	no data	WT1: no data, WT2: no data, WT3: no data	G1/S (47 min)	TRUE	No data	G1/S	0.375	0.258317
SIC1	YLR079W	Cyclin-dependent kinase inhibitor (CKI)	Cyclin-dependent kinase inhibitor (CKI); inhibitor of Cdc28-Clb kinase complexes that controls G1/S phase transition, preventing premature S phase and ensuring genomic integrity; phosphorylated by Clb5/6-Cdk1 and Cln1/2-Cdk1 kinase which regulate timing of Sic1p degradation; phosphorylation targets Sic1p for SCF(CDC4)-dependent turnover; functional homolog of mammalian Kip1	Cell cycle	Metabolism	768	cytoplasm, nucleus	WT1: {'Cytoplasm': 0.641, 'Nucleus': 0.206, 'Vac/Vac Memb': 0.153}, WT2: {'Cytoplasm': 0.766, 'Nucleus': 0.141, 'Vac/Vac Memb': 0.129}, WT3: {'Cytoplasm': 0.745, 'Nucleus': 0.192, 'Vac/Vac Memb': 0.089}	M (164 min)	TRUE	Cytoplasm	M	0.875	0.386675
CLB3	YDL155W	B-type cyclin involved in cell cycle progression	B-type cyclin involved in cell cycle progression; activates Cdc28p to promote the G2/M transition; may be involved in DNA replication and spindle assembly; accumulates during S phase and G2, then targeted for ubiquitin-mediated degradation; relative distribution to the nucleus increases upon DNA replication stress; CLB3 has a paralog, CLB4, that arose from the whole genome duplication	Cell cycle	None	892	cytoplasm, nucleus	WT1: no data, WT2: {'Cytoplasm': 0.944, 'Mito': 0.056}, WT3: {'Cytoplasm': 0.885, 'Vac/Vac Memb': 0.076}	G1 (283 min)	TRUE	Cytoplasm	G1	0.25	0.15898
CLB4	YLR210W	B-type cyclin involved in cell cycle progression	B-type cyclin involved in cell cycle progression; activates Cdc28p to promote the G2/M transition; may be involved in DNA replication and spindle assembly; accumulates during S phase and G2, then targeted for ubiquitin-mediated degradation; CLB4 has a paralog, CLB3, that arose from the whole genome duplication	Cell cycle	None	98.9	nucleus, spindle pole	WT1: {'Bud': 0.061, 'Cytoplasm': 0.82, 'Mito': 0.124}, WT2: {'Cytoplasm': 0.834, 'Mito': 0.123}, WT3: {'Bud': 0.065, 'Cytoplasm': 0.84, 'Mito': 0.083}	S (80 min)	TRUE	Cytoplasm	S	0.25	0.173923

## Sheet: interactome
source	target	type	Evidence	#Experiments	#Publications	#Methods
CLB5	SIC1	physical	Affinity Capture-Western (10848604), Reconstituted Complex (11545745), Affinity Capture-MS (15200949), Affinity Capture-Western (15200949), Affinity Capture-Western (9285816), Affinity Capture-MS (16554755), Reconstituted Complex (17483408), Affinity Capture-MS (20489023), Reconstituted Complex (21993622), Two-hybrid (21963604), Reconstituted Complex (21963604), FRET (22002907), Affinity Capture-…	13	11	5
CLB3	SIC1	physical	Affinity Capture-MS (15200949), Affinity Capture-Western (15200949), Affinity Capture-MS (16554755), Affinity Capture-MS (16429126), Affinity Capture-MS (20489023), Two-hybrid (21963604), Reconstituted Complex (21963604), FRET (22002907)	8	6	5
CLB2	SIC1	physical	Affinity Capture-MS (11160944), Affinity Capture-Western (10490625), Affinity Capture-MS (15200949), Affinity Capture-Western (15200949), Two-hybrid (21963604), Reconstituted Complex (21963604), FRET (22002907)	7	5	5
FKH1	CLB2	regulation	chromatin immunoprecipitation-chip evidence (16522208), chromatin immunoprecipitation-chip evidence (24504085), chromatin immunoprecipitation- exonuclease evidence (31299083), chromatin immunoprecipitation- exonuclease evidence (33692541), ChEC-Seq experiments (33609368)	5	5	3
FKH1	CLB4	regulation	chromatin immunoprecipitation-chip evidence (16522208), chromatin immunoprecipitation-chip evidence (24504085), chromatin immunoprecipitation- exonuclease evidence (31299083), chromatin immunoprecipitation- exonuclease evidence (33692541), ChEC-Seq experiments (33609368)	5	5	3
FKH1	FKH2	regulation	chromatin immunoprecipitation-chip evidence (24504085), chromatin immunoprecipitation- exonuclease evidence (31299083), chromatin immunoprecipitation-chip evidence (21329885), chromatin immunoprecipitation- exonuclease evidence (33692541), ChEC-Seq experiments (33609368)	5	5	3
FKH2	CLB2	regulation	chromatin immunoprecipitation-chip evidence (16522208), chromatin immunoprecipitation-chip evidence (24504085), chromatin immunoprecipitation- exonuclease evidence (31299083), chromatin immunoprecipitation- exonuclease evidence (33692541), ChEC-Seq experiments (33609368)	5	5	3
FKH1	CLB1	regulation	chromatin immunoprecipitation-chip evidence (24504085), chromatin immunoprecipitation- exonuclease evidence (31299083), chromatin immunoprecipitation-chip evidence (21329885), ChEC-Seq experiments (33609368)	4	4	3
FKH1	FKH1	regulation	chromatin immunoprecipitation-chip evidence (21329885), chromatin immunoprecipitation- exonuclease evidence (33692541), ChEC-Seq experiments (33609368)	3	3	3
FKH2	CLB1	regulation	chromatin immunoprecipitation-chip evidence (24504085), chromatin immunoprecipitation- exonuclease evidence (31299083), ChEC-Seq experiments (33609368)	3	3	3
FKH2	CLB6	regulation	chromatin immunoprecipitation-chip evidence (24504085), chromatin immunoprecipitation- exonuclease evidence (31299083), ChEC-Seq experiments (33609368)	3	3	3
FKH1	CLB6	regulation	chromatin immunoprecipitation-chip evidence (24504085), chromatin immunoprecipitation-chip evidence (21329885), ChEC-Seq experiments (33609368)	3	3	2
CLB1	SIC1	physical	Affinity Capture-MS (20489023), Two-hybrid (21963604), Reconstituted Complex (21963604)	3	2	3
CLB4	SIC1	physical	Affinity Capture-MS (20489023), Two-hybrid (21963604), Reconstituted Complex (21963604)	3	2	3
CLB6	SIC1	physical	Affinity Capture-MS (20489023), Two-hybrid (21963604), Reconstituted Complex (21963604)	3	2	3
FKH1	FKH1	physical	Affinity Capture-Western (28265091), Reconstituted Complex (28265091), PCA (28265091)	3	1	3
FKH2	CLB5	regulation	chromatin immunoprecipitation-chip evidence (24504085), ChEC-Seq experiments (33609368)	2	2	2
FKH2	FKH1	regulation	chromatin immunoprecipitation-chip evidence (16522208), ChEC-Seq experiments (33609368)	2	2	2
FKH2	FKH2	regulation	chromatin immunoprecipitation-chip evidence (24504085), ChEC-Seq experiments (33609368)	2	2	2
FKH1	SIC1	regulation	chromatin immunoprecipitation-chip evidence (21329885), chromatin immunoprecipitation-chip evidence (24504085)	2	2	1
CLB2	FKH1	physical	Affinity Capture-Western (27555611), Affinity Capture-Western (27555611)	2	1	1
CLB2	FKH2	physical	Affinity Capture-Western (27555611), Affinity Capture-Western (27555611)	2	1	1
FKH1	CLB5	regulation	chromatin immunoprecipitation-chip evidence (21329885)	1	1	1
FKH2	CLB3	regulation	chromatin immunoprecipitation-chip evidence (24504085)	1	1	1
CLB1	CLB2	physical	Affinity Capture-MS (11160944)	1	1	1
CLB5	FKH2	physical	Affinity Capture-Western (15509804)	1	1	1
